# Supplementary material for: Protein Expression Profiles Characterize Distinct Features of Mouse Cerebral Cortices at Different Developmental Stages
Source: PLoS One. 2015 Apr 27;10(4):e0125608. doi: 10.1371/journal.pone.0125608 (PMC4411115; doi:10.1371/journal.pone.0125608)
Supplement: S1 Table — (XLSX) [file pone.0125608.s003.xlsx]

## Sheet: Sheet1
Table S1. Protein identified using tandem mass spectrometry (MS/MS) of extract from E13.5, E15.5 and P1 cerebral cortices. The numbers under E13.5, E15.5 and P1 columns were protein matches value.
prot_acc	prot_desc	prot_mass	E13.5_1	E13.5_2	E13.5_3	E15.5_1	E15.5_2	E15.5_3	p1_1	p1_2	p1_3
IPI00896063	Tax_Id=10090 Gene_Symbol=Rpl31 Rpl31 protein	8161	0	0	0	0	0	0	3	3	2
IPI00895996	Tax_Id=10090 Gene_Symbol=Dpysl4 dihydropyrimidinase-related protein 4	62459	0	0	32	0	0	0	0	0	0
IPI00895965	Tax_Id=10090 Gene_Symbol=- Microtubule-associated protein 2	199245	0	70	0	0	74	0	76	0	0
IPI00895962	Tax_Id=10090 Gene_Symbol=Lcn5 Isoform 4 of Epididymal-specific lipocalin-5 precursor	18239	0	0	0	0	7	0	0	0	0
IPI00895479	Tax_Id=10090 Gene_Symbol=2810422J05Rik 27 kDa protein	27181	0	0	0	28	0	27	20	0	0
IPI00895465	Tax_Id=10090 Gene_Symbol=Clic4 Chloride intracellular channel 4	17472	0	0	4	0	0	0	0	0	0
IPI00895463	Tax_Id=10090 Gene_Symbol=- Microtubule-associated protein 2	52784	0	0	0	0	0	0	0	0	21
IPI00895343	Tax_Id=10090 Gene_Symbol=Spnb5 Spectrin beta non-erythrocytic 5 (SPTBN5) orthologue (Fragment)	139397	0	0	0	0	0	0	0	22	0
IPI00895338	Tax_Id=10090 Gene_Symbol=Pgm3 Phosphoacetylglucosamine mutase	60043	0	0	12	0	0	0	0	0	0
IPI00895326	Tax_Id=10090 Gene_Symbol=Fgf20 18 kDa protein	17791	0	2	0	0	0	0	0	0	0
IPI00895319	Tax_Id=10090 Gene_Symbol=2810422J05Rik 22 kDa protein	22277	19	0	29	0	32	0	0	25	0
IPI00895291	Tax_Id=10090 Gene_Symbol=LOC100048816 Brain-specific angiogenesis inhibitor 2	172364	0	0	0	0	0	0	0	46	0
IPI00895139	Tax_Id=10090 Gene_Symbol=Casc1 Cancer susceptibility candidate 1	85533	0	0	0	0	0	0	0	0	12
IPI00895100	Tax_Id=10090 Gene_Symbol=Rab3d 16 kDa protein	15687	0	0	0	0	0	0	0	9	0
IPI00895080	Tax_Id=10090 Gene_Symbol=Lrmp Lymphoid-restricted membrane protein	28402	0	28	0	0	0	30	0	0	0
IPI00895011	Tax_Id=10090 Gene_Symbol=Thap1 21 kDa protein	21559	0	5	0	0	0	0	0	0	0
IPI00894970	Tax_Id=10090 Gene_Symbol=Slc7a2 74 kDa protein	74457	0	0	0	0	14	0	0	14	0
IPI00894928	Tax_Id=10090 Gene_Symbol=Lrmp Lymphoid-restricted membrane protein	56392	0	24	0	0	0	34	0	0	0
IPI00894915	Tax_Id=10090 Gene_Symbol=Rab3d 12 kDa protein	12046	0	0	0	0	0	0	0	8	0
IPI00894855	Tax_Id=10090 Gene_Symbol=Runx3 Runt related transcription factor 3	43718	0	0	0	0	0	24	0	0	0
IPI00894847	Tax_Id=10090 Gene_Symbol=Katnal2 Isoform 1 of Katanin p60 ATPase-containing subunit A-like 2	61514	0	0	0	0	10	0	0	0	0
IPI00894831	Tax_Id=10090 Gene_Symbol=Huwe1 13 days embryo male testis cDNA, RIKEN full-length enriched library, clone:6030414N10 product:hypothetical ARM repeat structure containing protein, full insert sequence	86058	0	0	23	0	0	0	0	0	0
IPI00894800	Tax_Id=10090 Gene_Symbol=Lrmp 2 days neonate thymus thymic cells cDNA, RIKEN full-length enriched library, clone:E430001H03 product:lymphoid-restricted membrane protein, full insert sequence	60520	0	0	0	0	0	34	0	0	0
IPI00894786	Tax_Id=10090 Gene_Symbol=Lancl1 LanC (Bacterial lantibiotic synthetase component C)-like 1	46087	73	0	0	87	0	58	0	0	0
IPI00894724	Tax_Id=10090 Gene_Symbol=Mtap2 12 days embryo spinal cord cDNA, RIKEN full-length enriched library, clone:C530026F16 product:microtubule-associated protein 2, full insert sequence	199409	0	0	0	0	73	0	76	108	0
IPI00894694	Tax_Id=10090 Gene_Symbol=- Chloride intracellular channel 4	22215	0	0	11	0	0	21	0	0	0
IPI00894691	Tax_Id=10090 Gene_Symbol=Trim7 Tripartite motif protein 7	57926	0	0	0	0	0	0	0	0	8
IPI00894588	Tax_Id=10090 Gene_Symbol=Acadl acyl-Coenzyme A dehydrogenase, long-chain	48266	0	0	0	0	15	0	0	0	0
IPI00894579	Tax_Id=10090 Gene_Symbol=Pgd 6-phosphogluconate dehydrogenase, decarboxylating	53740	0	0	14	0	0	0	0	0	0
IPI00890946	Tax_Id=10090 Gene_Symbol=Ppm1m protein phosphatase 1M isoform 1	51707	0	0	0	0	0	25	0	0	0
IPI00890863	Tax_Id=10090 Gene_Symbol=Eif4a2 eukaryotic translation initiation factor 4A2 isoform b	36314	0	0	28	0	26	0	0	19	29
IPI00890331	Tax_Id=10090 Gene_Symbol=- 49 kDa protein	49732	0	0	0	0	13	0	0	0	0
IPI00890325	Tax_Id=10090 Gene_Symbol=- 36 kDa protein	36447	0	0	0	0	0	10	0	0	0
IPI00890320	Tax_Id=10090 Gene_Symbol=- 3 kDa protein	3231	0	12	24	0	15	0	0	0	0
IPI00890300	Tax_Id=10090 Gene_Symbol=Tktl1 transketolase-like 1	66343	0	0	0	0	0	24	0	0	0
IPI00890246	Tax_Id=10090 Gene_Symbol=Enah 75 kDa protein	74956	0	0	28	0	0	20	0	0	0
IPI00890245	Tax_Id=10090 Gene_Symbol=- 18 kDa protein	18501	0	0	0	0	0	0	0	0	4
IPI00890241	Tax_Id=10090 Gene_Symbol=- 12 kDa protein	11973	0	0	12	4	12	11	10	16	0
IPI00890208	Tax_Id=10090 Gene_Symbol=Macf1 Isoform 1 of Microtubule-actin cross-linking factor 1	604879	0	157	0	0	147	0	0	0	0
IPI00890206	Tax_Id=10090 Gene_Symbol=- 19 kDa protein	19526	9	0	0	12	0	0	9	0	0
IPI00890196	Tax_Id=10090 Gene_Symbol=- 22 kDa protein	21704	0	0	0	9	0	0	0	0	0
IPI00890194	Tax_Id=10090 Gene_Symbol=EG432834 hypothetical protein	30282	34	25	0	15	0	0	31	0	0
IPI00890167	Tax_Id=10090 Gene_Symbol=Stmn2 24 kDa protein	23997	0	0	0	0	0	10	0	0	0
IPI00890163	Tax_Id=10090 Gene_Symbol=- 21 kDa protein	21091	0	0	0	0	14	0	0	0	0
IPI00890160	Tax_Id=10090 Gene_Symbol=Trpm5 Isoform 2 of Transient receptor potential cation channel subfamily M member 5	127612	0	0	0	0	0	22	0	0	0
IPI00890150	Tax_Id=10090 Gene_Symbol=- 13 kDa protein	13210	0	0	0	0	3	0	0	0	0
IPI00890120	Tax_Id=10090 Gene_Symbol=Wrn Werner syndrome protein	159042	0	0	0	0	0	0	0	0	39
IPI00890117	Tax_Id=10090 Gene_Symbol=Cfl1 Cofilin-1	18776	0	0	32	0	33	31	0	0	13
IPI00890115	Tax_Id=10090 Gene_Symbol=EG243642 hypothetical protein	32871	9	0	0	0	0	0	0	0	9
IPI00890072	Tax_Id=10090 Gene_Symbol=- 13 kDa protein	13730	5	0	0	10	9	0	0	0	2
IPI00890071	Tax_Id=10090 Gene_Symbol=- 16 kDa protein	16593	0	11	0	0	0	22	15	16	15
IPI00890024	Tax_Id=10090 Gene_Symbol=EG640264 hypothetical protein	24373	0	8	0	15	0	0	10	0	0
IPI00890023	Tax_Id=10090 Gene_Symbol=- 28 kDa protein	28359	0	7	0	0	0	0	0	0	0
IPI00890002	Tax_Id=10090 Gene_Symbol=- 30 kDa protein	30104	32	29	0	0	0	0	35	0	0
IPI00889986	Tax_Id=10090 Gene_Symbol=- 21 kDa protein	21642	7	0	0	6	0	0	19	0	0
IPI00889980	Tax_Id=10090 Gene_Symbol=Eno1 Enolase 1, alpha non-neuron	12985	7	0	29	0	0	0	0	20	0
IPI00889964	Tax_Id=10090 Gene_Symbol=Lrp8 low density lipoprotein receptor-related protein 8 isoform 2	99279	14	0	0	0	18	0	0	0	0
IPI00889938	Tax_Id=10090 Gene_Symbol=Smc2 Structural maintenance of chromosomes protein 2	134703	0	0	0	0	0	60	0	0	0
IPI00889915	Tax_Id=10090 Gene_Symbol=- 20 kDa protein	20864	0	0	0	0	0	0	0	0	6
IPI00889901	Tax_Id=10090 Gene_Symbol=- 15 kDa protein	15608	0	0	8	10	2	0	0	3	0
IPI00889899	Tax_Id=10090 Gene_Symbol=EG638833 hypothetical protein	38052	12	29	28	0	23	30	0	22	26
IPI00889870	Tax_Id=10090 Gene_Symbol=LOC675747 hypothetical protein	15038	0	0	0	0	0	0	0	0	22
IPI00889839	Tax_Id=10090 Gene_Symbol=EG633570 hypothetical protein	14903	0	7	0	7	0	0	5	0	2
IPI00889836	Tax_Id=10090 Gene_Symbol=- 9 kDa protein	8641	5	0	0	3	0	0	0	0	0
IPI00889276	Tax_Id=10090 Gene_Symbol=Rnf213 MKIAA1554 protein (Fragment)	100242	30	0	23	0	0	0	0	24	0
IPI00889222	Tax_Id=10090 Gene_Symbol=LOC100040970;LOC100046610 hypothetical protein	23620	0	5	7	6	0	0	8	0	0
IPI00889220	Tax_Id=10090 Gene_Symbol=EG621697 ribosomal protein-like	15754	0	0	0	5	0	0	4	0	0
IPI00889213	Tax_Id=10090 Gene_Symbol=Macf1 Isoform 2 of Microtubule-actin cross-linking factor 1	625754	0	158	0	0	150	0	0	152	0
IPI00886409	Tax_Id=10090 Gene_Symbol=Flna MFLJ00343 protein	280488	0	0	136	0	0	0	0	0	0
IPI00886354	Tax_Id=10090 Gene_Symbol=4933407C03Rik Isoform 4 of C-Maf-inducing protein	58398	0	0	0	0	8	0	0	0	0
IPI00886311	Tax_Id=10090 Gene_Symbol=Tcea2 Protein	33919	0	0	0	0	0	24	0	0	0
IPI00886297	Tax_Id=10090 Gene_Symbol=Hspa8 Hspa8 protein	68964	84	118	167	0	147	135	0	0	82
IPI00886240	Tax_Id=10090 Gene_Symbol=Trpm5 Isoform 3 of Transient receptor potential cation channel subfamily M member 5	113414	0	0	0	0	17	0	0	0	0
IPI00886224	Tax_Id=10090 Gene_Symbol=Npal3 NIPA-like domain containing 3	11472	0	5	0	0	0	0	0	0	0
IPI00886126	Tax_Id=10090 Gene_Symbol=Mllt4 Protein	41421	0	0	0	0	0	0	0	10	0
IPI00886090	Tax_Id=10090 Gene_Symbol=Cct5 22 kDa protein	21569	0	18	19	22	0	0	8	10	7
IPI00886056	Tax_Id=10090 Gene_Symbol=Flna Protein	56695	22	34	41	0	0	0	0	0	0
IPI00885994	Tax_Id=10090 Gene_Symbol=Actg2 Actg2 protein	30331	117	0	242	0	215	0	0	0	0
IPI00885953	Tax_Id=10090 Gene_Symbol=Tnik 145 kDa protein	145612	31	0	0	0	0	0	0	0	0
IPI00885943	Tax_Id=10090 Gene_Symbol=Cand1 27 kDa protein	27537	0	0	0	0	0	8	0	7	0
IPI00885925	Tax_Id=10090 Gene_Symbol=Phgdh Protein	15998	0	0	18	0	0	0	0	0	0
IPI00885906	Tax_Id=10090 Gene_Symbol=Mllt4 Mammary gland RCB-0527 Jyg-MC(B) cDNA, RIKEN full-length enriched library, clone:G930008K21 product:myeloid/lymphoid or mixed lineage- leukemia translocation to 4 homolog (Drosophila), full insert sequence	189700	0	0	0	0	0	0	0	111	0
IPI00885874	Tax_Id=10090 Gene_Symbol=Vil1 Protein	27576	0	0	0	0	14	0	0	0	0
IPI00885719	Tax_Id=10090 Gene_Symbol=Lig1 0 day neonate eyeball cDNA, RIKEN full-length enriched library, clone:E130320A19 product:ligase I, DNA, ATP-dependent, full insert sequence	30245	0	0	0	0	0	0	0	0	13
IPI00885677	Tax_Id=10090 Gene_Symbol=LOC632297;Ugt1a7c;Ugt1a9;Ugt1a6b;Ugt1a2;Ugt1a1;Ugt1a5;Ugt1a10 14 kDa protein	14593	0	0	0	0	0	0	0	3	0
IPI00885651	Tax_Id=10090 Gene_Symbol=Ywhae 15 kDa protein	15324	0	17	0	14	32	0	0	28	0
IPI00885646	Tax_Id=10090 Gene_Symbol=Coq9 Protein	28204	0	0	0	0	0	23	0	0	0
IPI00885630	Tax_Id=10090 Gene_Symbol=Flna 279 kDa protein	281209	0	0	136	59	73	88	0	0	0
IPI00885570	Tax_Id=10090 Gene_Symbol=Actb Beta-actin (Fragment)	13588	80	81	155	0	0	152	106	106	95
IPI00885500	Tax_Id=10090 Gene_Symbol=Actg2 22 kDa protein	21726	0	0	0	0	165	0	0	0	0
IPI00885442	Tax_Id=10090 Gene_Symbol=Ppp4r2 Ppp4r2 protein (Fragment)	34517	0	7	0	0	8	0	0	0	0
IPI00885392	Tax_Id=10090 Gene_Symbol=A330021E22Rik Protein	10035	0	0	0	0	0	0	0	20	0
IPI00885391	Tax_Id=10090 Gene_Symbol=Tnik 144 kDa protein	144677	31	0	50	0	0	0	0	0	0
IPI00885322	Tax_Id=10090 Gene_Symbol=Mllt4 207 kDa protein	208153	0	0	0	0	0	0	0	115	0
IPI00885238	Tax_Id=10090 Gene_Symbol=Ankrd54 14 kDa protein	14370	0	0	0	0	0	5	0	0	0
IPI00885228	Tax_Id=10090 Gene_Symbol=1500003O03Rik Novel protein	3829	0	0	0	2	0	0	0	0	0
IPI00884482	Tax_Id=10090 Gene_Symbol=Macf1 Microtubule-actin crosslinking factor 1b	836955	0	215	0	0	217	0	0	189	0
IPI00884469	Tax_Id=10090 Gene_Symbol=Rab15 RAB15, member RAS oncogene family	24602	0	0	0	0	5	0	0	0	0
IPI00882339	Tax_Id=10090 Gene_Symbol=Nmral1 33 kDa protein	33232	0	0	0	0	12	0	0	0	0
IPI00881981	Tax_Id=10090 Gene_Symbol=- 94 kDa protein	94563	0	39	40	0	0	0	0	0	0
IPI00881918	Tax_Id=10090 Gene_Symbol=Usp5 2 days neonate thymus thymic cells cDNA, RIKEN full-length enriched library, clone:E430021I10 product:Ubiquitin carboxyl-terminal hydrolase 5 (EC 3.1.2.15) (Ubiquitin thiolesterase 5) (Ubiquitin- specific processing pro	94151	0	18	0	0	19	0	0	17	0
IPI00881913	Tax_Id=10090 Gene_Symbol=Tspan5 22 kDa protein	23017	0	0	8	0	0	0	0	0	0
IPI00881897	Tax_Id=10090 Gene_Symbol=Ighmbp2 97 kDa protein	98236	0	0	0	0	0	38	0	0	0
IPI00881819	Tax_Id=10090 Gene_Symbol=Metapl1 Isoform 2 of Methionine aminopeptidase 1D, mitochondrial precursor	24328	0	7	0	0	0	0	0	0	0
IPI00881782	Tax_Id=10090 Gene_Symbol=LOC100047151;LOC100042811 similar to mitochondrial ribosomal protein S36	11157	0	0	0	0	0	0	5	0	0
IPI00881758	Tax_Id=10090 Gene_Symbol=Rps16;ENSMUSG00000060419;LOC100048153;LOC100039355 40S ribosomal protein S16	16549	0	0	0	6	0	0	0	0	9
IPI00881742	Tax_Id=10090 Gene_Symbol=Dpysl3 11 kDa protein	11036	0	0	0	6	0	12	6	13	0
IPI00881567	Tax_Id=10090 Gene_Symbol=Ubl5 8 kDa protein	8425	0	0	4	0	0	0	0	0	0
IPI00881491	Tax_Id=10090 Gene_Symbol=Usp5 34 kDa protein	34688	0	10	0	0	9	0	0	0	0
IPI00881485	Tax_Id=10090 Gene_Symbol=Dpysl3 Adult male testis cDNA, RIKEN full-length enriched library, clone:4933425I06 product:dihydropyrimidinase-like 3, full insert sequence	62140	0	20	0	0	0	69	0	0	0
IPI00881394	Tax_Id=10090 Gene_Symbol=Abhd3 Protein	20168	0	0	0	0	0	0	0	0	39
IPI00881383	Tax_Id=10090 Gene_Symbol=Rpl9 9 kDa protein	9331	0	0	0	4	0	0	0	0	0
IPI00881371	Tax_Id=10090 Gene_Symbol=E130112L23Rik Isoform 4 of Protein SOLO	144976	49	0	72	43	0	0	43	28	0
IPI00881318	Tax_Id=10090 Gene_Symbol=0610012D14Rik 5 kDa protein	4746	0	0	10	9	12	0	0	9	6
IPI00881282	Tax_Id=10090 Gene_Symbol=Pld1 In vitro fertilized eggs cDNA, RIKEN full-length enriched library, clone:7420458G01 product:phospholipase D1, full insert sequence	100747	0	0	0	0	0	0	0	0	37
IPI00881253	Tax_Id=10090 Gene_Symbol=Rpl5 Blastocyst blastocyst cDNA, RIKEN full-length enriched library, clone:I1C0019E04 product:ribosomal protein L5, full insert sequence	34476	0	31	0	14	0	0	0	15	0
IPI00881154	Tax_Id=10090 Gene_Symbol=Pld1 Protein	22568	0	0	0	0	0	0	0	0	12
IPI00881087	Tax_Id=10090 Gene_Symbol=Pxdn 38 kDa protein	38276	0	0	0	0	0	0	0	0	5
IPI00881026	Tax_Id=10090 Gene_Symbol=Rpl9 19 kDa protein	19250	0	0	0	0	0	0	6	0	0
IPI00881025	Tax_Id=10090 Gene_Symbol=Cnot3 Protein	37634	0	0	6	0	0	0	0	0	0
IPI00880864	Tax_Id=10090 Gene_Symbol=Golim4 Protein	16610	11	0	0	0	0	0	0	0	0
IPI00880795	Tax_Id=10090 Gene_Symbol=Hint1 Histidine triad nucleotide binding protein	13601	0	0	10	0	0	0	0	2	6
IPI00880785	Tax_Id=10090 Gene_Symbol=Dpysl3 23 kDa protein	23198	0	0	18	13	16	0	0	0	0
IPI00880781	Tax_Id=10090 Gene_Symbol=Ube2k 17 kDa protein	17493	0	0	0	0	0	6	0	0	0
IPI00880741	Tax_Id=10090 Gene_Symbol=Ubl5 13 kDa protein	13272	0	0	8	0	0	0	5	0	0
IPI00880735	Tax_Id=10090 Gene_Symbol=Brd1 Bone marrow macrophage cDNA, RIKEN full-length enriched library, clone:G530012I18 product:bromodomain containing 1, full insert sequence	100784	0	0	21	17	0	0	0	0	0
IPI00880708	Tax_Id=10090 Gene_Symbol=Rpl10 19 kDa protein	19233	0	5	0	0	6	0	0	0	0
IPI00880680	Tax_Id=10090 Gene_Symbol=LOC100048816 Brain-specific angiogenesis inhibitor 2	163480	0	0	0	0	0	0	0	44	0
IPI00880679	Tax_Id=10090 Gene_Symbol=Tpm3 29 kDa protein	28820	0	0	0	0	18	23	0	17	13
IPI00880661	Tax_Id=10090 Gene_Symbol=Rab15 21 kDa protein	21411	0	0	0	0	0	0	0	3	0
IPI00880648	Tax_Id=10090 Gene_Symbol=Chst9 6 kDa protein	5887	2	0	0	0	0	0	0	0	0
IPI00880644	Tax_Id=10090 Gene_Symbol=Tpr Nuclear pore complex-associated intranuclear coiled-coil protein TPR	267106	57	60	100	79	0	0	0	0	0
IPI00880601	Tax_Id=10090 Gene_Symbol=Polg 56 kDa protein	56664	0	0	0	0	0	28	0	0	0
IPI00880532	Tax_Id=10090 Gene_Symbol=Tpm3 8 kDa protein	8438	0	35	0	0	0	0	0	0	8
IPI00880524	Tax_Id=10090 Gene_Symbol=Gzmk Granzyme K	29026	0	0	0	0	0	0	0	0	11
IPI00880482	Tax_Id=10090 Gene_Symbol=Clasp1 CLIP-associating protein 1 isoform 2	163008	0	0	0	0	38	0	0	56	0
IPI00880471	Tax_Id=10090 Gene_Symbol=Stmn4 25 kDa protein	25701	0	0	0	0	0	0	8	0	0
IPI00880400	Tax_Id=10090 Gene_Symbol=Rps2;LOC546298;EG667279 40S ribosomal protein S2	31497	18	0	0	0	0	0	0	0	0
IPI00880348	Tax_Id=10090 Gene_Symbol=Tcp1 T-complex protein 1, alpha subunit	11014	0	0	0	0	0	9	0	0	7
IPI00880342	Tax_Id=10090 Gene_Symbol=Dnm3 Dnm3 protein	35772	0	0	0	20	0	0	0	0	0
IPI00880272	Tax_Id=10090 Gene_Symbol=Igh Igha protein (Fragment)	53391	0	0	0	0	10	0	0	0	0
IPI00880213	Tax_Id=10090 Gene_Symbol=LOC100041686 ribosomal protein L18A family member	22648	0	0	0	0	0	0	0	0	11
IPI00877274	Tax_Id=10090 Gene_Symbol=Tbkbp1 Isoform 2 of TANK-binding kinase 1-binding protein	66326	0	0	0	0	0	10	0	0	0
IPI00877269	Tax_Id=10090 Gene_Symbol=Il12rb1 interleukin 12 receptor, beta 1	83161	0	0	0	0	21	0	0	0	0
IPI00877238	Tax_Id=10090 Gene_Symbol=Trp53bp1 Isoform 1 of Tumor suppressor p53-binding protein 1	213376	0	0	0	0	0	0	0	42	0
IPI00877182	Tax_Id=10090 Gene_Symbol=Capza1 F-actin capping protein alpha-1 subunit	33104	0	0	0	0	0	7	0	0	0
IPI00876563	Tax_Id=10090 Gene_Symbol=Fabp5 Mammary gland RCB-0527 Jyg-MC(B) cDNA, RIKEN full-length enriched library, clone:G930039K15 product:fatty acid binding protein 5, epidermal, full insert sequence	14805	0	8	11	10	0	12	12	0	16
IPI00876424	Tax_Id=10090 Gene_Symbol=Sacs 521 kDa protein	525960	0	0	0	0	0	0	97	0	0
IPI00876413	Tax_Id=10090 Gene_Symbol=Zranb2 39 kDa protein	39294	7	0	0	0	0	0	0	0	0
IPI00876408	Tax_Id=10090 Gene_Symbol=Myh11 Myh11 protein	227864	0	61	98	0	79	70	0	0	0
IPI00876356	Tax_Id=10090 Gene_Symbol=EG665536;Ifitm7 interferon induced transmembrane protein 7	16176	0	31	0	0	38	0	45	48	0
IPI00876295	Tax_Id=10090 Gene_Symbol=Gm484 Netrin-1-like protein precursor	50802	0	0	0	0	0	0	14	0	0
IPI00876235	Tax_Id=10090 Gene_Symbol=Elavl4 42 kDa protein	42304	0	0	0	0	0	0	19	0	17
IPI00876212	Tax_Id=10090 Gene_Symbol=- 17 kDa protein	16965	0	6	0	0	0	0	0	0	0
IPI00876179	Tax_Id=10090 Gene_Symbol=Krt15 Keratin, type I cytoskeletal 15	49278	31	0	0	39	0	53	0	0	0
IPI00876174	Tax_Id=10090 Gene_Symbol=Akr1e1 28 kDa protein	28589	0	0	0	0	0	0	0	0	10
IPI00876121	Tax_Id=10090 Gene_Symbol=Wdr36 WD repeat domain 36 isoform 1	100341	0	0	0	0	0	0	23	0	0
IPI00876109	Tax_Id=10090 Gene_Symbol=Prmt1 Prmt1 protein	41302	0	0	24	0	0	0	0	0	12
IPI00876083	Tax_Id=10090 Gene_Symbol=Ythdf2 Osteoclast-like cell cDNA, RIKEN full-length enriched library, clone:I420023J15 product:High-glucose-regulated protein 8 (NY-REN-2 antigen) (CLL-associated antigen KW-14) homolog	62413	0	0	0	0	13	0	0	0	0
IPI00876029	Tax_Id=10090 Gene_Symbol=Arf4 20 kDa protein	20567	0	0	0	0	0	24	0	0	0
IPI00875929	Tax_Id=10090 Gene_Symbol=LOC676948;EG667525;LOC100043269 hypothetical protein	16215	16	15	0	29	0	0	27	0	0
IPI00875923	Tax_Id=10090 Gene_Symbol=3110050N22Rik 38 kDa protein	38608	0	0	0	0	0	0	0	0	8
IPI00875901	Tax_Id=10090 Gene_Symbol=Hist1h2bk 15 kDa protein	14806	15	0	0	18	0	0	0	0	0
IPI00875792	Tax_Id=10090 Gene_Symbol=Hmg1l1 high-mobility group (nonhistone chromosomal) protein 1-like 1	25182	0	15	0	0	23	0	20	16	0
IPI00875791	Tax_Id=10090 Gene_Symbol=Dhx9 Isoform 1 of ATP-dependent RNA helicase A	150692	0	0	0	56	0	0	57	0	0
IPI00875779	Tax_Id=10090 Gene_Symbol=Son 12 days embryo embryonic body between diaphragm region and neck cDNA, RIKEN full-length enriched library, clone:9430093K11 product:SON PROTEIN homolog	50385	0	0	0	0	0	0	23	0	0
IPI00875732	Tax_Id=10090 Gene_Symbol=Nif3l1 NIF3-like protein 1	42176	0	0	0	15	0	9	0	0	0
IPI00875724	Tax_Id=10090 Gene_Symbol=6030443O07Rik cDNA, RIKEN full-length enriched library, clone:M5C1085F18 product:hypothetical protein, full insert sequence	76409	18	0	0	0	0	0	0	0	0
IPI00875723	Tax_Id=10090 Gene_Symbol=Camk2b 68 kDa protein	68686	0	0	0	0	0	0	0	24	0
IPI00875673	Tax_Id=10090 Gene_Symbol=Chd5 chromodomain helicase DNA binding protein 5	224027	0	0	58	0	0	0	0	0	0
IPI00875584	Tax_Id=10090 Gene_Symbol=Rps19 Rps19 protein	17358	0	15	0	0	23	0	27	0	0
IPI00875567	Tax_Id=10090 Gene_Symbol=Flna filamin, alpha	283177	0	0	134	0	0	0	0	0	0
IPI00875556	Tax_Id=10090 Gene_Symbol=- 30 kDa protein	30105	26	24	14	0	0	0	26	0	9
IPI00875550	Tax_Id=10090 Gene_Symbol=Ube2o ubiquitin-conjugating enzyme E2O	142171	0	0	0	0	0	0	0	22	0
IPI00875470	Tax_Id=10090 Gene_Symbol=Psmd12 16 days neonate thymus cDNA, RIKEN full-length enriched library, clone:A130042O17 product:proteasome (prosome, macropain) 26S subunit, non-ATPase, 12, full insert sequence	48697	0	0	0	0	0	16	0	0	0
IPI00875424	Tax_Id=10090 Gene_Symbol=Ankrd26 ankyrin repeat domain 26	193476	0	0	0	0	0	0	0	0	49
IPI00875421	Tax_Id=10090 Gene_Symbol=Slc5a9 Sodium/glucose cotransporter 4	75757	0	0	0	0	0	22	0	0	0
IPI00875406	Tax_Id=10090 Gene_Symbol=Ppp1ca Serine/threonine protein phosphatase (Fragment)	37842	0	0	0	0	0	0	0	9	0
IPI00875290	Tax_Id=10090 Gene_Symbol=Rtkn2 Isoform 1 of Rhotekin-2	68002	0	22	0	43	0	0	0	0	33
IPI00875282	Tax_Id=10090 Gene_Symbol=- 24 kDa protein	23860	8	0	0	0	0	0	4	0	0
IPI00875197	Tax_Id=10090 Gene_Symbol=Psmb5 22 kDa protein	22645	0	0	36	26	29	39	17	0	15
IPI00875188	Tax_Id=10090 Gene_Symbol=Clspn Claspin homolog	17902	0	0	12	0	0	0	0	0	0
IPI00875177	Tax_Id=10090 Gene_Symbol=EG666668 hypothetical protein	31999	11	0	0	17	0	0	11	0	0
IPI00875164	Tax_Id=10090 Gene_Symbol=Inpp4b Type II inositol-3,4-bisphosphate 4-phosphatase	105378	0	37	0	0	0	0	0	0	0
IPI00875117	Tax_Id=10090 Gene_Symbol=Crmp1 Dihydropyrimidinase-related protein 1	62471	0	0	0	0	30	31	52	43	50
IPI00875096	Tax_Id=10090 Gene_Symbol=Krt2 71 kDa protein	71035	48	0	0	0	0	0	0	0	0
IPI00875087	Tax_Id=10090 Gene_Symbol=- 18 kDa protein	18540	8	0	0	0	0	0	0	0	8
IPI00875052	Tax_Id=10090 Gene_Symbol=Cgn Cgn protein	136561	42	0	0	0	0	0	0	0	0
IPI00875000	Tax_Id=10090 Gene_Symbol=Cryab 13 kDa protein	12858	0	0	0	8	0	0	0	0	0
IPI00874996	Tax_Id=10090 Gene_Symbol=- 23 kDa protein	23218	18	0	0	0	0	0	0	18	0
IPI00874956	Tax_Id=10090 Gene_Symbol=Abcg5 23 kDa protein	22949	0	0	12	0	0	0	0	0	0
IPI00874946	Tax_Id=10090 Gene_Symbol=Dst 830 kDa protein	834446	0	0	0	0	147	0	0	0	0
IPI00874931	Tax_Id=10090 Gene_Symbol=Fubp1 Isoform 1 of Far upstream element-binding protein 1	68668	0	0	0	0	0	0	27	0	0
IPI00874909	Tax_Id=10090 Gene_Symbol=Krt17 14 kDa protein	14031	0	12	0	0	0	0	0	0	5
IPI00874854	Tax_Id=10090 Gene_Symbol=Srrm2 Srrm2 protein	295521	0	0	136	0	117	144	0	0	0
IPI00874846	Tax_Id=10090 Gene_Symbol=Ckap5 Cytoskeleton associated protein 5	225022	0	0	0	0	0	0	0	59	0
IPI00874823	Tax_Id=10090 Gene_Symbol=Prickle3 9 days embryo whole body cDNA, RIKEN full-length enriched library, clone:D030068I23 product:LIM only 6, full insert sequence	63861	0	0	0	0	11	0	0	0	0
IPI00874822	Tax_Id=10090 Gene_Symbol=Pip5k3 6 days neonate spleen cDNA, RIKEN full-length enriched library, clone:F430107I05 product:phosphatidylinositol-3- phosphate/phosphatidylinositol 5-kinase, type III, full insert sequence	233582	0	0	0	49	0	0	0	0	0
IPI00874800	Tax_Id=10090 Gene_Symbol=Akr1e1 35 kDa protein	35752	0	0	0	0	0	0	0	12	13
IPI00874766	Tax_Id=10090 Gene_Symbol=Slc1a7 Excitatory amino acid transporter 5	60694	0	0	0	0	0	0	24	0	0
IPI00874763	Tax_Id=10090 Gene_Symbol=7530422B04Rik hypothetical protein	23162	0	0	0	0	9	0	0	0	0
IPI00874743	Tax_Id=10090 Gene_Symbol=Trmt6 59 kDa protein	59147	0	25	0	0	0	0	0	0	0
IPI00874728	Tax_Id=10090 Gene_Symbol=Tpm2 Isoform 2 of Tropomyosin beta chain	32995	0	18	20	0	0	0	0	10	0
IPI00874719	Tax_Id=10090 Gene_Symbol=Ptprm 175 kDa protein	176631	0	0	0	0	0	0	0	18	0
IPI00874682	Tax_Id=10090 Gene_Symbol=- 36 kDa protein	36038	42	83	139	44	66	76	35	67	0
IPI00874675	Tax_Id=10090 Gene_Symbol=Dst 829 kDa protein	833739	0	162	0	0	0	0	0	0	0
IPI00874587	Tax_Id=10090 Gene_Symbol=Kif20b 202 kDa protein	203569	39	0	0	49	50	51	0	0	51
IPI00874585	Tax_Id=10090 Gene_Symbol=Krt16 Keratin, type I cytoskeletal 16	51973	0	0	0	0	0	0	0	0	27
IPI00874545	Tax_Id=10090 Gene_Symbol=Gpr112 G protein-coupled receptor GPR112	307349	31	0	0	0	0	0	0	0	0
IPI00874492	Tax_Id=10090 Gene_Symbol=Hist1h2bm 15 kDa protein	14746	14	0	0	14	0	0	0	0	0
IPI00874482	Tax_Id=10090 Gene_Symbol=Actg1 Actin, cytoplasmic 2	42108	185	218	410	222	313	447	265	279	264
IPI00874442	Tax_Id=10090 Gene_Symbol=Krt32 Keratin, type I cuticular Ha2	47501	0	19	0	0	0	0	0	0	11
IPI00874426	Tax_Id=10090 Gene_Symbol=Ssb 44 kDa protein	44014	0	0	0	9	0	0	0	0	0
IPI00874362	Tax_Id=10090 Gene_Symbol=Lama2 3 days neonate thymus cDNA, RIKEN full-length enriched library, clone:A630052C15 product:laminin, alpha 2, full insert sequence	351740	0	0	0	0	105	0	0	0	0
IPI00869454	Tax_Id=10090 Gene_Symbol=- Skint 5 isoform b precursor	164088	0	0	0	40	0	0	0	0	0
IPI00869453	Tax_Id=10090 Gene_Symbol=Kif21a kinesin family member 21A isoform 2	182684	0	0	0	0	0	63	0	0	0
IPI00869418	Tax_Id=10090 Gene_Symbol=Astn2 Isoform 2 of Astrotactin-2 precursor	151142	0	0	0	0	0	0	0	18	0
IPI00867877	Tax_Id=10090 Gene_Symbol=Vmn2r90 vomeronasal receptor Vmn2r90	100181	0	0	0	14	0	0	13	0	0
IPI00867788	Tax_Id=10090 Gene_Symbol=Hba-x Hemoglobin X, alpha-like embryonic chain in Hba complex	18092	0	0	27	0	0	0	0	0	0
IPI00858310	Tax_Id=10090 Gene_Symbol=Aldoa 26 kDa protein	26123	0	0	0	0	0	18	0	0	0
IPI00858292	Tax_Id=10090 Gene_Symbol=BC051142 Testis specific basic protein	45551	0	16	18	0	0	15	0	0	0
IPI00858175	Tax_Id=10090 Gene_Symbol=Ift80 Isoform 2 of Intraflagellar transport protein 80 homolog	88342	0	0	0	0	11	0	0	0	0
IPI00858150	Tax_Id=10090 Gene_Symbol=Mkl2 MKL/myocardin-like 2 isoform 3	118706	0	18	0	0	0	0	0	0	0
IPI00858148	Tax_Id=10090 Gene_Symbol=Klhl18 Protein	22368	0	0	0	8	0	0	0	0	0
IPI00858144	Tax_Id=10090 Gene_Symbol=Camk2d 55 kDa protein	55828	0	0	0	0	0	0	0	16	0
IPI00858126	Tax_Id=10090 Gene_Symbol=Strn Protein	29613	0	0	0	0	0	0	0	10	0
IPI00858004	Tax_Id=10090 Gene_Symbol=Dctn1 127 kDa protein	127370	0	0	0	0	50	0	0	33	0
IPI00857990	Tax_Id=10090 Gene_Symbol=Eif4a2 11 kDa protein	10962	0	0	0	0	0	0	0	0	3
IPI00857870	Tax_Id=10090 Gene_Symbol=Eif4a2 11 kDa protein	11049	0	0	0	0	0	0	0	0	3
IPI00857865	Tax_Id=10090 Gene_Symbol=Camk2d Adult male olfactory brain cDNA, RIKEN full-length enriched library, clone:6430579P05 product:calcium/calmodulin-dependent protein kinase II, delta, full insert sequence	54664	0	0	0	0	0	0	0	17	0
IPI00857782	Tax_Id=10090 Gene_Symbol=Rps9 10 kDa protein	9585	0	0	0	0	0	0	0	0	3
IPI00857777	Tax_Id=10090 Gene_Symbol=Chd4 2 days neonate thymus thymic cells cDNA, RIKEN full-length enriched library, clone:C920008E20 product:chromodomain helicase DNA binding protein 4, full insert sequence	217717	0	0	75	0	0	0	0	0	0
IPI00857582	Tax_Id=10090 Gene_Symbol=2010203O07Rik Novel protein	42196	0	0	0	0	8	0	0	0	0
IPI00857569	Tax_Id=10090 Gene_Symbol=Dctn1 Isoform 2 of Dynactin subunit 1	138820	0	0	0	0	0	0	0	0	42
IPI00857546	Tax_Id=10090 Gene_Symbol=Rfx5 20 kDa protein	20649	0	5	0	0	0	0	0	0	0
IPI00857514	Tax_Id=10090 Gene_Symbol=Lrp8 Low density lipoprotein receptor-related protein 8, apolipoprotein e receptor	79331	13	0	0	0	15	0	0	0	0
IPI00857496	Tax_Id=10090 Gene_Symbol=Fscn1 Protein	27095	0	0	49	0	0	0	0	0	0
IPI00857485	Tax_Id=10090 Gene_Symbol=Pafah1b3 20 kDa protein	20251	0	0	0	0	0	0	0	0	9
IPI00857391	Tax_Id=10090 Gene_Symbol=Rps19 8 kDa protein	8098	61	46	0	68	46	0	39	54	0
IPI00857388	Tax_Id=10090 Gene_Symbol=Ampd3 Protein	26803	0	0	0	0	11	0	0	0	0
IPI00857345	Tax_Id=10090 Gene_Symbol=Rps5 20 kDa protein	20572	0	9	14	7	0	0	0	0	7
IPI00857335	Tax_Id=10090 Gene_Symbol=Actb Beta-actin (Fragment)	8759	0	0	115	50	0	131	0	0	0
IPI00857242	Tax_Id=10090 Gene_Symbol=Ift140 intraflagellar transport 140	167479	0	0	0	0	0	0	0	0	42
IPI00857215	Tax_Id=10090 Gene_Symbol=Foxd1 forkhead box D1	45799	8	0	0	0	0	0	0	0	0
IPI00857205	Tax_Id=10090 Gene_Symbol=Grk4 Protein	11579	0	0	0	0	16	0	0	0	0
IPI00857038	Tax_Id=10090 Gene_Symbol=Rps19 15 kDa protein	15410	15	14	0	0	0	0	0	0	0
IPI00857004	Tax_Id=10090 Gene_Symbol=Chd4 50 kDa protein	50388	0	0	29	0	0	0	0	0	0
IPI00856974	Tax_Id=10090 Gene_Symbol=Ctbp2;Zranb1 Isoform 2 of C-terminal-binding protein 2	107801	17	0	0	0	0	0	0	0	0
IPI00856927	Tax_Id=10090 Gene_Symbol=Rps19 23 kDa protein	23147	18	18	0	28	25	0	27	40	0
IPI00856866	Tax_Id=10090 Gene_Symbol=Rps3 21 kDa protein	21209	0	0	14	10	0	0	0	0	0
IPI00856779	Tax_Id=10090 Gene_Symbol=Add1 73 kDa protein	73394	0	0	0	0	0	30	0	0	0
IPI00856686	Tax_Id=10090 Gene_Symbol=Brpf1 7 days neonate cerebellum cDNA, RIKEN full-length enriched library, clone:A730089G18 product:weakly similar to zinc-finger protein, BR140	138877	0	0	0	44	43	0	0	0	0
IPI00856609	Tax_Id=10090 Gene_Symbol=Actb Cytoskeletal beta-actin (Fragment)	15427	27	42	103	47	67	119	47	65	74
IPI00856581	Tax_Id=10090 Gene_Symbol=Lrmp 17 days embryo stomach cDNA, RIKEN full-length enriched library, clone:I920052K04 product:lymphoid-restricted membrane protein, full insert sequence	49439	0	0	0	0	0	28	0	0	0
IPI00856534	Tax_Id=10090 Gene_Symbol=Mrps36 Adult male tongue cDNA, RIKEN full-length enriched library, clone:2310057M08 product:similar to MITOCHONDRIAL 28S RIBOSOMAL PROTEIN S36	10936	0	0	0	0	0	0	8	0	0
IPI00856500	Tax_Id=10090 Gene_Symbol=Dctn1 Activated spleen cDNA, RIKEN full-length enriched library, clone:F830111E04 product:dynactin 1, full insert sequence	137448	0	0	0	0	0	52	0	0	40
IPI00856474	Tax_Id=10090 Gene_Symbol=Gtf2h1 62 kDa protein	62773	13	0	0	0	0	0	0	0	0
IPI00856415	Tax_Id=10090 Gene_Symbol=Aldoa 14 kDa protein	14225	12	22	0	0	0	0	10	7	10
IPI00856408	Tax_Id=10090 Gene_Symbol=9030617O03Rik Protein	7730	64	0	46	0	0	0	0	0	79
IPI00856379	Tax_Id=10090 Gene_Symbol=Aldoa Fructose-bisphosphate aldolase	45548	28	0	52	24	30	38	20	14	22
IPI00856365	Tax_Id=10090 Gene_Symbol=Dctn1 Dctn1 protein	140359	0	0	0	0	51	53	0	0	43
IPI00856352	Tax_Id=10090 Gene_Symbol=Rps19 19 kDa protein	19490	16	16	0	25	23	0	28	42	0
IPI00856331	Tax_Id=10090 Gene_Symbol=Pebp1 15 kDa protein	14940	11	0	19	0	6	19	9	9	8
IPI00856292	Tax_Id=10090 Gene_Symbol=Nrd1 Nardilysin, N-arginine dibasic convertase, NRD convertase 1	128605	0	0	0	0	25	41	0	0	0
IPI00856272	Tax_Id=10090 Gene_Symbol=Aldoart1 Fructose-bisphosphate aldolase	45885	23	21	42	26	24	30	20	14	23
IPI00856152	Tax_Id=10090 Gene_Symbol=Lrmp Protein	29339	0	32	0	0	0	41	0	0	0
IPI00855179	Tax_Id=10090 Gene_Symbol=LOC100047194 similar to Eukaryotic translation initiation factor 4 gamma 3	176925	0	0	0	66	0	0	0	0	0
IPI00855162	Tax_Id=10090 Gene_Symbol=LOC634091 similar to hCG1785223	140442	0	0	0	33	0	0	0	0	0
IPI00855149	Tax_Id=10090 Gene_Symbol=EG665975;LOC674173 similar to hCG1732289	41027	0	0	0	0	16	0	0	0	0
IPI00854999	Tax_Id=10090 Gene_Symbol=Ina Mammary gland RCB-0526 Jyg-MC(A) cDNA, RIKEN full-length enriched library, clone:G830002N06 product:internexin neuronal intermediate filament protein, alpha, full insert sequence (Fragment)	37312	0	0	0	0	6	0	0	0	0
IPI00854971	Tax_Id=10090 Gene_Symbol=LOC100046302 similar to Protein disulfide isomerase associated 6	43230	0	0	0	0	0	11	0	0	0
IPI00854941	Tax_Id=10090 Gene_Symbol=Nudt4 Diphosphoinositol polyphosphate phosphohydrolase 2	20371	0	0	0	0	0	0	0	0	4
IPI00854035	Tax_Id=10090 Gene_Symbol=LOC100047753 similar to Nucleoside diphosphate kinase A	17177	9	10	17	9	0	13	0	10	0
IPI00854010	Tax_Id=10090 Gene_Symbol=Sec31b Isoform 2 of Protein transport protein Sec31B	110223	28	0	0	0	0	0	0	0	0
IPI00854001	Tax_Id=10090 Gene_Symbol=L1Md-A3 L1Md-A13 repetitive sequence (Fragment)	152755	36	0	0	0	0	0	0	0	0
IPI00853989	Tax_Id=10090 Gene_Symbol=LOC100046300 similar to Ribosomal protein L17 isoform 2	15181	0	0	13	0	0	0	0	0	0
IPI00853924	Tax_Id=10090 Gene_Symbol=Ywhaq 34 kDa protein	34613	22	30	28	25	41	41	24	39	40
IPI00853890	Tax_Id=10090 Gene_Symbol=LOC100048816 Brain-specific angiogenesis inhibitor 2	173289	0	0	0	0	0	0	0	46	0
IPI00853851	Tax_Id=10090 Gene_Symbol=LOC100047236 similar to 14-3-3 zeta	24370	0	21	34	35	39	42	28	39	45
IPI00853832	Tax_Id=10090 Gene_Symbol=LOC100046300 similar to Ribosomal protein L17 isoform 1	18918	0	0	17	9	0	0	11	0	10
IPI00853791	Tax_Id=10090 Gene_Symbol=Glrb Endonuclease/reverse transcriptase	150764	38	0	0	0	0	0	0	0	0
IPI00853789	Tax_Id=10090 Gene_Symbol=LOC100046435 similar to ribosomal protein L6	18430	0	9	0	0	0	0	0	0	0
IPI00853788	Tax_Id=10090 Gene_Symbol=LOC100045367 similar to ribosomal protein L19	14766	0	3	0	0	0	0	0	0	0
IPI00853781	Tax_Id=10090 Gene_Symbol=LOC100044912 similar to 14-3-3 protein theta-subtype	13476	14	11	0	10	16	0	12	15	15
IPI00853742	Tax_Id=10090 Gene_Symbol=Taf4a TAF4A RNA polymerase II, TATA box binding protein (TBP)-associated factor	105527	0	0	0	0	0	0	0	0	14
IPI00853668	Tax_Id=10090 Gene_Symbol=LOC100040634;LOC100046224 similar to Glyceraldehyde-3-phosphate dehydrogenase (GAPDH) isoform 1	36136	39	0	124	0	0	0	0	0	0
IPI00851086	Tax_Id=10090 Gene_Symbol=LOC100047232 similar to Glyceraldehyde-3-phosphate dehydrogenase (GAPDH) isoform 1	36032	0	82	124	0	64	73	0	0	53
IPI00851048	Tax_Id=10090 Gene_Symbol=C230099D08Rik hypothetical protein LOC320212	6364	0	0	0	0	3	0	0	0	0
IPI00851023	Tax_Id=10090 Gene_Symbol=Macf1 Microtubule-actin crosslinking factor 1	667035	0	165	0	0	183	0	0	146	0
IPI00851010	Tax_Id=10090 Gene_Symbol=LOC100041245;LOC100044628 similar to Glyceraldehyde-3-phosphate dehydrogenase	39873	28	52	97	37	46	64	27	46	48
IPI00850969	Tax_Id=10090 Gene_Symbol=Prdm9 PR-domain zinc finger protein isoform 1	99242	0	8	0	0	0	0	0	0	0
IPI00850964	Tax_Id=10090 Gene_Symbol=LOC100046223 similar to insulinoma protein (rig) isoform 1	17061	7	7	0	0	7	0	11	0	0
IPI00850955	Tax_Id=10090 Gene_Symbol=LOC100041831 similar to Glyceraldehyde-3-phosphate dehydrogenase	37363	19	44	73	30	50	47	19	38	41
IPI00850934	Tax_Id=10090 Gene_Symbol=LOC670565 similar to ribosomal protein S7	18724	0	0	7	0	0	0	0	0	0
IPI00850843	Tax_Id=10090 Gene_Symbol=LOC100041194 similar to KIAA2019 protein	341318	0	42	0	0	0	0	0	0	0
IPI00850813	Tax_Id=10090 Gene_Symbol=1700047K16Rik hypothetical protein LOC73335	9031	0	0	0	0	0	0	0	0	8
IPI00850801	Tax_Id=10090 Gene_Symbol=LOC100045048 similar to ortholog of human G protein-coupled receptor 51 GPR51	111967	0	0	0	0	0	0	0	0	24
IPI00850795	Tax_Id=10090 Gene_Symbol=LOC629750 similar to ubiquitin A-52 residue ribosomal protein fusion product 1 isoform 1	14987	14	0	22	19	20	13	14	16	6
IPI00850779	Tax_Id=10090 Gene_Symbol=LOC100040109 similar to Glyceraldehyde-3-phosphate dehydrogenase isoform 1	36076	0	86	138	46	0	0	36	0	0
IPI00850777	Tax_Id=10090 Gene_Symbol=EG625281 similar to ribosomal protein L30	12990	0	0	0	5	0	0	0	0	7
IPI00850755	Tax_Id=10090 Gene_Symbol=LOC100046823 similar to proliferating cell nuclear antigen (DNA polymerase delta auxiliary protein) isoform 2	27625	16	0	22	17	0	0	0	0	0
IPI00850740	Tax_Id=10090 Gene_Symbol=LOC100044138 similar to CDCrel-1AI isoform 2	44244	0	0	0	0	0	0	12	0	0
IPI00850737	Tax_Id=10090 Gene_Symbol=Mut TIB-55 BB88 cDNA, RIKEN full-length enriched library, clone:I730049G19 product:methylmalonyl-Coenzyme A mutase, full insert sequence	83248	0	18	0	0	0	0	0	0	0
IPI00850734	Tax_Id=10090 Gene_Symbol=LOC100048597;LOC100043546 similar to DnaJ-like protein	45595	0	11	0	0	0	0	0	0	0
IPI00850695	Tax_Id=10090 Gene_Symbol=LOC637353 similar to Anp32b protein	38360	10	12	0	12	14	0	12	0	7
IPI00850689	Tax_Id=10090 Gene_Symbol=LOC100044651 similar to SMC4 protein	149444	0	0	68	0	0	0	0	0	0
IPI00850681	Tax_Id=10090 Gene_Symbol=LOC100042823;LOC100048162 similar to 60S ribosomal protein L9 isoform 2	20895	0	0	0	0	0	0	6	0	0
IPI00850650	Tax_Id=10090 Gene_Symbol=EG625055 similar to hCG2016250	8605	3	3	0	0	0	0	0	0	6
IPI00850630	Tax_Id=10090 Gene_Symbol=Fer1l3 Fer1l3 protein	160168	0	0	0	0	0	48	0	0	0
IPI00850625	Tax_Id=10090 Gene_Symbol=LOC100046142 similar to hCG2036628	109662	0	30	0	0	0	0	0	0	0
IPI00850560	Tax_Id=10090 Gene_Symbol=4930572G02Rik hypothetical protein LOC75943	8351	0	0	0	0	0	2	0	0	0
IPI00850525	Tax_Id=10090 Gene_Symbol=Upf1 Isoform 2 of Regulator of nonsense transcripts 1	123891	0	0	0	0	0	0	0	0	20
IPI00850487	Tax_Id=10090 Gene_Symbol=LOC100040682 similar to sid478p	31860	0	0	0	0	6	0	0	0	0
IPI00850468	Tax_Id=10090 Gene_Symbol=Trim21 tripartite motif protein 21	54320	0	0	0	0	12	0	0	0	0
IPI00850434	Tax_Id=10090 Gene_Symbol=LOC100040898;LOC100045141 similar to Glyceraldehyde-3-phosphate dehydrogenase (GAPDH) isoform 1	36149	0	78	120	0	63	75	36	63	0
IPI00850420	Tax_Id=10090 Gene_Symbol=LOC100044883 similar to RAB3C, member RAS oncogene family isoform 2	25362	0	0	0	0	0	0	0	10	0
IPI00850377	Tax_Id=10090 Gene_Symbol=LOC100039840 similar to Glyceraldehyde-3-phosphate dehydrogenase (GAPDH) isoform 1	35975	42	85	140	46	69	81	33	69	0
IPI00850337	Tax_Id=10090 Gene_Symbol=LOC100048117 similar to Glyceraldehyde-3-phosphate dehydrogenase (GAPDH) isoform 1	36044	42	87	140	46	69	83	36	69	59
IPI00850325	Tax_Id=10090 Gene_Symbol=LOC100047318 similar to transmembrane protein 131	225461	0	0	0	0	0	0	0	31	0
IPI00850320	Tax_Id=10090 Gene_Symbol=LOC100043670 similar to ribosomal protein L15	24257	0	0	0	0	0	0	12	0	6
IPI00850286	Tax_Id=10090 Gene_Symbol=Lba1 similar to hCG2042887, isoform 4	348789	0	0	0	0	63	0	0	0	0
IPI00850279	Tax_Id=10090 Gene_Symbol=LOC100045782 similar to leucine rich repeat containing 47	64281	0	0	0	0	0	0	0	14	0
IPI00850220	Tax_Id=10090 Gene_Symbol=LOC100047501 similar to Rps16 protein	18537	0	10	0	6	0	0	0	0	10
IPI00850217	Tax_Id=10090 Gene_Symbol=LOC100046119 similar to ubiquitin-conjugating enzyme E2 UbcH-ben	26041	3	0	0	11	0	12	9	9	5
IPI00850173	Tax_Id=10090 Gene_Symbol=LOC100044717 similar to Tubulin, beta 4	50297	96	0	197	0	0	241	0	243	0
IPI00850153	Tax_Id=10090 Gene_Symbol=LOC100048040 similar to RPL17 protein	16854	0	0	10	0	0	0	0	0	4
IPI00850098	Tax_Id=10090 Gene_Symbol=LOC100048210 similar to ribosomal protein L3 isoform 2	40878	9	17	0	0	0	0	0	0	14
IPI00850068	Tax_Id=10090 Gene_Symbol=LOC100043872;LOC100044877 similar to Ac2-210 isoform 2	18742	0	0	0	0	0	0	0	0	7
IPI00850030	Tax_Id=10090 Gene_Symbol=LOC100044321 similar to WRN protein	159165	0	0	0	0	0	0	0	0	40
IPI00849994	Tax_Id=10090 Gene_Symbol=LOC100043000 similar to ribosomal protein L3 isoform 2	40787	10	0	0	9	0	0	0	0	0
IPI00849985	Tax_Id=10090 Gene_Symbol=LOC100040390 similar to ubiquitin activating enzyme E1	126597	0	29	64	34	26	58	0	33	0
IPI00849948	Tax_Id=10090 Gene_Symbol=LOC100043763;LOC100039036 similar to ribosomal protein S8	26062	8	3	0	0	0	0	7	0	0
IPI00849924	Tax_Id=10090 Gene_Symbol=LOC100042935 similar to hCG2028724	13989	0	0	0	0	0	0	0	0	5
IPI00849879	Tax_Id=10090 Gene_Symbol=LOC100041236 similar to Glyceraldehyde-3-phosphate dehydrogenase	40284	40	83	132	0	66	80	34	63	59
IPI00849828	Tax_Id=10090 Gene_Symbol=LOC100040182;LOC100045378 similar to ribosomal protein L30	13093	0	0	9	8	0	0	0	0	3
IPI00849816	Tax_Id=10090 Gene_Symbol=LOC100045885 similar to ribosomal protein L3 isoform 2	40779	10	16	0	9	0	0	4	0	0
IPI00849793	Tax_Id=10090 Gene_Symbol=Rpl12 60S ribosomal protein L12	17965	0	15	0	6	0	0	8	0	0
IPI00849792	Tax_Id=10090 Gene_Symbol=LOC100048438 hypothetical protein isoform 2	34600	0	0	0	32	54	0	25	46	0
IPI00849786	Tax_Id=10090 Gene_Symbol=LOC100045189 similar to transcription factor EF1	36672	10	6	0	9	0	5	10	9	0
IPI00849768	Tax_Id=10090 Gene_Symbol=LOC100045475;LOC100043327 similar to HSPC016	7094	0	3	0	0	0	0	0	0	0
IPI00849758	Tax_Id=10090 Gene_Symbol=EG666644 similar to Ac2-210	14273	0	0	9	0	0	0	0	0	6
IPI00849754	Tax_Id=10090 Gene_Symbol=LOC631615 similar to ribosomal protein L19	24264	0	7	0	0	0	0	0	0	0
IPI00849751	Tax_Id=10090 Gene_Symbol=LOC100047882 similar to enolase 1, alpha non-neuron	19464	12	0	30	0	0	22	8	27	19
IPI00849736	Tax_Id=10090 Gene_Symbol=LOC100046984;LOC100040242 similar to Ribosomal protein L17 isoform 1	17785	0	0	0	7	0	0	0	0	0
IPI00849731	Tax_Id=10090 Gene_Symbol=LOC633657 similar to heterogeneous nuclear ribonucleoprotein A3	33408	0	0	0	0	0	0	36	0	0
IPI00849692	Tax_Id=10090 Gene_Symbol=LOC100044556 similar to hCG1994130	15347	0	6	0	0	0	0	0	0	0
IPI00849678	Tax_Id=10090 Gene_Symbol=LOC100046972 similar to RNA-binding protein	32609	11	0	0	0	0	0	0	0	0
IPI00849630	Tax_Id=10090 Gene_Symbol=Tdrd9 Tudor domain containing 9	157364	0	0	42	0	0	0	0	0	0
IPI00849626	Tax_Id=10090 Gene_Symbol=LOC100046628 similar to Nucleophosmin	32817	0	19	25	19	0	0	0	8	14
IPI00849598	Tax_Id=10090 Gene_Symbol=LOC100046893;LOC100041555 similar to QM protein	25062	0	0	0	10	0	18	12	14	0
IPI00849587	Tax_Id=10090 Gene_Symbol=LOC100045985;LOC100043882 similar to small nuclear riboprotein Sm-D isoform 2	13255	0	0	7	0	0	0	0	0	0
IPI00849577	Tax_Id=10090 Gene_Symbol=LOC635593;LOC100044496 similar to eukaryotic translation elongation factor 1 alpha 1-like 14	14234	0	7	0	0	0	0	0	0	0
IPI00849556	Tax_Id=10090 Gene_Symbol=EG432946 similar to heterogeneous nuclear ribonucleoprotein A3	33930	20	0	0	18	0	0	32	0	0
IPI00849548	Tax_Id=10090 Gene_Symbol=LOC433464;LOC640369 similar to Rab5B	22230	0	0	0	0	0	0	0	0	3
IPI00849530	Tax_Id=10090 Gene_Symbol=LOC100039229 similar to Glyceraldehyde-3-phosphate dehydrogenase (GAPDH) isoform 1	36074	0	82	105	39	63	71	0	0	0
IPI00849522	Tax_Id=10090 Gene_Symbol=LOC100043872;LOC100044877 similar to Ac2-210 isoform 1	17893	0	0	0	5	0	0	0	0	0
IPI00849513	Tax_Id=10090 Gene_Symbol=LOC100046953 similar to Rab6 interacting protein 1	159774	0	0	61	0	0	0	0	0	0
IPI00849505	Tax_Id=10090 Gene_Symbol=LOC100043998 similar to nuclear pore complex-associated intranuclear coiled-coil protein TPR	149549	0	45	0	54	0	0	0	0	0
IPI00849484	Tax_Id=10090 Gene_Symbol=LOC433687 similar to 40kDa ribosomal protein	30202	10	0	0	7	0	0	0	0	0
IPI00849377	Tax_Id=10090 Gene_Symbol=LOC545379 similar to Rpl17 protein	21577	0	0	9	0	0	0	0	0	0
IPI00849318	Tax_Id=10090 Gene_Symbol=LOC100047790 similar to beta-2-syntrophin	57497	0	12	0	0	0	0	0	0	0
IPI00849293	Tax_Id=10090 Gene_Symbol=LOC100039503 similar to Annexin A11	26291	0	0	0	0	12	0	0	0	0
IPI00849291	Tax_Id=10090 Gene_Symbol=LOC433776 similar to Eukaryotic translation elongation factor 2	46633	18	35	36	28	25	23	17	16	11
IPI00849278	Tax_Id=10090 Gene_Symbol=LOC100048144 similar to Phosphoglycerate mutase 1	17938	0	0	0	0	0	0	0	7	0
IPI00849275	Tax_Id=10090 Gene_Symbol=LOC100044746 similar to Kifc1 protein	90295	0	0	39	0	0	34	0	0	0
IPI00849235	Tax_Id=10090 Gene_Symbol=LOC100043890 similar to tctex-1 protein isoform 2	11380	0	0	0	0	0	0	0	2	0
IPI00849206	Tax_Id=10090 Gene_Symbol=EG666641;LOC676346 similar to Ac2-210	17956	0	0	7	0	0	0	0	0	3
IPI00849205	Tax_Id=10090 Gene_Symbol=Krt33b keratin complex 1, acidic, gene 3	55405	0	23	0	0	0	0	0	0	15
IPI00849184	Tax_Id=10090 Gene_Symbol=LOC100045224 similar to PR domain containing 8	40820	0	0	0	0	0	0	0	7	0
IPI00849175	Tax_Id=10090 Gene_Symbol=Dcdc5 doublecortin domain containing 5	145925	0	108	191	134	125	0	0	0	0
IPI00849165	Tax_Id=10090 Gene_Symbol=LOC100047898 similar to protein phosphatase 2A inhibitor-2 I-2PP2A	35345	15	11	18	16	11	0	10	12	10
IPI00849155	Tax_Id=10090 Gene_Symbol=LOC671929 similar to hCG2016250	8621	0	3	0	0	0	0	0	0	3
IPI00849050	Tax_Id=10090 Gene_Symbol=LOC100046806;LOC100041399 similar to Glyceraldehyde-3-phosphate dehydrogenase (GAPDH) isoform 2	34150	0	0	71	0	50	52	24	0	0
IPI00849046	Tax_Id=10090 Gene_Symbol=LOC100046806;LOC100041399 similar to Glyceraldehyde-3-phosphate dehydrogenase (GAPDH) isoform 1	36037	0	64	78	0	53	55	24	43	44
IPI00849045	Tax_Id=10090 Gene_Symbol=LOC100039762 similar to Glyceraldehyde-3-phosphate dehydrogenase	36072	30	70	87	0	0	57	0	0	0
IPI00849031	Tax_Id=10090 Gene_Symbol=LOC100046067;LOC100041342;RP23-403O15.4 similar to Glyceraldehyde-3-phosphate dehydrogenase (GAPDH) isoform 2	34185	43	0	129	45	66	80	36	0	0
IPI00849028	Tax_Id=10090 Gene_Symbol=LOC100048734 similar to lysyl-tRNA synthetase	23251	0	0	15	0	0	0	0	0	0
IPI00848984	Tax_Id=10090 Gene_Symbol=LOC100048343;LOC100039851 similar to Hmgb1 protein	20301	0	0	0	0	8	0	0	0	0
IPI00848977	Tax_Id=10090 Gene_Symbol=LOC100046823 similar to proliferating cell nuclear antigen (DNA polymerase delta auxiliary protein) isoform 1	29108	0	0	24	0	0	0	0	0	0
IPI00848965	Tax_Id=10090 Gene_Symbol=AI607873 similar to interferon activated gene 204	118929	0	27	0	0	0	0	0	0	0
IPI00848961	Tax_Id=10090 Gene_Symbol=LOC100045963 similar to Ring finger protein 126	39066	0	0	0	0	0	6	0	0	0
IPI00848952	Tax_Id=10090 Gene_Symbol=LOC100045024 similar to ribosomal protein L11	31835	0	6	0	0	0	0	0	0	0
IPI00848943	Tax_Id=10090 Gene_Symbol=Fer1l3 similar to Myoferlin (Fer-1-like protein 3) isoform 1	235041	0	0	0	0	0	64	0	0	0
IPI00848921	Tax_Id=10090 Gene_Symbol=LOC100039353;LOC100045814 similar to Ribosomal protein L34	13795	0	2	0	0	0	0	0	0	0
IPI00848890	Tax_Id=10090 Gene_Symbol=LOC100046167 similar to Chain B, Crystal Structure Of Sumo-3-Modified Thymine-Dna Glycosylase	22526	6	7	0	11	0	0	0	0	10
IPI00848872	Tax_Id=10090 Gene_Symbol=LOC100042515 similar to hCG26831	15899	0	8	0	0	13	0	11	8	0
IPI00848855	Tax_Id=10090 Gene_Symbol=LOC636884 similar to putative pheromone receptor	92399	0	0	0	15	0	0	14	0	0
IPI00848816	Tax_Id=10090 Gene_Symbol=LOC100048522 similar to Cofilin-1	18731	17	16	29	16	0	0	15	21	13
IPI00848807	Tax_Id=10090 Gene_Symbol=LOC100048253 similar to Glyceraldehyde-3-phosphate dehydrogenase (GAPDH) isoform 1	35838	0	0	0	33	0	0	0	49	0
IPI00848801	Tax_Id=10090 Gene_Symbol=LOC100043724 similar to Glyceraldehyde-3-phosphate dehydrogenase (GAPDH) isoform 1	36100	34	0	105	0	0	71	29	56	52
IPI00848775	Tax_Id=10090 Gene_Symbol=LOC676923 similar to Glyceraldehyde-3-phosphate dehydrogenase	44116	24	46	50	25	0	45	16	30	37
IPI00848773	Tax_Id=10090 Gene_Symbol=Igsf2 CD101 protein	115331	0	0	26	0	0	0	0	0	0
IPI00848753	Tax_Id=10090 Gene_Symbol=LOC100047943 similar to Ina protein	49574	0	0	0	0	10	0	0	0	0
IPI00848731	Tax_Id=10090 Gene_Symbol=LOC100046348 similar to hCG2028724	15774	0	4	0	0	0	0	0	0	0
IPI00848728	Tax_Id=10090 Gene_Symbol=LOC100045132 similar to polyglutamine-containing protein	87621	0	0	0	0	0	0	0	26	26
IPI00848671	Tax_Id=10090 Gene_Symbol=LOC100042067 similar to Rpl17 protein isoform 2	18724	0	0	10	0	0	0	0	0	0
IPI00848659	Tax_Id=10090 Gene_Symbol=LOC675046 similar to Ribosomal protein L17	17739	0	0	0	9	0	0	0	0	0
IPI00848648	Tax_Id=10090 Gene_Symbol=LOC100044724 similar to Glyceraldehyde-3-phosphate dehydrogenase	17190	0	16	21	0	0	24	0	12	19
IPI00848631	Tax_Id=10090 Gene_Symbol=LOC100043429;LOC100048458 similar to SMT3B protein isoform 2	8628	5	0	0	0	0	0	0	0	0
IPI00848599	Tax_Id=10090 Gene_Symbol=Dnahc7l similar to hCG1779312	457063	0	0	0	0	0	0	92	0	0
IPI00848597	Tax_Id=10090 Gene_Symbol=LOC100046932 similar to TAF4A RNA polymerase II, TATA box binding protein (TBP)-associated factor	81774	0	0	0	0	0	0	0	0	15
IPI00848593	Tax_Id=10090 Gene_Symbol=LOC100045659 similar to hCG1640785	12460	0	6	0	0	0	0	0	0	0
IPI00848566	Tax_Id=10090 Gene_Symbol=Macf1 microtubule-actin crosslinking factor 1	622920	0	166	0	0	150	0	0	154	0
IPI00848548	Tax_Id=10090 Gene_Symbol=LOC627312 similar to fusion protein: ubiquitin (bases 43_513); ribosomal protein S27a	13322	0	0	0	11	0	0	9	0	5
IPI00848536	Tax_Id=10090 Gene_Symbol=EG637273 similar to MSP23 isoform 1	34096	0	16	26	16	13	29	0	9	6
IPI00848513	Tax_Id=10090 Gene_Symbol=Spnb5 similar to beta V spectrin	422662	0	0	0	0	0	85	0	70	0
IPI00848511	Tax_Id=10090 Gene_Symbol=LOC100045908 similar to Glyceraldehyde-3-phosphate dehydrogenase (GAPDH) isoform 1	36088	30	0	0	37	59	0	0	0	0
IPI00848485	Tax_Id=10090 Gene_Symbol=LOC100047252 similar to Phosphoserine aminotransferase 1 isoform 2	36023	27	0	0	23	0	31	0	0	0
IPI00848482	Tax_Id=10090 Gene_Symbol=Fry furry homolog	342298	0	0	0	0	0	89	0	0	0
IPI00848453	Tax_Id=10090 Gene_Symbol=LOC100047689 similar to RAB12, member RAS oncogene family	32875	0	0	0	0	0	0	0	7	0
IPI00848437	Tax_Id=10090 Gene_Symbol=LOC668699 similar to Ac2-210	17892	0	0	14	3	0	0	0	0	4
IPI00848429	Tax_Id=10090 Gene_Symbol=LOC100046744 similar to Serine/arginine repetitive matrix protein 2	61141	0	0	62	0	22	0	0	0	0
IPI00848382	Tax_Id=10090 Gene_Symbol=LOC100039484 similar to Annexin A11	34431	0	0	0	0	13	0	0	0	0
IPI00848364	Tax_Id=10090 Gene_Symbol=LOC100042634;LOC100045169 similar to ribosomal protein L23a	16215	0	6	0	0	0	0	0	0	0
IPI00845846	Tax_Id=10090 Gene_Symbol=Krt31 keratin complex 1, acidic, gene 1	48911	0	0	0	0	0	0	0	0	10
IPI00845840	Tax_Id=10090 Gene_Symbol=Pkm2 Isoform M1 of Pyruvate kinase isozymes M1/M2	58461	0	102	131	81	76	147	25	25	25
IPI00845802	Tax_Id=10090 Gene_Symbol=Hba-a2;Hba-a1 hemoglobin alpha, adult chain 2	15160	21	21	12	13	0	0	0	0	0
IPI00845678	Tax_Id=10090 Gene_Symbol=Hspd1 Isoform 2 of 60 kDa heat shock protein, mitochondrial precursor	27112	0	23	0	0	34	48	0	0	0
IPI00845669	Tax_Id=10090 Gene_Symbol=Acin1 Isoform 3 of Apoptotic chromatin condensation inducer in the nucleus	65518	10	0	0	0	0	0	0	0	0
IPI00845638	Tax_Id=10090 Gene_Symbol=Pds5b Isoform 3 of Sister chromatid cohesion protein PDS5 homolog B	165825	0	0	0	39	0	0	0	0	0
IPI00845611	Tax_Id=10090 Gene_Symbol=Tcp1 Isoform 2 of T-complex protein 1 subunit alpha B	55880	0	0	0	0	0	29	0	0	0
IPI00845608	Tax_Id=10090 Gene_Symbol=Nes Isoform 2 of Nestin	202275	49	0	98	58	0	84	0	0	0
IPI00845596	Tax_Id=10090 Gene_Symbol=Mllt4 Isoform 3 of Afadin	207340	0	0	0	0	0	0	0	114	0
IPI00845581	Tax_Id=10090 Gene_Symbol=Dpysl4 Isoform 2 of Dihydropyrimidinase-related protein 4	64981	12	25	36	15	0	42	27	26	35
IPI00844650	Tax_Id=10090 Gene_Symbol=Pdgfra Isoform 1 of Alpha-type platelet-derived growth factor receptor precursor	123575	0	0	0	0	0	0	0	21	0
IPI00831716	Tax_Id=10090 Gene_Symbol=Itgb2l 88 kDa protein	91146	0	24	0	0	0	0	0	0	20
IPI00831629	Tax_Id=10090 Gene_Symbol=Atp11b NOD-derived CD11c +ve dendritic cells cDNA, RIKEN full-length enriched library, clone:F630222N11 product:hypothetical ATPase, E1-E2 type/Haloacid dehalogenase-like hydrolase/Phospholipid-translocating P-type ATPase, f	95943	0	0	0	0	0	0	0	19	0
IPI00831626	Tax_Id=10090 Gene_Symbol=Tpm1 29 kDa protein	28679	0	46	33	0	27	0	0	24	0
IPI00831618	Tax_Id=10090 Gene_Symbol=Apex2 Apurinic/apyrimidinic endonuclease 2	29890	12	0	0	0	0	0	0	0	0
IPI00831582	Tax_Id=10090 Gene_Symbol=Rnpc3 Isoform 2 of RNA-binding protein 40	57979	0	0	0	0	0	0	0	13	0
IPI00831504	Tax_Id=10090 Gene_Symbol=Tcfe2a Protein	66281	0	0	0	0	0	20	0	0	0
IPI00831483	Tax_Id=10090 Gene_Symbol=Rps15 CRL-1722 L5178Y-R cDNA, RIKEN full-length enriched library, clone:I730022O16 product:ribosomal protein S15, full insert sequence	17043	8	0	0	0	8	0	0	0	0
IPI00831477	Tax_Id=10090 Gene_Symbol=Cgn 136 kDa protein	135891	40	0	0	0	0	0	0	0	0
IPI00831431	Tax_Id=10090 Gene_Symbol=Tpm1 28 kDa protein	28466	0	0	0	0	24	0	0	0	0
IPI00831427	Tax_Id=10090 Gene_Symbol=Ssx2ip 71 kDa protein	71582	0	23	0	0	0	0	0	0	0
IPI00831423	Tax_Id=10090 Gene_Symbol=Tpm1 29 kDa protein	28651	0	46	27	0	0	0	0	0	0
IPI00831307	Tax_Id=10090 Gene_Symbol=- 38 kDa protein	38894	0	0	37	0	0	0	0	0	0
IPI00831203	Tax_Id=10090 Gene_Symbol=Mtf2 Polycomblike 2	61769	0	0	34	0	0	0	0	0	0
IPI00831115	Tax_Id=10090 Gene_Symbol=Prdx2 16 kDa protein	16178	16	0	0	0	0	0	0	0	21
IPI00831082	Tax_Id=10090 Gene_Symbol=Eef1d 23 kDa protein	23158	0	17	21	18	0	0	0	0	0
IPI00831055	Tax_Id=10090 Gene_Symbol=- Beta-globin	15768	19	21	36	12	21	8	18	21	0
IPI00830977	Tax_Id=10090 Gene_Symbol=Hsp90aa1 Heat shock protein 90kDa alpha (Cytosolic), class A member 1	16010	0	0	57	20	0	0	17	24	11
IPI00830976	Tax_Id=10090 Gene_Symbol=Nasp nuclear autoantigenic sperm protein isoform 2	84247	44	60	57	34	41	0	0	0	0
IPI00830960	Tax_Id=10090 Gene_Symbol=Ptges3 15 kDa protein	15258	0	0	0	0	6	0	0	0	0
IPI00830947	Tax_Id=10090 Gene_Symbol=Atp11b 110 kDa protein	111006	0	0	0	0	0	0	0	17	0
IPI00830914	Tax_Id=10090 Gene_Symbol=Klhl4 Kelch-like 4	80469	0	0	0	0	0	24	0	0	0
IPI00830885	Tax_Id=10090 Gene_Symbol=Ddb1 5 days embryo whole body cDNA, RIKEN full-length enriched library, clone:I0C0009A14 product:damage specific DNA binding protein 1, full insert sequence (Fragment)	67389	0	0	23	0	0	0	0	0	0
IPI00830884	Tax_Id=10090 Gene_Symbol=Tpm1 33 kDa protein	32828	0	46	36	0	24	0	0	19	0
IPI00830839	Tax_Id=10090 Gene_Symbol=C130038G02Rik Isoform 2 of Uncharacterized protein KIAA0774	143790	0	0	0	0	38	0	0	0	0
IPI00830803	Tax_Id=10090 Gene_Symbol=Fbln2 fibulin 2 isoform b	132173	0	0	13	0	11	12	11	11	8
IPI00830766	Tax_Id=10090 Gene_Symbol=Ndufs2 50 kDa protein	49940	0	0	0	0	0	0	0	0	11
IPI00830704	Tax_Id=10090 Gene_Symbol=Tpm1 33 kDa protein	32757	0	42	34	0	23	0	0	0	0
IPI00830701	Tax_Id=10090 Gene_Symbol=Tpm1 37 kDa protein	37447	0	45	35	0	0	0	0	0	0
IPI00830647	Tax_Id=10090 Gene_Symbol=Dcx doublecortin isoform c	40244	0	0	22	34	35	16	37	33	0
IPI00830611	Tax_Id=10090 Gene_Symbol=Carm1 70 kDa protein	70905	12	0	0	0	15	0	14	15	14
IPI00830563	Tax_Id=10090 Gene_Symbol=Spg7 82 kDa protein	82147	0	30	0	0	0	0	0	0	0
IPI00830562	Tax_Id=10090 Gene_Symbol=Hsp90ab1 22 kDa protein	22525	0	0	0	43	0	0	40	0	0
IPI00830557	Tax_Id=10090 Gene_Symbol=C130038G02Rik Isoform 3 of Uncharacterized protein KIAA0774	41259	0	0	0	0	7	0	0	0	0
IPI00830538	Tax_Id=10090 Gene_Symbol=Cnn2 29 kDa protein	29339	9	0	18	0	0	0	0	0	0
IPI00830536	Tax_Id=10090 Gene_Symbol=Tnnt3 Troponin T3, skeletal, fast	28934	0	7	0	0	0	0	0	0	0
IPI00830535	Tax_Id=10090 Gene_Symbol=Gclm 17 kDa protein	17329	4	0	8	8	0	0	0	0	10
IPI00830513	Tax_Id=10090 Gene_Symbol=Tcfe2a 67 kDa protein	67531	0	0	0	0	0	19	0	0	0
IPI00830494	Tax_Id=10090 Gene_Symbol=Hsp90b1 43 kDa protein	43563	11	0	0	7	0	0	0	0	0
IPI00830490	Tax_Id=10090 Gene_Symbol=Apex2 Apurinic/apyrimidinic endonuclease 2	58348	16	0	0	0	0	0	0	0	0
IPI00830488	Tax_Id=10090 Gene_Symbol=Akt2 26 kDa protein	25826	0	0	0	0	0	0	8	0	0
IPI00830289	Tax_Id=10090 Gene_Symbol=Prmt1 41 kDa protein	41755	0	16	22	7	0	32	0	0	12
IPI00830280	Tax_Id=10090 Gene_Symbol=- 18 kDa protein	18363	0	0	0	0	0	0	0	6	0
IPI00830259	Tax_Id=10090 Gene_Symbol=Akt2 51 kDa protein	51309	0	0	0	0	0	0	16	0	0
IPI00830256	Tax_Id=10090 Gene_Symbol=Cad Cad-pending protein	238551	0	0	0	81	0	0	0	0	0
IPI00830204	Tax_Id=10090 Gene_Symbol=Hsph1 Adult male cerebellum cDNA, RIKEN full-length enriched library, clone:1500031P10 product:heat shock protein, 105 kDa, full insert sequence	92532	0	0	66	0	0	0	0	0	0
IPI00828974	Tax_Id=10090 Gene_Symbol=Stk33 Stk33 protein	41357	0	0	0	0	0	0	0	0	14
IPI00828948	Tax_Id=10090 Gene_Symbol=Baz2b Melanocyte cDNA, RIKEN full-length enriched library, clone:G270014F21 product:BROMODOMAIN ADJACENT to zinc finger domain 2B homolog	241989	0	0	0	0	0	60	0	0	0
IPI00828909	Tax_Id=10090 Gene_Symbol=Prdx4 Peroxiredoxin 4	29628	6	0	0	8	0	0	0	0	6
IPI00828908	Tax_Id=10090 Gene_Symbol=Kif20b Isoform 2 of M-phase phosphoprotein 1	156249	0	0	0	0	0	44	0	0	44
IPI00828848	Tax_Id=10090 Gene_Symbol=Kif20b Isoform 4 of M-phase phosphoprotein 1	203538	39	46	79	0	0	51	40	41	52
IPI00828761	Tax_Id=10090 Gene_Symbol=A630047E20Rik Isoform 2 of TBC domain-containing protein kinase-like protein	79137	0	0	0	0	0	0	0	6	0
IPI00828712	Tax_Id=10090 Gene_Symbol=Flna 56 kDa protein	56734	0	0	30	0	0	0	0	0	0
IPI00828711	Tax_Id=10090 Gene_Symbol=Nmral1 32 kDa protein	31977	0	0	14	0	0	0	0	0	0
IPI00828651	Tax_Id=10090 Gene_Symbol=Lrrc36 Isoform 1 of Leucine-rich repeat-containing protein 36	84338	0	0	0	0	0	0	0	0	18
IPI00828628	Tax_Id=10090 Gene_Symbol=Rps8 Ribosomal protein S8	24533	0	3	0	0	0	0	0	0	0
IPI00828590	Tax_Id=10090 Gene_Symbol=Cyp4a12b;Cyp4a12a cytochrome P450, family 4, subfamily a, polypeptide 12	58711	0	0	0	0	0	0	0	0	14
IPI00828526	Tax_Id=10090 Gene_Symbol=Atp7b ATPase, Cu++ transporting, beta polypeptide	146195	0	0	61	0	0	0	0	0	0
IPI00828488	Tax_Id=10090 Gene_Symbol=Hnrnpa2b1 Isoform 1 of Heterogeneous nuclear ribonucleoproteins A2/B1	37437	32	0	0	42	0	0	0	0	17
IPI00828358	Tax_Id=10090 Gene_Symbol=Slc12a1 Solute carrier family 12, member 1	120771	0	19	0	0	0	0	0	0	0
IPI00828306	Tax_Id=10090 Gene_Symbol=Trio similar to Triple functional domain protein isoform 5	365381	0	56	0	0	0	0	0	0	0
IPI00828266	Tax_Id=10090 Gene_Symbol=Ywhae Tyrosine 3-monooxygenase/tryptophan 5-monooxygenase activation protein, epsilon polypeptide	17466	22	29	39	30	45	49	29	39	35
IPI00828238	Tax_Id=10090 Gene_Symbol=Krt33b Keratin, type I cuticular Ha3 (Fragment)	38009	0	0	0	0	0	0	0	0	11
IPI00828223	Tax_Id=10090 Gene_Symbol=Srp68 Signal recognition particle 68	71044	0	0	0	0	25	0	0	0	0
IPI00828218	Tax_Id=10090 Gene_Symbol=Son Son cell proliferation protein	269165	0	0	0	0	0	0	62	0	0
IPI00817040	Tax_Id=10090 Gene_Symbol=Eif4g2 eukaryotic translation initiation factor 4, gamma 2 isoform 2	98372	0	35	0	0	0	70	0	0	0
IPI00817013	Tax_Id=10090 Gene_Symbol=Nedd4 Nedd4 protein	23299	5	0	0	0	7	6	0	0	0
IPI00817011	Tax_Id=10090 Gene_Symbol=Fryl furry homolog-like isoform 1	340741	0	0	0	0	0	0	0	0	43
IPI00816944	Tax_Id=10090 Gene_Symbol=Krt35 Hair keratin acidic 5	48984	0	0	0	0	0	0	0	0	18
IPI00816910	Tax_Id=10090 Gene_Symbol=Dock1 Isoform 2 of Dedicator of cytokinesis protein 1	183424	0	0	0	0	43	0	48	0	0
IPI00816895	Tax_Id=10090 Gene_Symbol=Pycrl 26 kDa protein	26476	0	0	0	0	0	0	0	11	0
IPI00816884	Tax_Id=10090 Gene_Symbol=Hnrnph3 heterogeneous nuclear ribonucleoprotein H3	36903	19	0	0	25	0	0	24	0	0
IPI00816877	Tax_Id=10090 Gene_Symbol=Adcy5 Isoform 1 of Adenylate cyclase type 5	140914	0	34	0	0	0	0	0	0	0
IPI00816873	Tax_Id=10090 Gene_Symbol=Rims1 Isoform 7 of Regulating synaptic membrane exocytosis protein 1	133768	0	0	0	29	0	0	0	0	0
IPI00808523	Tax_Id=10090 Gene_Symbol=Olfr725 olfactory receptor 725	36892	0	0	0	0	0	0	7	0	0
IPI00808505	Tax_Id=10090 Gene_Symbol=Dhx16 Dhx16 protein	84443	0	0	0	0	0	26	0	0	18
IPI00808376	Tax_Id=10090 Gene_Symbol=Lama2 MKIAA4087 protein (Fragment)	141996	0	0	0	0	28	0	0	0	0
IPI00808370	Tax_Id=10090 Gene_Symbol=Diap1 Protein diaphanous homolog 1	140053	0	0	0	0	0	0	39	0	0
IPI00808366	Tax_Id=10090 Gene_Symbol=Btbd16 2 days pregnant adult female ovary cDNA, RIKEN full-length enriched library, clone:E330040A16 product:hypothetical protein, full insert sequence	61094	0	0	27	0	0	17	0	0	0
IPI00808277	Tax_Id=10090 Gene_Symbol=Foxk2 forkhead box K2	85641	0	0	30	0	0	0	0	0	0
IPI00808243	Tax_Id=10090 Gene_Symbol=4933407C03Rik hypothetical protein LOC74440 isoform 6	87629	0	0	0	0	14	0	0	0	0
IPI00808206	Tax_Id=10090 Gene_Symbol=Acin1 Acin1 protein (Fragment)	41077	9	0	0	0	0	0	8	0	0
IPI00808075	Tax_Id=10090 Gene_Symbol=Dmn Dmn protein	23931	0	0	0	0	0	0	0	0	12
IPI00808026	Tax_Id=10090 Gene_Symbol=Golga4 Golga4 protein (Fragment)	60459	24	0	0	0	0	0	0	0	0
IPI00807899	Tax_Id=10090 Gene_Symbol=Tardbp Tardbp protein	33150	0	0	0	12	0	0	8	0	0
IPI00807818	Tax_Id=10090 Gene_Symbol=2810455K09Rik hypothetical protein LOC72805	91890	0	0	0	0	0	0	24	0	0
IPI00807801	Tax_Id=10090 Gene_Symbol=Luc7l Luc7l protein (Fragment)	42770	0	0	0	0	5	10	0	0	0
IPI00798592	Tax_Id=10090 Gene_Symbol=Spna2 spectrin alpha 2	286025	0	0	0	72	0	116	85	0	64
IPI00798492	Tax_Id=10090 Gene_Symbol=Krt10 Isoform 1 of Keratin, type I cytoskeletal 10	57906	0	0	0	36	0	45	0	0	0
IPI00798482	Tax_Id=10090 Gene_Symbol=Hspa1a Heat shock 70 kDa protein 1A	70321	27	0	0	0	0	0	0	0	0
IPI00798468	Tax_Id=10090 Gene_Symbol=Usp9x Ubiquitin carboxyl-terminal hydrolase	293933	0	0	0	0	40	0	0	34	36
IPI00788336	Tax_Id=10090 Gene_Symbol=Usp43 Isoform 2 of Ubiquitin carboxyl-terminal hydrolase 43	125536	0	0	0	0	0	0	0	0	22
IPI00785473	Tax_Id=10090 Gene_Symbol=ENSMUSG00000073273 hypothetical protein	52030	0	0	0	0	0	0	0	21	9
IPI00785384	Tax_Id=10090 Gene_Symbol=Srrm2 Isoform 2 of Serine/arginine repetitive matrix protein 2	284043	0	0	128	0	0	137	0	0	0
IPI00785360	Tax_Id=10090 Gene_Symbol=Tnc Isoform 4 of Tenascin precursor	187867	0	0	0	0	0	49	31	0	33
IPI00785346	Tax_Id=10090 Gene_Symbol=Tnc Isoform 5 of Tenascin precursor	177887	0	0	0	0	0	46	30	0	33
IPI00785310	Tax_Id=10090 Gene_Symbol=Tnc Isoform 3 of Tenascin precursor	197584	0	0	0	0	0	47	31	0	0
IPI00785240	Tax_Id=10090 Gene_Symbol=Srrm2 Isoform 1 of Serine/arginine repetitive matrix protein 2	295356	0	0	0	0	0	141	0	0	0
IPI00785218	Tax_Id=10090 Gene_Symbol=Nol14 probable nucleolar complex protein 14	99392	0	0	0	0	0	0	0	0	21
IPI00776403	Tax_Id=10090 Gene_Symbol=Prkx Protein kinase, X-linked	26834	0	0	0	0	0	0	0	6	0
IPI00776358	Tax_Id=10090 Gene_Symbol=Acat3 acetyl-Coenzyme A acetyltransferase 3	41900	19	0	44	0	0	0	0	0	0
IPI00776197	Tax_Id=10090 Gene_Symbol=Ldhb 21 kDa protein	21658	0	0	0	0	0	0	0	0	7
IPI00776162	Tax_Id=10090 Gene_Symbol=Eif4g2 eukaryotic translation initiation factor 4, gamma 2 isoform 1	102581	23	36	0	0	0	70	0	0	0
IPI00776107	Tax_Id=10090 Gene_Symbol=Cit 232 kDa protein	233791	0	63	0	0	0	0	0	0	0
IPI00776026	Tax_Id=10090 Gene_Symbol=Pds5b Isoform 2 of Sister chromatid cohesion protein PDS5 homolog B	79462	0	0	0	19	0	0	0	0	0
IPI00775987	Tax_Id=10090 Gene_Symbol=Cbx3 8 kDa protein	8081	0	0	0	5	0	0	0	0	0
IPI00775970	Tax_Id=10090 Gene_Symbol=Arf3 5 kDa protein	5315	0	0	0	0	0	0	6	0	0
IPI00775948	Tax_Id=10090 Gene_Symbol=Rpl7 Protein	32564	10	15	20	12	0	0	20	0	0
IPI00775915	Tax_Id=10090 Gene_Symbol=Rpl10 23 kDa protein	23513	0	22	0	9	7	15	0	15	0
IPI00775880	Tax_Id=10090 Gene_Symbol=Xpnpep2 X-prolyl aminopeptidase (Aminopeptidase P) 2, membrane-bound	84307	0	0	0	0	20	0	0	0	0
IPI00775863	Tax_Id=10090 Gene_Symbol=Gnb2 41 kDa protein	42237	0	0	0	0	0	0	16	0	0
IPI00775850	Tax_Id=10090 Gene_Symbol=Cux1 Protein CASP	77450	32	0	0	32	44	0	23	22	27
IPI00775841	Tax_Id=10090 Gene_Symbol=Dbn1 Drebrin 1	21167	0	0	0	0	13	0	0	0	0
IPI00775838	Tax_Id=10090 Gene_Symbol=Dhx15 DEAH (Asp-Glu-Ala-His) box polypeptide 15 isoform 1	80605	0	0	54	0	0	0	0	0	0
IPI00775829	Tax_Id=10090 Gene_Symbol=Pklr pyruvate kinase, liver and RBC isoform 2	59126	24	26	0	0	0	31	0	0	0
IPI00775816	Tax_Id=10090 Gene_Symbol=Dbn1 Drebrin 1	27791	0	11	9	0	21	9	0	18	11
IPI00762919	Tax_Id=10090 Gene_Symbol=Hip1 Huntingtin interacting protein 1	116100	0	0	0	32	0	0	0	0	0
IPI00762718	Tax_Id=10090 Gene_Symbol=ENSMUSG00000073443 DNA for type IIB intracisternal A-particle element encoding integrase and gag	49407	0	0	0	0	0	0	0	24	8
IPI00762705	Tax_Id=10090 Gene_Symbol=LOC233637 similar to Twinfilin, actin-binding protein, homolog 1	44316	10	0	0	0	0	0	0	0	0
IPI00762573	Tax_Id=10090 Gene_Symbol=4930519N13Rik Isoform 1 of Ninein-like protein	145740	0	0	0	0	0	0	29	0	0
IPI00762542	Tax_Id=10090 Gene_Symbol=Rps11 40S ribosomal protein S11	18590	0	18	6	0	0	0	0	0	0
IPI00762512	Tax_Id=10090 Gene_Symbol=4930535B03Rik Isoform 2 of Uncharacterized protein KIAA0460	151767	0	0	0	0	36	0	0	0	0
IPI00762456	Tax_Id=10090 Gene_Symbol=Ccdc108 Adult male corpora quadrigemina cDNA, RIKEN full-length enriched library, clone:B230363K08 product:hypothetical PapD-like structure containing protein, full insert sequence	59124	0	0	0	0	0	0	0	8	0
IPI00762452	Tax_Id=10090 Gene_Symbol=Idh1 isocitrate dehydrogenase 1 (NADP+), soluble	47044	0	13	0	0	0	0	0	0	0
IPI00762434	Tax_Id=10090 Gene_Symbol=Hectd1 3 days neonate thymus cDNA, RIKEN full-length enriched library, clone:A630041F24 product:E3 ligase for inhibin receptor homolog	292870	0	87	0	0	0	101	0	0	0
IPI00762427	Tax_Id=10090 Gene_Symbol=Pkn1 Serine/threonine-protein kinase N1	105087	0	0	0	0	0	27	0	0	0
IPI00762403	Tax_Id=10090 Gene_Symbol=Usp31 ubiquitin specific protease 31	147882	0	0	0	0	0	0	0	0	44
IPI00762364	Tax_Id=10090 Gene_Symbol=Krt6a 50 kDa protein	50641	0	0	52	26	28	33	0	14	25
IPI00762304	Tax_Id=10090 Gene_Symbol=LOC100048438;LOC100043349 hypothetical protein	36586	26	69	78	0	53	58	26	0	0
IPI00762298	Tax_Id=10090 Gene_Symbol=1200015N20Rik 10 days neonate cortex cDNA, RIKEN full-length enriched library, clone:A830084E21 product:RIKEN cDNA C030038O19 (Fragment)	59374	0	10	0	0	0	0	0	0	0
IPI00762291	Tax_Id=10090 Gene_Symbol=Slc7a2 solute carrier family 7 (cationic amino acid transporter, y+ system), member 2 isoform 2	72651	0	0	0	0	13	0	0	0	0
IPI00762232	Tax_Id=10090 Gene_Symbol=LOC100046185;LOC100040021 hypothetical protein	22056	0	0	0	0	0	0	5	0	0
IPI00762198	Tax_Id=10090 Gene_Symbol=Hbb-b1 Beta-globin	16280	15	18	32	12	21	7	21	21	0
IPI00762081	Tax_Id=10090 Gene_Symbol=Rufy3 Isoform 2 of Protein RUFY3	75407	0	0	0	0	0	0	0	0	13
IPI00762047	Tax_Id=10090 Gene_Symbol=Acly ATP-citrate synthase	120564	0	0	75	0	33	54	0	0	24
IPI00761909	Tax_Id=10090 Gene_Symbol=Inpp4b Inositol polyphosphate 4-phosphatase type II alpha isoform	106104	0	0	0	0	32	0	0	0	0
IPI00761765	Tax_Id=10090 Gene_Symbol=LOC100044517;LOC100043865 similar to SMT3B protein	10870	3	3	0	5	0	0	0	0	0
IPI00761531	Tax_Id=10090 Gene_Symbol=Nav3 7 days embryo whole body cDNA, RIKEN full-length enriched library, clone:C430037N14 product:Hypothetical calponin homology homolog (Fragment)	9181	0	0	3	0	0	0	0	0	0
IPI00761442	Tax_Id=10090 Gene_Symbol=- 12 kDa protein	11747	0	0	0	0	0	0	0	7	0
IPI00761433	Tax_Id=10090 Gene_Symbol=Rims1 143 kDa protein	144234	0	0	0	43	0	0	0	0	0
IPI00761421	Tax_Id=10090 Gene_Symbol=LOC100040929;LOC100045668 similar to Rpl17 protein	29710	0	0	19	14	0	0	0	0	9
IPI00761379	Tax_Id=10090 Gene_Symbol=E130112L23Rik Isoform 6 of Protein SOLO	161974	0	0	76	0	0	51	44	0	0
IPI00761360	Tax_Id=10090 Gene_Symbol=EG619937 similar to high-mobility group box 1	25120	0	13	0	0	19	0	15	15	0
IPI00761269	Tax_Id=10090 Gene_Symbol=Rufy3 Isoform 4 of Protein RUFY3	57618	0	0	0	0	0	0	0	0	12
IPI00761237	Tax_Id=10090 Gene_Symbol=- 51 kDa protein	51186	30	24	29	28	0	26	34	21	0
IPI00760000	Tax_Id=10090 Gene_Symbol=Ywhab Isoform Short of 14-3-3 protein beta/alpha	27951	0	0	0	0	0	0	0	29	0
IPI00759953	Tax_Id=10090 Gene_Symbol=Try4;1810049H19Rik Tesp4 protein	26944	0	0	28	0	0	0	0	0	0
IPI00759922	Tax_Id=10090 Gene_Symbol=Fkbp1a FK506 Binding Protein12-T1	6514	0	0	0	0	7	0	0	0	0
IPI00759913	Tax_Id=10090 Gene_Symbol=Ktn1 Isoform 11 of Kinectin	150469	0	0	63	0	0	0	0	0	0
IPI00758386	Tax_Id=10090 Gene_Symbol=E030010N08Rik similar to ciliary rootlet coiled-coil, rootletin	190998	0	0	0	0	79	0	0	0	0
IPI00758184	Tax_Id=10090 Gene_Symbol=2810039B14Rik RIKEN cDNA 2810039B14 gene	39626	0	0	0	54	0	0	0	0	0
IPI00758106	Tax_Id=10090 Gene_Symbol=EG665823 similar to ubiquitin A-52 residue ribosomal protein fusion product 1	14942	0	0	0	20	0	0	0	0	0
IPI00758028	Tax_Id=10090 Gene_Symbol=LOC677344 similar to S-adenosylhomocysteine hydrolase	23592	0	15	0	0	0	0	0	0	0
IPI00757792	Tax_Id=10090 Gene_Symbol=- 15 kDa protein	14903	0	0	0	0	0	0	0	0	7
IPI00757790	Tax_Id=10090 Gene_Symbol=Cgn cingulin	150044	44	0	0	0	0	0	0	0	0
IPI00757748	Tax_Id=10090 Gene_Symbol=Rab6 20 kDa protein	20063	0	0	0	0	0	0	0	12	0
IPI00757312	Tax_Id=10090 Gene_Symbol=Myh10 cDNA, RIKEN full-length enriched library, clone:M5C1080G13 product:myosin heavy chain 10, non-muscle, full insert sequence	234332	0	0	0	0	0	89	0	52	0
IPI00757250	Tax_Id=10090 Gene_Symbol=Cttnbp2 Adult male olfactory brain cDNA, RIKEN full-length enriched library, clone:6430526E05 product:CORTACTIN-BINDING PROTEIN 2 homolog	125817	0	0	0	0	0	0	33	0	0
IPI00757083	Tax_Id=10090 Gene_Symbol=Shf Src homology 2 domain containing F	35414	0	0	0	0	0	0	0	0	10
IPI00756908	Tax_Id=10090 Gene_Symbol=Adcy5 Isoform 2 of Adenylate cyclase type 5	150341	0	36	0	0	0	0	0	0	0
IPI00756894	Tax_Id=10090 Gene_Symbol=Nsfl1c NSFL1 (P97) cofactor	37414	0	0	0	0	8	0	16	0	0
IPI00756871	Tax_Id=10090 Gene_Symbol=Usp24 similar to hCG33036, isoform 5	309913	299	0	0	0	0	0	0	0	309
IPI00756696	Tax_Id=10090 Gene_Symbol=Ppp4r2 Serine/threonine-protein phosphatase 4 regulatory subunit 2	46849	0	8	0	6	8	0	0	0	0
IPI00756501	Tax_Id=10090 Gene_Symbol=Igsf2 CD101 protein	115295	0	0	31	0	0	0	0	0	0
IPI00756265	Tax_Id=10090 Gene_Symbol=Cit Protein	189364	0	56	0	0	0	0	0	0	0
IPI00756257	Tax_Id=10090 Gene_Symbol=Ttn Isoform 1 of Titin	3933362	0	0	0	0	810	0	759	680	739
IPI00756253	Tax_Id=10090 Gene_Symbol=EG637379 similar to 60S ribosomal protein L9	21295	0	0	0	0	0	0	8	0	0
IPI00756180	Tax_Id=10090 Gene_Symbol=LOC100043805;LOC100048630 similar to ribosomal protein L15	24091	0	0	0	13	0	0	12	0	0
IPI00756114	Tax_Id=10090 Gene_Symbol=Ldha 30 kDa protein	30280	26	35	0	29	23	26	21	22	0
IPI00756095	Tax_Id=10090 Gene_Symbol=Spnb5 Protein	139508	0	0	0	0	0	0	0	27	0
IPI00756086	Tax_Id=10090 Gene_Symbol=Bmi1 B lymphoma Mo-MLV insertion region 1	23507	0	0	0	0	0	0	0	0	7
IPI00756025	Tax_Id=10090 Gene_Symbol=LOC100039875 similar to LOC654472 protein	36166	28	56	54	29	41	50	24	33	35
IPI00755989	Tax_Id=10090 Gene_Symbol=EG633683 similar to insulinoma protein	17026	0	0	0	0	8	0	0	0	0
IPI00755892	Tax_Id=10090 Gene_Symbol=Hnrpdl heterogeneous nuclear ribonucleoprotein D-like	46413	0	0	0	15	0	0	11	0	0
IPI00755857	Tax_Id=10090 Gene_Symbol=LOC100042880 similar to Rpl17 protein	21555	0	0	0	0	0	0	11	0	0
IPI00755729	Tax_Id=10090 Gene_Symbol=LOC100047113 similar to centaurin, gamma 3	118265	0	0	0	0	19	35	0	0	0
IPI00755697	Tax_Id=10090 Gene_Symbol=Dock1 Isoform 1 of Dedicator of cytokinesis protein 1	215918	0	0	0	0	51	0	51	0	0
IPI00755623	Tax_Id=10090 Gene_Symbol=- 13 kDa protein	13299	0	22	0	0	0	0	0	0	0
IPI00755607	Tax_Id=10090 Gene_Symbol=Upf3a UPF3 regulator of nonsense transcripts homolog A	48952	0	0	0	0	0	0	0	12	0
IPI00755601	Tax_Id=10090 Gene_Symbol=LOC668825 similar to olfactory receptor 1303	37131	0	0	0	0	0	0	2	0	0
IPI00755515	Tax_Id=10090 Gene_Symbol=- 16 kDa protein	16532	11	16	39	12	18	21	13	25	17
IPI00755466	Tax_Id=10090 Gene_Symbol=EG667798 similar to novel KRAB box containing protein	57017	0	0	0	0	0	0	7	0	0
IPI00755309	Tax_Id=10090 Gene_Symbol=Rpl3;LOC100043000 Ribosomal protein L3	46366	0	0	0	10	0	0	0	0	0
IPI00755181	Tax_Id=10090 Gene_Symbol=Krt10 keratin complex 1, acidic, gene 10	57178	36	88	46	0	40	0	22	27	30
IPI00755120	Tax_Id=10090 Gene_Symbol=Rrbp1 ribosome binding protein 1 isoform a	158757	0	0	55	28	42	50	41	45	40
IPI00754976	Tax_Id=10090 Gene_Symbol=LOC100039571 similar to ribosomal protein L23a	17714	0	7	8	0	0	0	0	0	0
IPI00754947	Tax_Id=10090 Gene_Symbol=LOC100048439 similar to homeodomain interacting protein kinase 3	134206	0	0	0	0	0	0	0	0	11
IPI00754943	Tax_Id=10090 Gene_Symbol=Akr1b3 20 kDa protein	19762	0	0	0	0	0	0	0	0	8
IPI00754912	Tax_Id=10090 Gene_Symbol=Hipk3 Homeodomain interacting protein kinase 3	134235	0	0	0	16	0	0	0	0	0
IPI00754607	Tax_Id=10090 Gene_Symbol=Trub2 TruB pseudouridine (Psi) synthase homolog 2	16090	5	0	0	0	0	0	0	0	0
IPI00754545	Tax_Id=10090 Gene_Symbol=LOC100039786 similar to Ywhaq protein	32515	16	23	23	21	33	37	23	32	34
IPI00754518	Tax_Id=10090 Gene_Symbol=Set SET translocation	17573	0	12	0	0	0	15	0	0	0
IPI00754487	Tax_Id=10090 Gene_Symbol=LOC100045885 similar to ribosomal protein L3 isoform 1	46358	0	17	0	10	0	0	4	0	0
IPI00754398	Tax_Id=10090 Gene_Symbol=Ldha Ldha protein	26304	0	32	0	29	0	0	0	0	0
IPI00754211	Tax_Id=10090 Gene_Symbol=LOC208428 similar to Mus musculus ribosomal protein L19	20224	0	5	0	0	0	0	0	0	0
IPI00754167	Tax_Id=10090 Gene_Symbol=Actc1 Actin alpha cardiac	8036	0	31	58	0	0	66	0	0	0
IPI00754157	Tax_Id=10090 Gene_Symbol=LOC100045885 similar to ribosomal protein L3 isoform 3	40278	11	0	0	0	0	0	0	0	0
IPI00754038	Tax_Id=10090 Gene_Symbol=Akt2 27 kDa protein	26774	0	0	0	0	0	0	8	0	0
IPI00754025	Tax_Id=10090 Gene_Symbol=Kit c-kit isoform 1	110527	0	0	0	0	0	0	0	18	0
IPI00754018	Tax_Id=10090 Gene_Symbol=LOC100046958 similar to ADP-ribosylation factor	15858	0	0	13	0	0	0	0	0	0
IPI00753905	Tax_Id=10090 Gene_Symbol=LOC100045876 similar to high-mobility group box 1	23630	0	0	0	0	0	0	17	0	0
IPI00753875	Tax_Id=10090 Gene_Symbol=Ccnyl1 cyclin Y-like 1	41973	0	0	0	5	0	0	0	0	0
IPI00753815	Tax_Id=10090 Gene_Symbol=Spna2 Isoform 1 of Spectrin alpha chain, brain	285221	0	67	0	73	0	116	87	0	65
IPI00753793	Tax_Id=10090 Gene_Symbol=Spna2 Isoform 2 of Spectrin alpha chain, brain	282964	0	0	0	0	0	0	0	0	64
IPI00753701	Tax_Id=10090 Gene_Symbol=Mdc1 mediator of DNA damage checkpoint 1	185998	21	0	0	0	0	0	0	0	0
IPI00753660	Tax_Id=10090 Gene_Symbol=1200015N20Rik 16 days neonate cerebellum cDNA, RIKEN full-length enriched library, clone:9630054L13 product:RIKEN cDNA C030038O19	47711	0	9	0	0	0	0	0	0	0
IPI00753623	Tax_Id=10090 Gene_Symbol=LOC674810 similar to Ribosomal protein L3	44359	10	0	0	0	0	0	0	0	0
IPI00753618	Tax_Id=10090 Gene_Symbol=Kif5c Kinesin family member 5C	35331	0	15	0	0	0	0	0	9	0
IPI00753434	Tax_Id=10090 Gene_Symbol=LOC100047333 similar to Ena-VASP-like isoform 1	45195	0	0	0	0	10	0	0	0	0
IPI00753422	Tax_Id=10090 Gene_Symbol=BC061194 Adult male testis cDNA, RIKEN full-length enriched library, clone:4930483I22 product:Axoneme central apparatus protein (Sperm associated antigen 6) homolog	55998	0	8	0	0	0	0	0	0	0
IPI00753326	Tax_Id=10090 Gene_Symbol=Kif5c Visual cortex cDNA, RIKEN full-length enriched library, clone:K430357F23 product:kinesin family member 5C, full insert sequence	109777	0	0	0	0	0	0	0	23	28
IPI00753321	Tax_Id=10090 Gene_Symbol=A230054D04Rik hypothetical protein LOC665775	330220	0	0	0	0	0	0	0	0	54
IPI00753292	Tax_Id=10090 Gene_Symbol=EG666360 similar to Ac2-210	21744	0	0	10	4	0	0	8	0	4
IPI00753102	Tax_Id=10090 Gene_Symbol=EG668192 similar to Glyceraldehyde-3-phosphate dehydrogenase	36454	11	30	34	14	20	35	16	17	22
IPI00753028	Tax_Id=10090 Gene_Symbol=LOC100041748 similar to Glyceraldehyde-3-phosphate dehydrogenase	36168	16	48	73	24	40	46	17	0	36
IPI00752934	Tax_Id=10090 Gene_Symbol=Disc1;LOC100039084 similar to Disrupted in schizophrenia 1 homolog	72075	18	0	0	0	0	0	0	0	0
IPI00752904	Tax_Id=10090 Gene_Symbol=LOC668950;LOC675636 similar to RPL17 protein	17816	0	0	11	0	0	0	0	0	5
IPI00752798	Tax_Id=10090 Gene_Symbol=EG668668 predicted gene, EG668668	29768	10	15	0	0	0	0	11	0	12
IPI00752782	Tax_Id=10090 Gene_Symbol=Rplp0 16 kDa protein	16160	17	0	22	20	10	0	0	0	13
IPI00752723	Tax_Id=10090 Gene_Symbol=EG667847 hypothetical protein isoform 2	31744	18	0	0	22	0	0	18	0	11
IPI00752685	Tax_Id=10090 Gene_Symbol=EG666342 similar to Glyceraldehyde-3-phosphate dehydrogenase	36659	25	52	76	26	43	41	26	35	35
IPI00752419	Tax_Id=10090 Gene_Symbol=Tln2 Tln2 protein	188252	0	0	0	0	56	0	0	0	0
IPI00752389	Tax_Id=10090 Gene_Symbol=EG625690 similar to Ac2-210	21624	0	0	0	4	0	0	0	0	0
IPI00752289	Tax_Id=10090 Gene_Symbol=LOC100039258 similar to Glyceraldehyde-3-phosphate dehydrogenase (GAPDH) isoform 1	36308	26	57	91	32	53	58	22	42	31
IPI00752220	Tax_Id=10090 Gene_Symbol=Dlgap4 Discs, large homolog-associated protein 4	108397	0	0	0	28	0	0	0	0	0
IPI00752147	Tax_Id=10090 Gene_Symbol=Shroom4 Isoform 1 of Protein Shroom4	165475	0	0	0	34	0	0	0	0	0
IPI00752131	Tax_Id=10090 Gene_Symbol=LOC627816 similar to protein phosphatase 1cgamma isoform 9	38045	0	0	0	0	0	0	0	7	0
IPI00752027	Tax_Id=10090 Gene_Symbol=Myh7b;Acss2 Acyl-CoA synthetase short-chain family member 2	81590	0	0	0	0	16	0	0	0	0
IPI00751963	Tax_Id=10090 Gene_Symbol=LOC100043459;LOC672381;LOC675440;LOC100045245 similar to SMT3B protein isoform 2	8675	0	2	0	0	0	0	0	0	0
IPI00751831	Tax_Id=10090 Gene_Symbol=EG665251 similar to ribosomal protein L21	13409	0	0	0	0	0	0	0	0	5
IPI00751804	Tax_Id=10090 Gene_Symbol=LOC100047888 similar to Neurocan	29023	0	0	0	0	7	0	0	0	0
IPI00751677	Tax_Id=10090 Gene_Symbol=LOC640374 similar to Glyceraldehyde-3-phosphate dehydrogenase	36622	21	54	64	25	47	46	0	33	38
IPI00751589	Tax_Id=10090 Gene_Symbol=LOC677487 similar to ubiquitin A-52 residue ribosomal protein fusion product 1	24436	18	0	24	18	20	25	20	20	10
IPI00751485	Tax_Id=10090 Gene_Symbol=LOC100043000 similar to ribosomal protein L3 isoform 3	40286	11	0	0	0	0	0	0	0	0
IPI00751399	Tax_Id=10090 Gene_Symbol=Ubxd7 Melanocyte cDNA, RIKEN full-length enriched library, clone:G270012C19 product:hypothetical protein, full insert sequence	55207	0	0	0	0	11	0	0	0	0
IPI00751369	Tax_Id=10090 Gene_Symbol=Ldha L-lactate dehydrogenase	40075	37	0	52	40	32	35	22	0	26
IPI00751307	Tax_Id=10090 Gene_Symbol=LOC100044141 similar to beta-globin isoform 2	14101	0	0	0	6	6	0	0	0	0
IPI00751303	Tax_Id=10090 Gene_Symbol=Rab8b 12 days embryo spinal ganglion cDNA, RIKEN full-length enriched library, clone:D130018D01 product:RAB8-LIKE homolog	22668	0	0	0	0	0	0	0	6	0
IPI00751173	Tax_Id=10090 Gene_Symbol=Camta2 Isoform 4 of Calmodulin-binding transcription activator 2	128833	0	0	32	0	0	0	0	0	0
IPI00751092	Tax_Id=10090 Gene_Symbol=LOC668239 similar to Rps13 protein	14266	0	0	0	6	0	0	0	0	0
IPI00751025	Tax_Id=10090 Gene_Symbol=ENSMUSG00000038594 Adult male spinal cord cDNA, RIKEN full-length enriched library, clone:A330099J10 product:similar to Serologically defined breast cancer antigen NY-BR-15-like protein (Fragment)	52430	0	7	0	0	0	0	0	0	0
IPI00750932	Tax_Id=10090 Gene_Symbol=Adcy6 MKIAA0422 protein (Fragment)	43998	0	11	0	0	0	0	0	0	0
IPI00750931	Tax_Id=10090 Gene_Symbol=Zc3h4 Isoform 1 of Zinc finger CCCH domain-containing protein 4	141564	0	0	0	0	0	0	0	22	0
IPI00750889	Tax_Id=10090 Gene_Symbol=LOC100048105;Ubb;Rps27a;Ubc;Gm1821;EG216818 Ubc protein	65530	17	0	0	0	0	21	0	0	0
IPI00750828	Tax_Id=10090 Gene_Symbol=Mapk3 42 kDa protein	42774	0	0	0	0	0	17	0	0	0
IPI00750687	Tax_Id=10090 Gene_Symbol=2310005E10Rik 33 kDa protein	32896	0	0	0	7	0	0	0	0	0
IPI00750482	Tax_Id=10090 Gene_Symbol=Dcdc5 doublecortin domain containing 5	145834	0	147	200	171	186	0	0	0	0
IPI00750428	Tax_Id=10090 Gene_Symbol=LOC545592 similar to heterogeneous nuclear ribonucleoprotein A3, isoform 13	30660	0	0	0	20	0	0	0	0	0
IPI00750350	Tax_Id=10090 Gene_Symbol=Lama3 similar to Laminin subunit alpha-3 precursor	381131	0	117	0	0	0	0	0	0	0
IPI00750333	Tax_Id=10090 Gene_Symbol=EG627889 similar to ribosomal protein L6 isoform 1	33429	0	0	0	0	0	0	10	0	0
IPI00750197	Tax_Id=10090 Gene_Symbol=EG668804 similar to 14-3-3 protein theta-subtype	20999	9	13	0	11	19	12	10	14	14
IPI00749889	Tax_Id=10090 Gene_Symbol=LOC664903 similar to hCG1994130	12255	0	6	0	0	0	0	0	0	0
IPI00749735	Tax_Id=10090 Gene_Symbol=Wbp2 Adult male lung cDNA, RIKEN full-length enriched library, clone:1200018G02 product:WW domain binding protein 2, full insert sequence	37624	0	0	0	0	23	0	0	16	0
IPI00749707	Tax_Id=10090 Gene_Symbol=Ttn Isoform 2 of Titin	3004966	0	0	0	0	611	0	590	528	584
IPI00749698	Tax_Id=10090 Gene_Symbol=Rbm16 similar to mKIAA1116 protein isoform 1	173194	126	0	0	0	0	0	0	0	0
IPI00749630	Tax_Id=10090 Gene_Symbol=EG668559 similar to heterogeneous nuclear ribonucleoprotein A3, isoform 4	37345	23	0	0	22	0	0	44	0	0
IPI00749628	Tax_Id=10090 Gene_Symbol=EG668319 ribosomal protein L21-like	18672	0	0	0	0	0	0	0	0	7
IPI00742438	Tax_Id=10090 Gene_Symbol=Prkacb Isoform 3 of cAMP-dependent protein kinase catalytic subunit beta	39666	0	0	0	0	8	0	0	0	0
IPI00742400	Tax_Id=10090 Gene_Symbol=Prkacb Isoform 2 of cAMP-dependent protein kinase catalytic subunit beta	39595	0	0	0	0	0	0	0	0	7
IPI00742334	Tax_Id=10090 Gene_Symbol=Kpnb1 karyopherin (importin) beta 1	98377	0	0	34	0	28	0	0	0	0
IPI00742329	Tax_Id=10090 Gene_Symbol=Prkacb Isoform 4 of cAMP-dependent protein kinase catalytic subunit beta	46156	0	0	0	0	9	0	0	8	0
IPI00742293	Tax_Id=10090 Gene_Symbol=Ahcyl2 Isoform 2 of Putative adenosylhomocysteinase 3	57747	0	17	0	0	0	0	0	0	0
IPI00720123	Tax_Id=10090 Gene_Symbol=Kif3c kinesin family member 3C	90145	16	23	0	0	0	0	24	20	0
IPI00720011	Tax_Id=10090 Gene_Symbol=Adar Isoform 5 of Double-stranded RNA-specific adenosine deaminase	103712	0	29	0	0	0	0	0	0	0
IPI00719980	Tax_Id=10090 Gene_Symbol=8030462N17Rik Arkadia 2 isoform NC	13870	0	6	0	0	0	0	0	0	0
IPI00719897	Tax_Id=10090 Gene_Symbol=Try10 trypsin 10	26888	0	3	0	0	8	0	0	0	0
IPI00679159	Tax_Id=10090 Gene_Symbol=EG668144 similar to ribosomal protein S3a	30068	0	17	0	0	0	0	0	0	0
IPI00678989	Tax_Id=10090 Gene_Symbol=- similar to Chromobox homolog 3	20954	11	0	0	15	0	0	0	0	0
IPI00678776	Tax_Id=10090 Gene_Symbol=1700041B20Rik Novel protein	35352	0	0	0	0	0	0	6	0	0
IPI00678555	Tax_Id=10090 Gene_Symbol=Spnb5 similar to spectrin, beta, non-erythrocytic 5	424012	0	0	0	0	0	86	0	62	0
IPI00678360	Tax_Id=10090 Gene_Symbol=LOC633657 similar to heterogeneous nuclear ribonucleoprotein A3, isoform 2	33422	0	0	0	16	0	0	0	0	0
IPI00678250	Tax_Id=10090 Gene_Symbol=EG627009;OTTMUSG00000010537 Novel preferentially expressed antigen in melanoma (Prame) protein	55979	0	0	15	0	0	0	0	12	0
IPI00678003	Tax_Id=10090 Gene_Symbol=Itpa Inosine triphosphate pyrophosphatase	22225	0	0	0	0	6	0	0	0	3
IPI00677917	Tax_Id=10090 Gene_Symbol=LOC676022 similar to hCG1640785	13787	0	3	0	0	0	0	0	0	0
IPI00677689	Tax_Id=10090 Gene_Symbol=LOC545592 similar to heterogeneous nuclear ribonucleoprotein A3, isoform 12	34489	0	0	0	19	0	0	34	0	0
IPI00677290	Tax_Id=10090 Gene_Symbol=EG640530 similar to Murinoglobulin 1	166691	0	0	0	0	24	0	0	0	0
IPI00677065	Tax_Id=10090 Gene_Symbol=LOC632297;Ugt1a7c;Ugt1a9;Ugt1a6b;Ugt1a2;Ugt1a1;Ugt1a5;Ugt1a10 similar to UDP-glucuronosyltransferase 1A8	60761	0	0	0	0	0	0	0	6	0
IPI00676959	Tax_Id=10090 Gene_Symbol=Krt36 Keratin 36	54011	0	19	0	0	0	0	0	0	16
IPI00676957	Tax_Id=10090 Gene_Symbol=Lama5 laminin, alpha 5	416165	0	0	101	0	0	0	0	0	0
IPI00676916	Tax_Id=10090 Gene_Symbol=LOC620771 similar to ribosomal protein L21	17273	3	0	0	0	0	0	0	0	0
IPI00676914	Tax_Id=10090 Gene_Symbol=LOC675857 similar to valosin isoform 1	89423	0	53	0	0	0	0	0	0	0
IPI00676858	Tax_Id=10090 Gene_Symbol=LOC633545 similar to 40kDa ribosomal protein	30216	10	7	18	7	0	15	8	0	5
IPI00676293	Tax_Id=10090 Gene_Symbol=Srgap2 SLIT-ROBO Rho GTPase-activating protein 2	121920	0	0	0	0	0	0	0	15	0
IPI00675981	Tax_Id=10090 Gene_Symbol=Fkbp15 FK506 binding protein 15	145246	0	0	0	0	0	43	0	0	0
IPI00675483	Tax_Id=10090 Gene_Symbol=Chd3 Chromodomain helicase DNA binding protein 3	234197	0	0	93	0	0	0	0	0	0
IPI00675436	Tax_Id=10090 Gene_Symbol=EG432448 similar to Proteasome (prosome, macropain) 26S subunit, non-ATPase, 2 isoform 1	94637	0	0	63	0	0	0	0	0	0
IPI00675092	Tax_Id=10090 Gene_Symbol=Txndc13 Thioredoxin domain containing 13	19131	0	0	0	0	0	8	0	0	0
IPI00674868	Tax_Id=10090 Gene_Symbol=Prdm10 PR domain containing 10	129503	7	0	13	0	0	0	0	0	0
IPI00674601	Tax_Id=10090 Gene_Symbol=EG626175 similar to ribosomal protein S26	13271	0	0	32	30	0	39	0	0	26
IPI00674562	Tax_Id=10090 Gene_Symbol=Trp53bp1 Isoform 2 of Tumor suppressor p53-binding protein 1	110761	0	0	0	0	0	0	0	33	0
IPI00674554	Tax_Id=10090 Gene_Symbol=Dmxl1 Dmx-like 1	341229	0	0	0	0	50	0	0	0	0
IPI00674433	Tax_Id=10090 Gene_Symbol=Ptprq Phosphotidylinositol phosphatase PTPRQ precursor	257878	0	0	0	0	38	0	0	0	0
IPI00674226	Tax_Id=10090 Gene_Symbol=EG434373 similar to Nucleophosmin 1 isoform 1	31556	26	18	32	18	0	0	15	13	0
IPI00674192	Tax_Id=10090 Gene_Symbol=C2cd3 Isoform 1 of C2 domain-containing protein 3	257281	47	44	0	0	0	0	0	0	0
IPI00673999	Tax_Id=10090 Gene_Symbol=Armc4 armadillo repeat containing 4	116790	0	0	0	0	0	0	0	0	25
IPI00673707	Tax_Id=10090 Gene_Symbol=LOC633677 similar to Bifunctional aminoacyl-tRNA synthetase	167239	51	44	86	0	0	66	0	47	0
IPI00673669	Tax_Id=10090 Gene_Symbol=Sfrs5 10 day old male pancreas cDNA, RIKEN full-length enriched library, clone:1810038B01 product:SPLICING FACTOR, ARGININE/SERINE-RICH 5 (SRP40, HRS), full insert sequence	31074	20	0	0	0	0	0	0	0	0
IPI00673613	Tax_Id=10090 Gene_Symbol=Scn1a Sodium channel voltage-gated type I alpha	227965	0	0	0	0	0	0	0	36	0
IPI00673562	Tax_Id=10090 Gene_Symbol=LOC631505 similar to high-mobility group box 3	25181	0	8	0	0	0	0	0	0	0
IPI00673525	Tax_Id=10090 Gene_Symbol=Eml2 similar to Echinoderm microtubule associated protein like 2 isoform 10	88075	0	25	0	0	0	0	0	0	0
IPI00673290	Tax_Id=10090 Gene_Symbol=LOC634088 similar to Glyceraldehyde-3-phosphate dehydrogenase	17958	10	13	20	6	12	20	7	21	15
IPI00673288	Tax_Id=10090 Gene_Symbol=mCG_17237 hypothetical protein isoform 1	20864	0	0	17	11	0	0	0	7	0
IPI00673161	Tax_Id=10090 Gene_Symbol=EG665137;LOC676085 similar to RNA polymerase II subunit hRPB17 isoform 2	17302	0	0	7	0	0	3	0	0	0
IPI00673126	Tax_Id=10090 Gene_Symbol=Mphosph9 M-phase phosphoprotein 9	123925	0	0	36	0	0	0	0	0	0
IPI00672924	Tax_Id=10090 Gene_Symbol=Cttnbp2 cortactin binding protein 2	180942	0	0	0	0	0	0	42	0	0
IPI00672748	Tax_Id=10090 Gene_Symbol=- 16 kDa protein	16506	0	0	0	0	0	22	0	14	0
IPI00672508	Tax_Id=10090 Gene_Symbol=Acot7 Isoform D of Cytosolic acyl coenzyme A thioester hydrolase	42045	0	14	0	0	0	16	19	17	20
IPI00672213	Tax_Id=10090 Gene_Symbol=Clasp1 CLIP-associating protein 1 isoform 1	170237	0	0	0	0	0	0	0	57	0
IPI00671398	Tax_Id=10090 Gene_Symbol=LOC638503 similar to ribosomal protein S8 isoform 1	24438	6	0	0	0	0	0	0	0	0
IPI00671283	Tax_Id=10090 Gene_Symbol=Rab26 Ras-related protein Rab-26	28772	0	0	0	0	0	0	0	6	0
IPI00670681	Tax_Id=10090 Gene_Symbol=EG432946 similar to heterogeneous nuclear ribonucleoprotein A3, isoform 7	34383	21	0	0	22	0	0	33	0	0
IPI00670546	Tax_Id=10090 Gene_Symbol=Ube2v2 Isoform 2 of Ubiquitin-conjugating enzyme E2 variant 2	11667	0	0	0	0	0	17	0	18	0
IPI00670378	Tax_Id=10090 Gene_Symbol=LOC630855 hypothetical protein isoform 1	18008	0	10	0	5	0	0	7	0	0
IPI00670246	Tax_Id=10090 Gene_Symbol=LOC622469 similar to SRp40-1	30844	20	0	0	0	0	0	0	0	0
IPI00670004	Tax_Id=10090 Gene_Symbol=EG627828 similar to heterogeneous nuclear ribonucleoprotein A3, isoform 5	36815	18	0	0	19	0	0	0	0	0
IPI00669631	Tax_Id=10090 Gene_Symbol=Hmgb3 High mobility group box 3	18470	0	10	0	0	11	0	0	0	0
IPI00669556	Tax_Id=10090 Gene_Symbol=LOC676974 similar to Glucose phosphate isomerase 1 isoform 2	38105	0	8	0	0	0	0	0	0	0
IPI00669522	Tax_Id=10090 Gene_Symbol=Clasp1 Isoform 2 of CLIP-associating protein 1	168949	0	0	0	0	38	0	0	58	0
IPI00669224	Tax_Id=10090 Gene_Symbol=EG630612 similar to ribosomal protein	19107	10	14	0	12	0	0	8	5	8
IPI00669051	Tax_Id=10090 Gene_Symbol=EG237749 similar to TIM1	43478	0	0	0	6	0	0	0	0	0
IPI00669044	Tax_Id=10090 Gene_Symbol=LOC630762 similar to ferritin light chain 2	20855	0	0	11	0	0	0	0	0	0
IPI00668709	Tax_Id=10090 Gene_Symbol=Braf B-Raf protein	43181	0	0	0	0	0	0	4	0	0
IPI00668276	Tax_Id=10090 Gene_Symbol=EG215974 similar to Glyceraldehyde-3-phosphate dehydrogenase	55098	14	23	51	15	24	19	17	23	18
IPI00668185	Tax_Id=10090 Gene_Symbol=LOC641192 similar to heat shock protein 70 cognate	12165	0	9	0	0	9	0	0	6	0
IPI00667859	Tax_Id=10090 Gene_Symbol=EG623519 similar to Ribosomal protein S27a	15111	7	0	13	5	8	0	0	6	0
IPI00667787	Tax_Id=10090 Gene_Symbol=LOC545592 similar to heterogeneous nuclear ribonucleoprotein A3, isoform 16	36745	22	0	0	21	0	0	0	0	0
IPI00667569	Tax_Id=10090 Gene_Symbol=Sec31b Isoform 1 of Protein transport protein Sec31B	127207	27	0	0	0	0	0	0	51	0
IPI00666636	Tax_Id=10090 Gene_Symbol=- 68 kDa protein	67944	0	0	0	0	0	0	0	0	30
IPI00666526	Tax_Id=10090 Gene_Symbol=Snrpf similar to Snrpf protein	23094	0	0	0	12	0	0	0	0	0
IPI00666489	Tax_Id=10090 Gene_Symbol=2810406K13Rik hypothetical protein LOC72184 isoform 3	63227	0	0	35	0	0	0	0	0	0
IPI00666485	Tax_Id=10090 Gene_Symbol=EG546663 hypothetical protein	8945	6	0	0	5	0	0	0	0	0
IPI00666323	Tax_Id=10090 Gene_Symbol=Nedd4 Adult pancreas islet cells cDNA, RIKEN full-length enriched library, clone:C820007C08 product:neural cell expressed, developmentally down- regulted gene 4, full insert sequence	34981	0	0	12	0	0	0	0	0	0
IPI00666228	Tax_Id=10090 Gene_Symbol=Gm920 hypothetical protein	242630	0	0	74	0	0	57	0	0	29
IPI00666196	Tax_Id=10090 Gene_Symbol=LOC631033 similar to lysyl-tRNA synthetase isoform 1	68167	0	0	25	0	0	0	0	0	0
IPI00665936	Tax_Id=10090 Gene_Symbol=Brpf3 Bromodomain and PHD finger containing, 3	136863	0	0	31	15	19	0	0	0	0
IPI00665910	Tax_Id=10090 Gene_Symbol=LOC635310 similar to ribosomal protein S2 isoform 2	28545	0	9	0	0	0	0	0	0	8
IPI00665601	Tax_Id=10090 Gene_Symbol=LOC637733 similar to high-mobility group box 1	24762	0	0	0	0	0	0	21	0	0
IPI00665513	Tax_Id=10090 Gene_Symbol=EG625929 hypothetical protein	16115	0	13	0	0	0	0	27	40	0
IPI00665421	Tax_Id=10090 Gene_Symbol=Golgb1 similar to rat GCP360 isoform 9	366831	0	0	0	0	0	95	0	0	0
IPI00665335	Tax_Id=10090 Gene_Symbol=EG434428 similar to Tubulin, alpha 3c isoform 3	46804	0	98	0	130	0	0	0	0	138
IPI00664670	Tax_Id=10090 Gene_Symbol=Flnc Isoform 1 of Filamin-C	294786	60	0	98	0	0	0	0	0	0
IPI00664643	Tax_Id=10090 Gene_Symbol=Flna Bone marrow macrophage cDNA, RIKEN full-length enriched library, clone:I830080C24 product:filamin, alpha, full insert sequence	276936	82	88	0	0	0	0	0	0	0
IPI00664508	Tax_Id=10090 Gene_Symbol=Dock9 dedicator of cytokinesis 9	243573	0	64	0	0	48	0	0	0	0
IPI00664250	Tax_Id=10090 Gene_Symbol=Gpr101 Probable G-protein coupled receptor 101	56893	0	0	0	0	7	0	0	0	0
IPI00664029	Tax_Id=10090 Gene_Symbol=LOC631247 similar to Rps19 protein	21189	0	0	0	25	0	0	0	0	0
IPI00663957	Tax_Id=10090 Gene_Symbol=LOC100045120 similar to Glyceraldehyde-3-phosphate dehydrogenase (GAPDH) isoform 1	36233	0	59	78	29	0	52	0	41	37
IPI00663627	Tax_Id=10090 Gene_Symbol=Flnb Filamin-B	280031	50	87	94	0	63	0	0	0	0
IPI00663582	Tax_Id=10090 Gene_Symbol=LOC631751 similar to 40S ribosomal protein S14	16552	0	0	9	15	0	0	0	0	9
IPI00663555	Tax_Id=10090 Gene_Symbol=EG625835 similar to ribosomal protein	17336	6	4	0	7	0	0	5	0	7
IPI00663323	Tax_Id=10090 Gene_Symbol=Eml2 echinoderm microtubule associated protein like 2 isoform 3	91990	0	27	0	0	0	0	0	0	0
IPI00663068	Tax_Id=10090 Gene_Symbol=EG628580;LOC637342 similar to vomeronasal receptor 1 E6	36956	0	0	0	0	0	4	0	0	0
IPI00662721	Tax_Id=10090 Gene_Symbol=Tnik Traf2 and NCK interacting kinase-like isoform 1	155363	33	0	0	0	0	0	0	0	0
IPI00662501	Tax_Id=10090 Gene_Symbol=LOC632223 similar to tubulin beta-3	50540	48	44	84	69	88	134	90	122	114
IPI00662408	Tax_Id=10090 Gene_Symbol=2010300C02Rik similar to 2010300C02Rik protein	123542	0	52	0	0	0	0	0	38	43
IPI00662196	Tax_Id=10090 Gene_Symbol=LOC638236 similar to 60S ribosomal protein L13a	16847	0	0	0	0	0	0	6	0	0
IPI00661635	Tax_Id=10090 Gene_Symbol=Xirp1 xin actin-binding repeat containing 1	197651	0	0	0	0	0	0	0	69	0
IPI00661216	Tax_Id=10090 Gene_Symbol=LOC635326 similar to hCG2028724	18003	10	0	0	9	0	0	0	0	6
IPI00660718	Tax_Id=10090 Gene_Symbol=LOC639567 similar to ubiquitin/40S ribosomal protein S27a fusion protein isoform 2	18081	0	0	18	17	0	0	0	0	0
IPI00660581	Tax_Id=10090 Gene_Symbol=LOC631370 similar to Sm D2	13678	0	0	0	0	0	0	14	0	0
IPI00660374	Tax_Id=10090 Gene_Symbol=LOC632383 similar to Chromobox homolog 3	21078	12	0	0	15	0	0	0	0	0
IPI00659907	Tax_Id=10090 Gene_Symbol=EG545741 similar to glyceraldehyde-3-phosphate-dehydrogenase isoform 1	36442	10	40	32	19	23	33	15	30	12
IPI00659904	Tax_Id=10090 Gene_Symbol=LOC674449 similar to ADP-ribosylation factor-like 6 interacting protein 6 isoform 2	25360	0	0	0	0	0	7	0	0	0
IPI00659723	Tax_Id=10090 Gene_Symbol=LOC630401 similar to heterogeneous nuclear ribonucleoprotein A3, isoform 5	37325	21	0	0	21	0	0	32	0	0
IPI00659629	Tax_Id=10090 Gene_Symbol=LOC636901 hypothetical protein isoform 1	33107	26	25	25	23	0	16	13	9	17
IPI00658923	Tax_Id=10090 Gene_Symbol=Krt28 Keratin, type I cytoskeletal 28	50771	0	26	0	0	10	0	0	0	12
IPI00658614	Tax_Id=10090 Gene_Symbol=EG625055 similar to hCG2016250, isoform 3	20181	7	9	0	12	0	0	6	0	13
IPI00658318	Tax_Id=10090 Gene_Symbol=EG636947 similar to novel KRAB box containing protein	61314	0	0	0	0	0	0	15	0	0
IPI00656311	Tax_Id=10090 Gene_Symbol=LOC640374 similar to Glyceraldehyde-3-phosphate dehydrogenase	36666	0	0	53	0	0	0	0	0	0
IPI00655161	Tax_Id=10090 Gene_Symbol=Fry similar to furry homolog (Drosophila) isoform 1	342013	0	0	0	0	101	89	0	0	0
IPI00654934	Tax_Id=10090 Gene_Symbol=Golgb1 golgi autoantigen, golgin subfamily b, macrogolgin 1	370451	0	0	0	0	76	97	0	0	0
IPI00654400	Tax_Id=10090 Gene_Symbol=Rpl13a NOD-derived CD11c +ve dendritic cells cDNA, RIKEN full-length enriched library, clone:F630010M18 product:ribosomal protein L13a, full insert sequence	20153	0	0	0	18	0	0	8	0	0
IPI00654344	Tax_Id=10090 Gene_Symbol=Golga4 Adult male pituitary gland cDNA, RIKEN full-length enriched library, clone:5330416M02 product:golgi autoantigen, golgin subfamily a, 4, full insert sequence (Fragment)	53032	17	0	0	0	0	0	0	0	0
IPI00654311	Tax_Id=10090 Gene_Symbol=Fgf12 B16 F10Y cells cDNA, RIKEN full-length enriched library, clone:G370056E15 product:fibroblast growth factor 12, full insert sequence	13246	0	0	0	0	0	0	0	7	0
IPI00654251	Tax_Id=10090 Gene_Symbol=Smarca4 12 days embryo spinal cord cDNA, RIKEN full-length enriched library, clone:C530049C04 product:SWI/SNF related, matrix associated, actin dependent regulator of chromatin, subfamily a, member 4, full insert sequence (F	143341	27	0	0	0	0	0	0	0	0
IPI00654242	Tax_Id=10090 Gene_Symbol=Actc1 17 days embryo heart cDNA, RIKEN full-length enriched library, clone:I920072D16 product:actin, alpha, cardiac, full insert sequence	42433	152	0	0	0	271	0	232	0	0
IPI00654101	Tax_Id=10090 Gene_Symbol=1810058I24Rik Activated spleen cDNA, RIKEN full-length enriched library, clone:F830013H20 product:hypothetical protein, full insert sequence	7629	0	0	1	0	0	0	0	0	0
IPI00654097	Tax_Id=10090 Gene_Symbol=F730043M19Rik Adult male spinal cord cDNA, RIKEN full-length enriched library, clone:A330050P04 product:hypothetical protein, full insert sequence (Fragment)	16457	0	0	0	11	0	0	0	0	0
IPI00653883	Tax_Id=10090 Gene_Symbol=Znhit2 7 days embryo whole body cDNA, RIKEN full-length enriched library, clone:C430021H14 product:similar to Protein C11orf5	14709	5	0	0	0	0	0	0	0	0
IPI00653841	Tax_Id=10090 Gene_Symbol=Capza1 CRL-1722 L5178Y-R cDNA, RIKEN full-length enriched library, clone:I730048B17 product:capping protein (actin filament) muscle Z- line, alpha 1, full insert sequence	33502	0	0	0	0	0	6	0	0	0
IPI00653740	Tax_Id=10090 Gene_Symbol=- Activated spleen cDNA, RIKEN full-length enriched library, clone:F830227P08 product:hypothetical protein, full insert sequence	12385	0	1	0	0	0	0	0	0	0
IPI00653686	Tax_Id=10090 Gene_Symbol=Uchl1 NOD-derived CD11c +ve dendritic cells cDNA, RIKEN full-length enriched library, clone:F630116G18 product:ubiquitin carboxy-terminal hydrolase L1, full insert sequence (Fragment)	25462	0	0	14	0	0	0	0	0	14
IPI00653624	Tax_Id=10090 Gene_Symbol=Pabpc4 In vitro fertilized eggs cDNA, RIKEN full-length enriched library, clone:7420441N12 product:poly A binding protein, cytoplasmic 4, full insert sequence	65532	0	0	0	0	0	0	0	0	27
IPI00653610	Tax_Id=10090 Gene_Symbol=Il1rap Adult male diencephalon cDNA, RIKEN full-length enriched library, clone:9330011K09 product:Interleukin-1 receptor accessory protein (IL- 1 receptor accessory protein) (IL-1RAcP) homolog	79673	0	0	0	0	0	25	0	0	0
IPI00653552	Tax_Id=10090 Gene_Symbol=BC049265;Tub Adult retina cDNA, RIKEN full-length enriched library, clone:A930010O03 product:tubby candidate (Fragment)	17827	7	0	0	0	0	0	0	0	0
IPI00653548	Tax_Id=10090 Gene_Symbol=Csf1r NOD-derived CD11c +ve dendritic cells cDNA, RIKEN full-length enriched library, clone:F630315F16 product:colony stimulating factor 1 receptor, full insert sequence	56821	0	0	0	5	0	0	0	0	0
IPI00653466	Tax_Id=10090 Gene_Symbol=Brip1 2 days neonate thymus thymic cells cDNA, RIKEN full-length enriched library, clone:E430028E24 product:BRCA1 interacting protein C-terminal helicase 1, full insert sequence (Fragment)	94006	0	0	0	0	0	18	0	0	0
IPI00653404	Tax_Id=10090 Gene_Symbol=Mtap2 microtubule-associated protein 2 isoform 1	52758	0	25	0	0	0	0	19	27	0
IPI00653311	Tax_Id=10090 Gene_Symbol=Parp16 NOD-derived CD11c +ve dendritic cells cDNA, RIKEN full-length enriched library, clone:F630001M20 product:hypothetical protein, full insert sequence (Fragment)	34034	0	3	0	0	0	0	0	0	0
IPI00653307	Tax_Id=10090 Gene_Symbol=Ddx17 DEAD box polypeptide 17 isoform 1	73166	33	33	23	36	0	0	53	0	37
IPI00653274	Tax_Id=10090 Gene_Symbol=Cct2 Brain cDNA, clone MNCb-1272, similar to Mus musculus chaperonin subunit 2 (beta) (Cct2), mRNA	52664	0	0	38	0	0	0	0	0	0
IPI00653260	Tax_Id=10090 Gene_Symbol=- Adult male gall bladder cDNA, RIKEN full-length enriched library, clone:G630040J19 product:hypothetical Alanine-rich region profile containing protein, full insert sequence	15113	0	0	0	0	0	0	15	0	0
IPI00653175	Tax_Id=10090 Gene_Symbol=Acp2 8 days embryo whole body cDNA, RIKEN full-length enriched library, clone:5730407E21 product:acid phosphatase 2, lysosomal, full insert sequence	47455	0	0	22	0	0	18	0	0	0
IPI00653007	Tax_Id=10090 Gene_Symbol=Actc1 17 days embryo heart cDNA, RIKEN full-length enriched library, clone:I920058J24 product:actin, alpha, cardiac, full insert sequence	42362	0	0	309	0	0	0	0	0	193
IPI00652998	Tax_Id=10090 Gene_Symbol=Hsp90b1 10 days embryo whole body cDNA, RIKEN full-length enriched library, clone:3425404P19 product:tumor rejection antigen gp96, full insert sequence	71099	21	0	0	0	0	22	0	22	0
IPI00652986	Tax_Id=10090 Gene_Symbol=Tpcn1 Isoform 2 of Two pore calcium channel protein 1	56676	0	0	0	0	0	0	0	0	7
IPI00652964	Tax_Id=10090 Gene_Symbol=Sumo3 Isoform 2 of Small ubiquitin-related modifier 3 precursor	12508	0	4	0	6	0	0	0	0	4
IPI00652938	Tax_Id=10090 Gene_Symbol=ENSMUSG00000074630 8 days embryo whole body cDNA, RIKEN full-length enriched library, clone:5730471H19 product:hypothetical ENV polyprotein (coat polyprotein)/F-MuLV receptor-binding containing protein, full insert sequence	63600	0	0	0	12	0	0	0	0	0
IPI00652799	Tax_Id=10090 Gene_Symbol=Mybbp1a 5 days embryo whole body cDNA, RIKEN full-length enriched library, clone:I0C0003A04 product:MYB binding protein (P160) 1a, full insert sequence	83018	0	0	0	0	0	46	0	0	0
IPI00652784	Tax_Id=10090 Gene_Symbol=Kif21a 0 day neonate head cDNA, RIKEN full-length enriched library, clone:4833440H09 product:Kinesin superfamily protein KIF21A, full insert sequence	64181	0	0	30	0	0	36	0	0	0
IPI00652753	Tax_Id=10090 Gene_Symbol=Lcorl Putative uncharacterized protein ENSP00000382790 homolog	67501	0	37	0	0	0	0	0	0	0
IPI00652731	Tax_Id=10090 Gene_Symbol=Slc7a2 Isoform 1 of Low affinity cationic amino acid transporter 2	72675	0	0	0	0	16	0	0	15	0
IPI00652694	Tax_Id=10090 Gene_Symbol=Psmd3 13 days embryo lung cDNA, RIKEN full-length enriched library, clone:D430023L19 product:proteasome	60794	0	26	0	0	0	0	0	0	0
IPI00652676	Tax_Id=10090 Gene_Symbol=Rnft2 Isoform 1 of Ring finger and transmembrane domain-containing protein 2	49737	0	10	0	0	0	0	0	0	0
IPI00652600	Tax_Id=10090 Gene_Symbol=Hectd1 similar to HECT domain containing 1	292232	0	0	0	0	0	98	0	0	70
IPI00652580	Tax_Id=10090 Gene_Symbol=Ccdc108 Coiled-coil domain-containing protein 108	212022	0	0	0	0	0	0	0	15	0
IPI00652543	Tax_Id=10090 Gene_Symbol=Cacna1c Adult male olfactory brain cDNA, RIKEN full-length enriched library, clone:6430563F13 product:calcium channel, voltage-dependent, L type, alpha 1C subunit, full insert sequence	16211	16	11	5	0	0	14	0	0	0
IPI00652516	Tax_Id=10090 Gene_Symbol=Eml4 Isoform 1 of Echinoderm microtubule-associated protein-like 4	111041	0	0	0	0	0	0	0	0	16
IPI00652351	Tax_Id=10090 Gene_Symbol=- 0 day neonate cerebellum cDNA, RIKEN full-length enriched library, clone:C230059H02 product:hypothetical Histidine-rich region profile containing protein, full insert sequence	12571	0	0	0	0	0	2	0	0	0
IPI00652316	Tax_Id=10090 Gene_Symbol=Srgap2 124 kDa protein	125204	0	0	0	0	0	0	0	15	0
IPI00652118	Tax_Id=10090 Gene_Symbol=ENSMUSG00000075538 Visual cortex cDNA, RIKEN full-length enriched library, clone:K230017G08 product:hypothetical protein, full insert sequence	20429	0	0	0	0	0	0	0	22	0
IPI00651997	Tax_Id=10090 Gene_Symbol=EG622129 Lung RCB-0558 LLC cDNA, RIKEN full-length enriched library, clone:G730037D21 product:hypothetical protein, full insert sequence	20526	0	0	0	0	0	0	5	0	0
IPI00651984	Tax_Id=10090 Gene_Symbol=Dcps NOD-derived CD11c +ve dendritic cells cDNA, RIKEN full-length enriched library, clone:F630218K07 product:similar to Hypothetical HIT-like structure containing protein	33272	0	0	8	0	0	0	0	0	0
IPI00651918	Tax_Id=10090 Gene_Symbol=Rab11b Adult male thymus cDNA, RIKEN full-length enriched library, clone:5830445A06 product:RAB11B, member RAS oncogene family, full insert sequence	21890	0	0	0	0	0	7	0	0	0
IPI00651871	Tax_Id=10090 Gene_Symbol=LOC100045983 99 kDa protein	100814	17	0	0	0	22	0	0	0	0
IPI00651852	Tax_Id=10090 Gene_Symbol=H2afz;EG666634 Bone marrow macrophage cDNA, RIKEN full-length enriched library, clone:I830030H04 product:H2A histone family, member Z, full insert sequence	10977	0	0	0	6	0	0	0	0	0
IPI00651797	Tax_Id=10090 Gene_Symbol=ENSMUSG00000058570 hypothetical protein	37292	0	0	0	0	25	0	0	0	0
IPI00650052	Tax_Id=10090 Gene_Symbol=Park7 Parkinson disease (Autosomal recessive, early onset) 7	13074	0	0	0	0	10	0	0	0	0
IPI00650039	Tax_Id=10090 Gene_Symbol=Pfn1 Profilin 1	11927	0	0	31	0	0	0	0	0	0
IPI00649994	Tax_Id=10090 Gene_Symbol=Cap1 CAP, adenylate cyclase-associated protein 1	17997	0	0	9	0	0	0	0	0	0
IPI00649985	Tax_Id=10090 Gene_Symbol=Ahsa2 AHA1, activator of heat shock protein ATPase homolog 2	36068	0	0	0	0	12	0	0	0	0
IPI00649896	Tax_Id=10090 Gene_Symbol=Ubb;Rps27a;Ubc;Gm1821 Ubiquitin B	25806	17	0	0	21	27	0	0	22	9
IPI00649880	Tax_Id=10090 Gene_Symbol=Aldoa Adult male testis cDNA, RIKEN full-length enriched library, clone:4933417I20 product:ALDOLASE 1, A ISOFORM homolog	39830	0	18	41	0	19	0	0	13	0
IPI00649841	Tax_Id=10090 Gene_Symbol=Npm1 Nucleophosmin 1	31817	0	16	23	22	0	0	0	12	0
IPI00649807	Tax_Id=10090 Gene_Symbol=Psmd3 Proteasome (Prosome, macropain) 26S subunit, non-ATPase, 3	25510	0	0	0	0	0	0	5	0	0
IPI00649719	Tax_Id=10090 Gene_Symbol=Gstm7 10 kDa protein	10224	0	0	0	0	0	0	0	0	9
IPI00649688	Tax_Id=10090 Gene_Symbol=Ksr1 Kinase suppressor of ras 1	70676	0	0	0	32	0	0	0	0	0
IPI00649678	Tax_Id=10090 Gene_Symbol=Cct6b Chaperonin subunit 6b	54738	0	0	0	0	16	0	10	0	0
IPI00649659	Tax_Id=10090 Gene_Symbol=Gemin5 Gem (Nuclear organelle) associated protein 5	169039	0	0	0	0	0	0	33	0	0
IPI00649604	Tax_Id=10090 Gene_Symbol=Capzb Capping protein (Actin filament) muscle Z-line, beta	21284	0	0	0	0	5	0	0	0	0
IPI00649586	Tax_Id=10090 Gene_Symbol=Nme1 Nucleoside diphosphate kinase	14140	0	16	22	0	24	0	0	0	0
IPI00649511	Tax_Id=10090 Gene_Symbol=Trspap1 tRNA selenocysteine associated protein 1	23562	0	0	0	0	0	0	0	0	12
IPI00649484	Tax_Id=10090 Gene_Symbol=Npal3 NIPA-like domain containing 3	46029	0	8	0	0	0	0	0	0	0
IPI00649438	Tax_Id=10090 Gene_Symbol=- Novel protein similar to splicing factor, arginine/serine-rich 3 (SRp20) Sfrs3	19404	0	0	0	0	0	0	9	0	0
IPI00649410	Tax_Id=10090 Gene_Symbol=Ahsa2 AHA1, activator of heat shock protein ATPase homolog 2	22446	0	0	0	0	12	0	0	0	0
IPI00649406	Tax_Id=10090 Gene_Symbol=Park7 Parkinson disease (Autosomal recessive, early onset) 7	18691	0	0	0	0	0	0	0	22	0
IPI00649376	Tax_Id=10090 Gene_Symbol=Eno1 Enolase 1, alpha non-neuron	7353	0	12	0	0	0	13	0	0	0
IPI00649374	Tax_Id=10090 Gene_Symbol=Slc38a10 Isoform 3 of Putative sodium-coupled neutral amino acid transporter 10	116838	0	0	0	0	0	61	0	0	0
IPI00649373	Tax_Id=10090 Gene_Symbol=Git1 G protein-coupled receptor kinase-interactor 1	84884	0	19	0	0	0	0	0	14	0
IPI00649286	Tax_Id=10090 Gene_Symbol=Cbx1 Cbx1 protein	16028	0	0	0	5	0	0	0	0	0
IPI00649253	Tax_Id=10090 Gene_Symbol=Pgm1;Pgm2 Phosphoglucomutase 2	64049	0	0	48	0	0	0	0	0	0
IPI00649229	Tax_Id=10090 Gene_Symbol=Elavl4 Adult male diencephalon cDNA, RIKEN full-length enriched library, clone:9330166O05 product:ELAV	41998	0	0	0	0	0	0	19	0	18
IPI00649208	Tax_Id=10090 Gene_Symbol=Dnaja1 DnaJ (Hsp40) homolog, subfamily A, member 1	31604	0	4	0	0	0	0	0	0	0
IPI00649157	Tax_Id=10090 Gene_Symbol=Stmn1 17 kDa protein	16974	18	10	0	24	26	22	0	20	22
IPI00649143	Tax_Id=10090 Gene_Symbol=Eno1 Enolase 1, alpha non-neuron	24034	0	26	42	0	32	38	0	28	17
IPI00649138	Tax_Id=10090 Gene_Symbol=Bptf Bromodomain PHD finger transcription factor	335759	0	0	0	0	71	0	0	0	0
IPI00649115	Tax_Id=10090 Gene_Symbol=Nedd4l Isoform 1 of E3 ubiquitin-protein ligase NEDD4-like protein	115746	0	0	0	0	0	17	0	0	0
IPI00649072	Tax_Id=10090 Gene_Symbol=LOC100044692 similar to aldehyde reductase	33388	0	0	0	0	0	0	0	0	14
IPI00649069	Tax_Id=10090 Gene_Symbol=Tanc2 Tetratricopeptide repeat, ankyrin repeat and coiled-coil containing 2	147731	0	0	0	0	0	0	0	34	0
IPI00649068	Tax_Id=10090 Gene_Symbol=Elavl2 ELAV (Embryonic lethal, abnormal vision, Drosophila)-like 2	42847	0	0	0	0	0	0	15	0	0
IPI00649050	Tax_Id=10090 Gene_Symbol=Ubap2 Ubiquitin-associated protein 2	23985	0	0	0	2	0	0	0	0	0
IPI00649033	Tax_Id=10090 Gene_Symbol=Gfap Isoform 2 of Glial fibrillary acidic protein	49391	0	32	0	0	0	0	0	18	0
IPI00649012	Tax_Id=10090 Gene_Symbol=- 91 kDa protein	91138	0	0	0	0	28	0	0	0	0
IPI00648991	Tax_Id=10090 Gene_Symbol=Hist1h2bp Isoform 1 of Histone H2B type 1-P	13984	14	0	0	0	0	0	0	0	0
IPI00648929	Tax_Id=10090 Gene_Symbol=Lasp1 LIM and SH3 protein 1	8846	0	0	0	0	3	0	0	0	6
IPI00648909	Tax_Id=10090 Gene_Symbol=Mink1 Misshapen-like kinase 1	150682	0	0	41	0	0	0	0	0	0
IPI00648893	Tax_Id=10090 Gene_Symbol=Eif3i Eukaryotic translation initiation factor 3, subunit I	18616	0	9	0	0	0	0	0	0	0
IPI00648869	Tax_Id=10090 Gene_Symbol=Hnrnpr Heterogeneous nuclear ribonucleoprotein R	30273	10	0	0	0	0	0	0	0	0
IPI00648821	Tax_Id=10090 Gene_Symbol=Eno1 Enolase	40099	0	48	46	33	36	40	0	35	0
IPI00648762	Tax_Id=10090 Gene_Symbol=Elavl4 ELAV (Embryonic lethal, abnormal vision, Drosophila)-like 4	42567	0	0	0	0	0	0	0	0	15
IPI00648723	Tax_Id=10090 Gene_Symbol=Stmn1 12 kDa protein	11722	15	0	0	0	0	0	0	0	0
IPI00648674	Tax_Id=10090 Gene_Symbol=Lrp8 Low density lipoprotein receptor-related protein 8, apolipoprotein e receptor	79807	0	0	0	0	13	0	0	0	0
IPI00648670	Tax_Id=10090 Gene_Symbol=Sept9 Septin 9	27808	0	0	0	0	0	19	0	0	0
IPI00648666	Tax_Id=10090 Gene_Symbol=Tbkbp1 17 kDa protein	17547	0	0	3	0	0	0	0	0	0
IPI00648621	Tax_Id=10090 Gene_Symbol=Psrc1 Proline/serine-rich coiled-coil 1	27722	0	0	0	0	0	0	0	7	0
IPI00648456	Tax_Id=10090 Gene_Symbol=Rmnd5b Required for meiotic nuclear division 5 homolog B	21069	0	0	43	0	0	0	0	0	0
IPI00648438	Tax_Id=10090 Gene_Symbol=Tanc2 Isoform 1 of Protein TANC2	221608	0	0	0	0	0	0	0	0	39
IPI00648425	Tax_Id=10090 Gene_Symbol=Tbkbp1 Isoform 1 of TANK-binding kinase 1-binding protein	67929	0	0	0	0	20	0	0	0	0
IPI00648420	Tax_Id=10090 Gene_Symbol=Actg1 Actin, gamma, cytoplasmic 1	32941	0	0	312	0	0	0	0	0	0
IPI00648408	Tax_Id=10090 Gene_Symbol=Nrd1 Nardilysin, N-arginine dibasic convertase, NRD convertase 1	141444	22	0	0	36	25	38	0	0	0
IPI00648384	Tax_Id=10090 Gene_Symbol=Rgs9 Regulator of G-protein signaling 9	50609	0	0	0	0	13	0	0	0	0
IPI00648333	Tax_Id=10090 Gene_Symbol=Gstm4 Glutathione S-transferase, mu 4	21659	0	0	0	0	0	0	0	0	5
IPI00648260	Tax_Id=10090 Gene_Symbol=Eno3 Enolase 3, beta muscle	7636	0	5	0	0	0	0	0	11	7
IPI00648173	Tax_Id=10090 Gene_Symbol=Cltc Clathrin, heavy polypeptide	193631	0	0	0	0	60	0	0	0	0
IPI00648161	Tax_Id=10090 Gene_Symbol=Actg1 Actin, gamma, cytoplasmic 1	16951	72	0	161	84	0	0	99	0	96
IPI00648121	Tax_Id=10090 Gene_Symbol=Rpl23 Ribosomal protein L23	6265	0	2	0	0	0	0	0	0	0
IPI00648092	Tax_Id=10090 Gene_Symbol=Elavl2 ELAV (Embryonic lethal, abnormal vision, Drosophila)-like 2	42934	0	0	0	15	0	0	15	0	0
IPI00648086	Tax_Id=10090 Gene_Symbol=Lasp1 LIM and SH3 protein 1	15200	0	0	0	0	0	0	0	0	7
IPI00648064	Tax_Id=10090 Gene_Symbol=Gstm7 Protein	26971	0	0	0	0	0	0	0	0	15
IPI00647981	Tax_Id=10090 Gene_Symbol=Ybx1 Y box protein 1	24726	6	5	0	0	0	0	0	0	0
IPI00647972	Tax_Id=10090 Gene_Symbol=Camta2 Isoform 3 of Calmodulin-binding transcription activator 2	131923	0	0	0	0	0	31	0	0	0
IPI00626994	Tax_Id=10090 Gene_Symbol=Ipo5 Isoform 1 of Importin subunit beta-3	124993	0	29	58	23	0	0	20	0	0
IPI00626726	Tax_Id=10090 Gene_Symbol=Dmrt1 Doublesex and mab-3 related transcription factor 1c	27346	0	0	0	0	0	0	0	0	12
IPI00626704	Tax_Id=10090 Gene_Symbol=4930535B03Rik 0 day neonate lung cDNA, RIKEN full-length enriched library, clone:E030030H17 product:hypothetical protein, full insert sequence	51174	0	0	0	0	8	0	0	0	0
IPI00626688	Tax_Id=10090 Gene_Symbol=E130112L23Rik Isoform 3 of Protein SOLO	161670	0	0	0	44	0	0	0	28	0
IPI00626666	Tax_Id=10090 Gene_Symbol=- 22 kDa protein	21719	16	0	0	18	0	0	24	0	0
IPI00626504	Tax_Id=10090 Gene_Symbol=EG668300 similar to Acidic ribosomal phosphoprotein P0	34424	16	22	24	23	11	0	0	0	18
IPI00626423	Tax_Id=10090 Gene_Symbol=LOC627873 similar to beacon	8554	0	0	4	0	0	0	0	0	0
IPI00626366	Tax_Id=10090 Gene_Symbol=EG667618 similar to Acidic ribosomal phosphoprotein P0	34366	0	0	31	29	16	0	0	0	0
IPI00626239	Tax_Id=10090 Gene_Symbol=Rpl11 Ribosomal protein L11	20849	0	13	12	0	0	0	0	8	9
IPI00626233	Tax_Id=10090 Gene_Symbol=LOC100040745 similar to Rpl17 protein	26419	0	0	20	10	0	0	13	0	10
IPI00626176	Tax_Id=10090 Gene_Symbol=Myh10 10 days neonate cerebellum cDNA, RIKEN full-length enriched library, clone:B930051D08 product:NONMUSCLE MYOSIN II HEAVY CHAIN-B homolog	26560	0	0	0	0	15	0	0	0	0
IPI00626139	Tax_Id=10090 Gene_Symbol=ENSMUSG00000074250 ES cells cDNA, RIKEN full-length enriched library, clone:2400007N24 product:unclassifiable, full insert sequence	24247	13	0	0	12	0	0	12	0	11
IPI00625995	Tax_Id=10090 Gene_Symbol=Gatad2a p66 alpha isoform a	67762	0	0	0	21	0	0	0	0	0
IPI00625974	Tax_Id=10090 Gene_Symbol=Tnik Isoform 2 of Traf2 and NCK-interacting protein kinase	147136	36	0	48	0	0	0	0	0	0
IPI00625950	Tax_Id=10090 Gene_Symbol=Aprt adenine phosphoribosyl transferase	19883	0	0	9	0	20	0	0	0	0
IPI00625928	Tax_Id=10090 Gene_Symbol=Plec1 Isoform PLEC-1B of Plectin-1	519488	0	0	0	0	137	0	0	0	0
IPI00625893	Tax_Id=10090 Gene_Symbol=EG629557 similar to Glyceraldehyde-3-phosphate dehydrogenase	36205	0	47	54	30	33	43	26	33	37
IPI00625848	Tax_Id=10090 Gene_Symbol=Plcb4 Phospholipase C beta 4	135583	0	0	0	0	0	0	16	0	0
IPI00625760	Tax_Id=10090 Gene_Symbol=Lins2 Activated spleen cDNA, RIKEN full-length enriched library, clone:F830006L17 product:protein with Drosophila Lines (Lin) homologous domain, full insert sequence	87072	0	0	0	0	0	13	0	0	0
IPI00625729	Tax_Id=10090 Gene_Symbol=Krt1 Keratin, type II cytoskeletal 1	66079	57	135	92	37	32	82	39	25	34
IPI00625397	Tax_Id=10090 Gene_Symbol=- 15 kDa protein	14539	0	4	6	7	0	0	0	4	3
IPI00625225	Tax_Id=10090 Gene_Symbol=EG210155 26 kDa protein	27184	0	0	0	0	0	0	0	0	10
IPI00625217	Tax_Id=10090 Gene_Symbol=Pax3 Paired box protein Pax-3	53315	0	0	0	0	0	27	0	0	0
IPI00625129	Tax_Id=10090 Gene_Symbol=Ftl2 ferritin light chain 2	20783	0	0	0	10	6	0	0	6	0
IPI00625067	Tax_Id=10090 Gene_Symbol=- 9 kDa protein	9034	0	0	0	8	0	0	0	0	0
IPI00625021	Tax_Id=10090 Gene_Symbol=LOC100047777;LOC100039525 hypothetical protein	18616	0	0	0	7	0	0	0	0	0
IPI00624863	Tax_Id=10090 Gene_Symbol=Paics 10 days embryo whole body cDNA, RIKEN full-length enriched library, clone:2610511I09 product:phosphoribosylaminoimidazole carboxylase, phosphoribosylaminoribosylaminoimidazole, succinocarboxamide synthetase, full inser	47717	0	23	33	0	16	21	0	0	0
IPI00624840	Tax_Id=10090 Gene_Symbol=- 12 kDa protein	11621	0	0	0	0	10	0	0	0	0
IPI00624735	Tax_Id=10090 Gene_Symbol=LOC100048369;LOC100040540 similar to ribosomal protein L11	20495	0	12	0	0	0	0	0	0	0
IPI00624683	Tax_Id=10090 Gene_Symbol=Frmd3 Isoform 1 of FERM domain-containing protein 3	69373	0	0	0	0	8	0	0	0	0
IPI00624499	Tax_Id=10090 Gene_Symbol=Camk2b Calcium/calmodulin-dependent protein kinase II, beta	58816	0	0	0	0	0	0	0	22	0
IPI00624454	Tax_Id=10090 Gene_Symbol=LOC100048241;LOC100043495 hypothetical protein	18577	7	0	0	0	0	0	0	0	0
IPI00624192	Tax_Id=10090 Gene_Symbol=Dpysl5 Dihydropyrimidinase-related protein 5	62047	0	0	0	0	14	34	24	28	35
IPI00624157	Tax_Id=10090 Gene_Symbol=Fcgbp Fc fragment of IgG binding protein	287488	0	35	0	0	0	0	0	0	0
IPI00624079	Tax_Id=10090 Gene_Symbol=Lama5 MKIAA0533 protein	193086	0	0	82	0	0	0	0	0	0
IPI00624005	Tax_Id=10090 Gene_Symbol=LOC621858 similar to high-mobility group box 3	25160	0	0	0	0	0	0	8	0	0
IPI00623951	Tax_Id=10090 Gene_Symbol=Hist2h2ab Histone H2A type 2-B	14005	7	0	0	0	0	0	4	0	0
IPI00623776	Tax_Id=10090 Gene_Symbol=LOC674678 similar to histone H4	17513	0	0	16	0	0	0	0	0	0
IPI00623570	Tax_Id=10090 Gene_Symbol=Trip12 thyroid hormone receptor interactor 12	226097	57	61	101	57	56	69	55	50	54
IPI00623531	Tax_Id=10090 Gene_Symbol=Dst Isoform 7 of Bullous pemphigoid antigen 1, isoforms 6/7 (Fragment)	193173	0	48	0	0	0	0	0	0	0
IPI00623382	Tax_Id=10090 Gene_Symbol=Morc2a MORC family CW-type zinc finger protein 2A	117998	0	21	0	0	20	0	0	0	0
IPI00623284	Tax_Id=10090 Gene_Symbol=Sf3b1 Splicing factor 3B subunit 1	146465	0	0	0	0	44	0	43	0	0
IPI00623208	Tax_Id=10090 Gene_Symbol=Ksr1 Isoform 1 of Kinase suppressor of Ras 1	97720	0	0	0	37	0	0	0	0	0
IPI00623155	Tax_Id=10090 Gene_Symbol=LOC545679 similar to ferritin light chain 2	9679	0	0	10	5	0	0	0	0	0
IPI00622968	Tax_Id=10090 Gene_Symbol=LOC100040633;LOC100048385 hypothetical protein	32932	25	26	28	19	0	17	12	7	0
IPI00622847	Tax_Id=10090 Gene_Symbol=Hnrnpa2b1 Isoform 2 of Heterogeneous nuclear ribonucleoproteins A2/B1	36014	0	0	0	0	0	0	44	0	0
IPI00622795	Tax_Id=10090 Gene_Symbol=LOC100042427 similar to Glyceraldehyde-3-phosphate dehydrogenase (GAPDH) isoform 1	36074	0	0	0	0	66	79	0	65	57
IPI00622780	Tax_Id=10090 Gene_Symbol=Aco1 Cytoplasmic aconitase	99724	19	0	0	32	22	34	0	0	0
IPI00622283	Tax_Id=10090 Gene_Symbol=Xpo5 Isoform 1 of Exportin-5	139050	0	0	0	0	0	34	0	21	0
IPI00622240	Tax_Id=10090 Gene_Symbol=Krt2 Keratin, type II cytoskeletal 2 epidermal	71336	53	72	75	46	33	0	0	0	0
IPI00622235	Tax_Id=10090 Gene_Symbol=Vcp Transitional endoplasmic reticulum ATPase	89950	54	54	88	80	60	93	65	56	42
IPI00622160	Tax_Id=10090 Gene_Symbol=LOC677073 hypothetical protein	30117	0	0	0	0	0	0	0	0	10
IPI00622122	Tax_Id=10090 Gene_Symbol=Dnahc11 dynein, axonemal, heavy chain 11	520038	0	0	0	0	84	0	0	0	0
IPI00622082	Tax_Id=10090 Gene_Symbol=Tek Angiopoietin-1 receptor precursor	127787	0	0	0	0	0	17	0	0	0
IPI00622035	Tax_Id=10090 Gene_Symbol=Gfi1 Zinc finger protein Gfi-1	46986	16	0	0	0	0	0	0	0	0
IPI00621842	Tax_Id=10090 Gene_Symbol=Enah enabled homolog isoform 1	86456	0	0	36	0	0	23	0	0	0
IPI00621625	Tax_Id=10090 Gene_Symbol=LOC100040611 hypothetical protein	13571	0	3	0	0	0	0	0	0	0
IPI00621613	Tax_Id=10090 Gene_Symbol=LOC100046243;LOC100042335 similar to hCG1994130	14951	0	11	0	8	12	0	0	0	0
IPI00621526	Tax_Id=10090 Gene_Symbol=Crmp1 Visual cortex cDNA, RIKEN full-length enriched library, clone:K430312P03 product:collapsin response mediator protein 1, full insert sequence	53920	0	0	0	0	0	21	33	29	0
IPI00621468	Tax_Id=10090 Gene_Symbol=EG665964 similar to ubiquitin A-52 residue ribosomal protein fusion product 1	23411	19	0	27	21	19	30	16	21	0
IPI00621417	Tax_Id=10090 Gene_Symbol=Hbb-b1 Hbb-b2 protein	15938	0	13	32	0	0	0	0	0	0
IPI00621374	Tax_Id=10090 Gene_Symbol=- 11 kDa protein	11461	0	0	0	0	7	0	0	0	0
IPI00621282	Tax_Id=10090 Gene_Symbol=LOC100041140;LOC100045714 similar to high-mobility group box 1	23178	0	10	0	0	13	0	11	10	0
IPI00621229	Tax_Id=10090 Gene_Symbol=EG629732 similar to ribosomal protein S8 isoform 2	24422	7	0	0	0	0	0	0	0	0
IPI00621027	Tax_Id=10090 Gene_Symbol=Col6a2 Collagen alpha-2(VI) chain precursor	111406	0	0	0	0	0	0	0	24	0
IPI00620900	Tax_Id=10090 Gene_Symbol=Alk ALK tyrosine kinase receptor precursor	176975	0	0	0	0	0	0	48	0	0
IPI00620460	Tax_Id=10090 Gene_Symbol=Astn2 151 kDa protein	153075	0	0	0	0	0	0	0	19	0
IPI00620302	Tax_Id=10090 Gene_Symbol=Eef1d Isoform 2 of Elongation factor 1-delta	28826	0	14	23	17	0	0	0	0	0
IPI00620256	Tax_Id=10090 Gene_Symbol=Lmna Isoform A of Lamin-A/C	74478	0	0	0	0	0	32	0	0	0
IPI00620156	Tax_Id=10090 Gene_Symbol=LOC100039740 similar to ribosomal protein	17661	11	12	0	15	0	0	0	0	0
IPI00620145	Tax_Id=10090 Gene_Symbol=Kars Lysyl-tRNA synthetase	68253	0	0	25	0	0	0	0	0	0
IPI00620040	Tax_Id=10090 Gene_Symbol=Ppm1h Isoform 1 of Protein phosphatase 1H	56858	0	0	0	0	0	34	0	0	0
IPI00619992	Tax_Id=10090 Gene_Symbol=EG626327 similar to Glutathione S-transferase Mu 2	22913	0	0	0	0	0	0	0	0	3
IPI00608111	Tax_Id=10090 Gene_Symbol=- Putative uncharacterized protein	10559	17	15	19	13	14	14	14	16	16
IPI00608097	Tax_Id=10090 Gene_Symbol=Npepps Aminopeptidase puromycin sensitive	103944	0	0	0	0	23	0	0	0	0
IPI00608092	Tax_Id=10090 Gene_Symbol=Sin3b Isoform 4 of Paired amphipathic helix protein Sin3b	127523	0	42	0	0	0	0	0	0	0
IPI00608077	Tax_Id=10090 Gene_Symbol=Myh14 Isoform 2 of Myosin-14	228532	0	53	0	0	0	0	0	0	0
IPI00608021	Tax_Id=10090 Gene_Symbol=Ddi2 Protein DDI1 homolog 2	45019	0	0	15	0	0	0	0	0	0
IPI00608020	Tax_Id=10090 Gene_Symbol=Ftl1;EG665937 ferritin light chain 1	20817	0	0	23	12	8	0	0	7	0
IPI00608001	Tax_Id=10090 Gene_Symbol=Chd5 Chromodomain helicase DNA binding protein 5	223857	0	0	59	0	0	0	0	0	0
IPI00608000	Tax_Id=10090 Gene_Symbol=1810074P20Rik Isoform 2 of UPF0555 protein KIAA0776	80683	15	0	0	0	0	0	0	0	0
IPI00607912	Tax_Id=10090 Gene_Symbol=Elf2 Isoform 2 of ETS-related transcription factor Elf-2	56098	19	0	0	0	0	0	0	0	0
IPI00606944	Tax_Id=10090 Gene_Symbol=EG243872 hypothetical protein	30235	32	0	0	15	0	0	35	0	15
IPI00606764	Tax_Id=10090 Gene_Symbol=LOC433712;LOC634672 similar to 67 kda laminin receptor	28219	14	21	28	13	0	0	0	0	0
IPI00606760	Tax_Id=10090 Gene_Symbol=Sfrs4 Splicing factor arginine/serine-rich 4	56651	10	0	0	0	0	0	0	0	0
IPI00606615	Tax_Id=10090 Gene_Symbol=EG666340 hypothetical protein	18013	0	0	0	0	0	0	0	0	8
IPI00606586	Tax_Id=10090 Gene_Symbol=Smc2 4 days embryo whole body cDNA, RIKEN full-length enriched library, clone:I0C0013L09 product:SMC2 structural maintenance of chromosomes 2- like 1 (yeast), full insert sequence	139890	0	0	0	0	0	56	0	0	0
IPI00606555	Tax_Id=10090 Gene_Symbol=Rreb1 Isoform 3 of RAS-responsive element-binding protein 1	193240	0	0	30	0	0	0	0	0	0
IPI00606508	Tax_Id=10090 Gene_Symbol=EG620248 hypothetical protein isoform 1	31554	16	24	0	24	0	0	17	0	20
IPI00606379	Tax_Id=10090 Gene_Symbol=EG544872 hypothetical protein	31481	19	22	0	26	0	0	13	0	19
IPI00606310	Tax_Id=10090 Gene_Symbol=LOC100043796 similar to macrophage migration inhibitory factor isoform 1	12680	0	4	0	0	0	5	0	0	0
IPI00606178	Tax_Id=10090 Gene_Symbol=Centd1 Isoform 1 of Centaurin-delta-1	195501	0	0	0	0	0	0	0	0	29
IPI00605733	Tax_Id=10090 Gene_Symbol=Sept5 Septin (Fragment)	31044	0	0	0	0	4	0	6	0	0
IPI00605662	Tax_Id=10090 Gene_Symbol=EG544944 similar to Chromobox homolog 3	20775	0	0	0	16	0	0	0	0	0
IPI00605628	Tax_Id=10090 Gene_Symbol=EG545531 similar to Si:dkey-113g17.2	13678	0	0	0	0	0	0	14	0	0
IPI00605254	Tax_Id=10090 Gene_Symbol=EG637273 similar to MSP23 isoform 2	22476	0	0	0	17	0	29	0	7	6
IPI00605141	Tax_Id=10090 Gene_Symbol=EG546164 hypothetical protein isoform 1	31447	20	29	0	0	0	0	17	0	18
IPI00605077	Tax_Id=10090 Gene_Symbol=LOC100048210 similar to ribosomal protein L3 isoform 1	46438	13	21	0	9	0	0	0	0	0
IPI00605037	Tax_Id=10090 Gene_Symbol=Srrm1 Isoform 1 of Serine/arginine repetitive matrix protein 1	106885	0	0	0	47	0	0	0	20	0
IPI00604969	Tax_Id=10090 Gene_Symbol=Ttn titin isoform N2-A	3742096	0	0	0	0	777	0	734	656	0
IPI00604967	Tax_Id=10090 Gene_Symbol=LOC637606;LOC100043752 hypothetical protein	30638	18	23	0	26	0	0	0	0	18
IPI00604947	Tax_Id=10090 Gene_Symbol=Trio triple functional domain	350923	0	53	0	0	0	0	0	0	0
IPI00604945	Tax_Id=10090 Gene_Symbol=Mpst Adult male cecum cDNA, RIKEN full-length enriched library, clone:9130405K21 product:mercaptopyruvate sulfurtransferase, full insert sequence	33305	0	0	9	0	0	6	0	0	0
IPI00556914	Tax_Id=10090 Gene_Symbol=Nlk;LOC100044468 nemo like kinase	59017	0	0	0	0	0	0	0	6	0
IPI00556884	Tax_Id=10090 Gene_Symbol=Trcg1 Isoform 1 of Taste receptor cell protein 1 precursor	89259	0	0	0	8	0	0	0	0	0
IPI00556879	Tax_Id=10090 Gene_Symbol=Dcx doublecortin isoform b	40773	0	0	22	32	0	0	0	0	0
IPI00556768	Tax_Id=10090 Gene_Symbol=Thrap3 Thyroid hormone receptor-associated protein 3	108171	0	0	0	0	0	0	36	0	0
IPI00556695	Tax_Id=10090 Gene_Symbol=Sltm Isoform 2 of SAFB-like transcription modulator	115339	0	0	0	0	52	0	0	0	41
IPI00555131	Tax_Id=10090 Gene_Symbol=Hbb-y;LOC100044141 Hemoglobin subunit epsilon-Y2	16183	24	49	29	6	7	0	10	8	0
IPI00555125	Tax_Id=10090 Gene_Symbol=Kif5b Kinesin family member 5B	110225	0	48	0	0	55	0	0	40	32
IPI00555113	Tax_Id=10090 Gene_Symbol=Rpl18 60S ribosomal protein L18	21688	16	0	0	14	8	0	22	15	18
IPI00555069	Tax_Id=10090 Gene_Symbol=Pgk1 Phosphoglycerate kinase 1	44921	35	56	62	37	29	40	28	18	12
IPI00555060	Tax_Id=10090 Gene_Symbol=Pgk2 Phosphoglycerate kinase 2	45253	26	37	37	0	19	31	0	0	19
IPI00555055	Tax_Id=10090 Gene_Symbol=H2afv Histone H2AV	13600	7	0	0	0	0	0	5	0	0
IPI00555023	Tax_Id=10090 Gene_Symbol=Gstp1 Glutathione S-transferase P 1	23765	0	0	16	6	14	0	13	10	6
IPI00555004	Tax_Id=10090 Gene_Symbol=Adh5 Alcohol dehydrogenase class-3	40320	0	7	0	11	0	0	0	0	11
IPI00554989	Tax_Id=10090 Gene_Symbol=Ppia Peptidyl-prolyl cis-trans isomerase	18473	36	52	66	35	44	34	31	47	30
IPI00554929	Tax_Id=10090 Gene_Symbol=Hsp90ab1 Heat shock protein HSP 90-beta	83615	125	165	251	127	164	209	102	115	78
IPI00554889	Tax_Id=10090 Gene_Symbol=Hmgb1-rs17 Hmgb1-rs17 protein	23725	0	0	0	0	17	0	0	12	0
IPI00554884	Tax_Id=10090 Gene_Symbol=Strn Striatin, calmodulin binding protein	86369	0	0	0	0	0	0	0	11	0
IPI00554862	Tax_Id=10090 Gene_Symbol=Pfkl 6-phosphofructokinase, liver type	86045	0	0	0	0	0	33	0	0	0
IPI00554853	Tax_Id=10090 Gene_Symbol=Hist1h2bg;OTTMUSG00000013203;RP23-38E20.1;LOC665622;Hist1h2be;Hist1h2bb;Hist1h2bc Histone H2B type 1-B	13944	15	0	0	0	0	0	0	0	0
IPI00553826	Tax_Id=10090 Gene_Symbol=Rpl30 13 kDa protein	13034	0	0	8	0	0	0	0	0	0
IPI00553798	Tax_Id=10090 Gene_Symbol=Ahnak AHNAK nucleoprotein isoform 1	604664	0	0	0	0	0	0	170	0	0
IPI00553777	Tax_Id=10090 Gene_Symbol=Hnrnpa1 CRL-1722 L5178Y-R cDNA, RIKEN full-length enriched library, clone:I730007E13 product:heterogeneous nuclear ribonucleoprotein A1, full insert sequence	38894	28	20	12	19	0	0	38	11	9
IPI00553774	Tax_Id=10090 Gene_Symbol=Hist3h2ba Histone H2B type 3-A	13986	13	0	0	14	0	0	0	0	0
IPI00553333	Tax_Id=10090 Gene_Symbol=Hbb-b1 Hemoglobin subunit beta-1	15944	19	14	35	12	21	7	23	21	0
IPI00551524	Tax_Id=10090 Gene_Symbol=Epn2 Epsin 2	16693	0	0	0	0	0	11	0	0	0
IPI00551511	Tax_Id=10090 Gene_Symbol=Tet1 CXXC finger 6 isoform 1	222431	0	0	0	0	0	0	0	0	49
IPI00551485	Tax_Id=10090 Gene_Symbol=Nme1 Expressed in non-metastatic cells 1 protein	13290	5	9	14	12	8	17	8	11	0
IPI00551236	Tax_Id=10090 Gene_Symbol=Stmn1 Stathmin	17264	19	0	29	25	28	20	27	0	22
IPI00551119	Tax_Id=10090 Gene_Symbol=Tsc22d3 TSC22 domain family 3	12554	6	0	0	0	0	0	0	0	0
IPI00551112	Tax_Id=10090 Gene_Symbol=Tanc2 Isoform 2 of Protein TANC2	222760	0	0	0	0	0	0	0	44	38
IPI00515704	Tax_Id=10090 Gene_Symbol=Papolg Poly(A) polymerase gamma	27797	0	0	0	0	0	0	32	0	0
IPI00515699	Tax_Id=10090 Gene_Symbol=Ksr1 Isoform 2 of Kinase suppressor of Ras 1	96827	0	0	0	35	0	0	0	0	0
IPI00515686	Tax_Id=10090 Gene_Symbol=5730455P16Rik Novel protein	23209	0	0	0	0	10	0	0	0	0
IPI00515528	Tax_Id=10090 Gene_Symbol=Zc3h13 RIKEN cDNA 3110050K21	204376	35	0	0	0	0	0	0	0	0
IPI00515398	Tax_Id=10090 Gene_Symbol=Myh10 Myosin-10	229824	0	63	113	0	96	88	0	0	59
IPI00515385	Tax_Id=10090 Gene_Symbol=Btn2a2 butyrophilin 2	59216	0	0	0	0	10	0	0	0	0
IPI00515330	Tax_Id=10090 Gene_Symbol=Sept9 Isoform 3 of Septin-9	65076	0	0	38	0	16	42	0	0	0
IPI00515195	Tax_Id=10090 Gene_Symbol=Eif4g1 Isoform 2 of Eukaryotic translation initiation factor 4 gamma 1	175327	0	33	0	0	0	0	0	0	0
IPI00515174	Tax_Id=10090 Gene_Symbol=Tardbp TAR DNA binding protein isoform 5	33974	0	0	0	0	0	0	7	0	0
IPI00515172	Tax_Id=10090 Gene_Symbol=Camk2b Calcium/calmodulin-dependent protein kinase II, beta	54811	0	0	0	0	0	0	0	17	0
IPI00480525	Tax_Id=10090 Gene_Symbol=Trim11 Isoform 2 of Tripartite motif-containing protein 11	55534	0	0	24	0	0	0	0	0	0
IPI00480432	Tax_Id=10090 Gene_Symbol=Rab11fip5 RAB11 family interacting protein 5 (class I) isoform 1	140097	0	0	0	0	0	0	0	0	23
IPI00480406	Tax_Id=10090 Gene_Symbol=Actc1 14, 17 days embryo head cDNA, RIKEN full-length enriched library, clone:3200002L22 product:actin, alpha, cardiac, full insert sequence	42262	0	183	316	0	0	0	232	0	0
IPI00480357	Tax_Id=10090 Gene_Symbol=Hnrnpm Isoform 2 of Heterogeneous nuclear ribonucleoprotein M	74035	0	0	0	0	0	0	108	0	0
IPI00475311	Tax_Id=10090 Gene_Symbol=Kif7 similar to costal2	161382	0	43	52	0	0	0	0	0	0
IPI00475302	Tax_Id=10090 Gene_Symbol=Camk2b Calcium/calmodulin-dependent protein kinase II, beta	60053	0	0	0	0	0	0	0	16	0
IPI00475256	Tax_Id=10090 Gene_Symbol=LOC100038973;LOC100047184 similar to proteasome alpha7/C8 subunit	28921	0	0	0	0	0	0	0	7	5
IPI00475203	Tax_Id=10090 Gene_Symbol=LOC100047156;OTTMUSG00000000623 Novel protein similar to ribosomal protein S8	24505	0	0	0	0	0	0	6	0	0
IPI00475155	Tax_Id=10090 Gene_Symbol=Rpl10 QM protein (Fragment)	15366	0	0	0	0	9	0	0	0	0
IPI00475138	Tax_Id=10090 Gene_Symbol=LOC100039888 similar to Pr22 isoform 1	17265	19	11	28	26	26	20	28	19	23
IPI00475050	Tax_Id=10090 Gene_Symbol=Olfr503 Olfactory receptor Olfr503	36907	0	0	0	0	0	0	0	3	0
IPI00474999	Tax_Id=10090 Gene_Symbol=Apex2 Isoform 4 of DNA-(apurinic or apyrimidinic site) lyase 2	30069	11	0	0	0	0	0	0	0	0
IPI00474980	Tax_Id=10090 Gene_Symbol=Sfrs2 IFN-response element binding factor 2 (Fragment)	29491	16	16	15	10	15	0	12	8	11
IPI00474883	Tax_Id=10090 Gene_Symbol=Capzb Capping protein (Actin filament) muscle Z-line, beta	34145	15	0	0	0	20	0	13	0	0
IPI00474820	Tax_Id=10090 Gene_Symbol=Pmm2 10, 11 days embryo whole body cDNA, RIKEN full-length enriched library, clone:2810006P20 product:phosphomannomutase 2, full insert sequence	21372	0	0	0	0	9	0	0	0	0
IPI00474756	Tax_Id=10090 Gene_Symbol=- 29 kDa protein	29202	0	44	25	0	0	26	0	15	0
IPI00474690	Tax_Id=10090 Gene_Symbol=Nin Isoform 1 of Ninein	236852	0	0	0	0	0	0	0	0	50
IPI00474637	Tax_Id=10090 Gene_Symbol=Rpl10;LOC100048462;LOC100048223;LOC100043391;LOC100043346 60S ribosomal protein L10	25044	0	0	0	0	0	0	0	15	12
IPI00474599	Tax_Id=10090 Gene_Symbol=Pgls 2 days pregnant adult female ovary cDNA, RIKEN full-length enriched library, clone:E330004G19 product:6-phosphogluconolactonase, full insert sequence	18371	0	0	0	0	0	14	0	0	0
IPI00474502	Tax_Id=10090 Gene_Symbol=Camk2b Calcium/calmodulin-dependent protein kinase type II beta chain	61164	0	0	0	0	0	0	0	22	0
IPI00474485	Tax_Id=10090 Gene_Symbol=Clybl Adult male kidney cDNA, RIKEN full-length enriched library, clone:0610033J05 product:hypothetical Malate synthase G structure containing protein, full insert sequence	16036	0	0	0	0	9	0	0	0	0
IPI00474446	Tax_Id=10090 Gene_Symbol=Eif2s1 Eukaryotic translation initiation factor 2 subunit 1	36371	9	0	0	0	0	0	0	0	12
IPI00474430	Tax_Id=10090 Gene_Symbol=Sfrs2 0 day neonate head cDNA, RIKEN full-length enriched library, clone:4833401I21 product:splicing factor, arginine/serine-rich 2 (SC- 35), full insert sequence	28983	16	18	16	18	14	0	11	15	20
IPI00474407	Tax_Id=10090 Gene_Symbol=EG546052 hypothetical protein	16785	0	7	6	0	0	0	0	0	0
IPI00474243	Tax_Id=10090 Gene_Symbol=Mapk1 ERK2	33979	12	0	26	0	0	25	0	15	0
IPI00474220	Tax_Id=10090 Gene_Symbol=0610009O20Rik 0610009O20Rik protein	34951	0	0	6	0	0	0	0	0	0
IPI00474174	Tax_Id=10090 Gene_Symbol=LOC100042388;LOC100047329;OTTMUSG00000000655 Novel protein similar to ribosomal protein S18	17738	0	0	0	14	0	0	11	0	12
IPI00474158	Tax_Id=10090 Gene_Symbol=Sfrs7 Isoform 3 of Splicing factor, arginine/serine-rich 7	18107	0	0	0	0	0	0	8	0	0
IPI00474144	Tax_Id=10090 Gene_Symbol=- 42 kDa protein	42153	0	0	0	27	0	0	19	0	0
IPI00474008	Tax_Id=10090 Gene_Symbol=EG433050 similar to ribosomal protein L26	17080	0	0	0	11	0	0	0	0	0
IPI00474002	Tax_Id=10090 Gene_Symbol=Stmn2 10, 11 days embryo whole body cDNA, RIKEN full-length enriched library, clone:2810407A08 product:superiorcervical ganglia, neural specific 10, full insert sequence	24150	8	11	16	0	10	13	17	12	9
IPI00473955	Tax_Id=10090 Gene_Symbol=Apex2 Isoform 5 of DNA-(apurinic or apyrimidinic site) lyase 2	29432	10	0	0	0	0	0	0	0	0
IPI00473748	Tax_Id=10090 Gene_Symbol=Mtap4 Isoform 3 of Microtubule-associated protein 4	114242	0	0	0	0	0	0	0	0	21
IPI00473728	Tax_Id=10090 Gene_Symbol=Rpl14 ES cells cDNA, RIKEN full-length enriched library, clone:2410026P17 product:ribosomal protein L14, cytosolic homolog	26414	0	0	0	19	0	0	18	7	0
IPI00473667	Tax_Id=10090 Gene_Symbol=Tuba3b;Tuba3a Adult male testis cDNA, RIKEN full-length enriched library, clone:1700025I19 product:tubulin alpha 7, full insert sequence	44477	51	80	142	126	121	185	147	0	164
IPI00473603	Tax_Id=10090 Gene_Symbol=Ssb 8 days embryo whole body cDNA, RIKEN full-length enriched library, clone:5730546E07 product:Sjogren syndrome antigen B, full insert sequence	44035	0	0	0	7	0	0	0	14	0
IPI00473550	Tax_Id=10090 Gene_Symbol=Sltm 8 days embryo whole body cDNA, RIKEN full-length enriched library, clone:5730490E06 product:hypothetical RNA-binding region RNP-1 (RNA recognition motif) containing protein, full insert sequence (Fragment)	39312	21	0	0	0	34	0	0	0	14
IPI00473542	Tax_Id=10090 Gene_Symbol=Psmb5 2 days neonate thymus thymic cells cDNA, RIKEN full-length enriched library, clone:E430014A22 product:proteasome (prosome, macropain) subunit, beta type 5, full insert sequence	18902	0	9	26	9	14	29	11	18	15
IPI00473521	Tax_Id=10090 Gene_Symbol=LOC100043780 similar to ribosomal protein S3a	30034	0	18	0	0	0	0	0	0	18
IPI00473477	Tax_Id=10090 Gene_Symbol=Mtap4 Microtubule-associated protein 4 (Fragment)	115901	0	0	66	0	0	0	0	0	0
IPI00473320	Tax_Id=10090 Gene_Symbol=Actb Bone marrow macrophage cDNA, RIKEN full-length enriched library, clone:I830072C08 product:actin, beta, cytoplasmic, full insert sequence	42115	0	192	378	202	285	410	244	256	244
IPI00473314	Tax_Id=10090 Gene_Symbol=Lig1 ligase I, DNA, ATP-dependent	104826	0	0	0	0	0	0	0	0	20
IPI00473227	Tax_Id=10090 Gene_Symbol=Eno1 Enolase	35314	0	29	0	28	38	42	0	0	0
IPI00473225	Tax_Id=10090 Gene_Symbol=Tubb2a Beta-tubulin gene M-beta-2, 3~ end (Fragment)	11536	0	0	0	44	0	0	0	0	0
IPI00473203	Tax_Id=10090 Gene_Symbol=Ywhaz Adult pancreas islet cells cDNA, RIKEN full-length enriched library, clone:C820005J08 product:tyrosine 3-monooxygenase/tryptophan 5- monooxygenase activation protein, zeta polypeptide, full insert sequence	13442	13	8	0	12	0	21	0	17	0
IPI00473170	Tax_Id=10090 Gene_Symbol=Pcna 10, 11 days embryo whole body cDNA, RIKEN full-length enriched library, clone:2810012J24 product:proliferating cell nuclear antigen, full insert sequence	29348	18	35	20	0	0	0	0	0	0
IPI00471475	Tax_Id=10090 Gene_Symbol=Serbp1 Isoform 1 of Plasminogen activator inhibitor 1 RNA-binding protein	44801	21	16	0	0	0	0	11	0	0
IPI00471441	Tax_Id=10090 Gene_Symbol=Ptms Ptms protein	23315	0	13	0	13	0	0	13	0	0
IPI00471426	Tax_Id=10090 Gene_Symbol=Unc5a Isoform 2 of Netrin receptor UNC5A precursor	94405	0	0	0	0	12	0	0	0	0
IPI00471268	Tax_Id=10090 Gene_Symbol=Kirrel Isoform 2 of Kin of IRRE-like protein 1 precursor	70550	0	0	0	0	25	0	0	0	0
IPI00471192	Tax_Id=10090 Gene_Symbol=Nedd4l Nedd4l protein (Fragment)	101963	0	0	0	0	0	16	0	0	0
IPI00471091	Tax_Id=10090 Gene_Symbol=0610012D14Rik Putative L-aspartate dehydrogenase	30479	16	19	22	14	19	20	0	10	10
IPI00471047	Tax_Id=10090 Gene_Symbol=Rps4y2 Ribosomal protein S4, Y-linked 2	29394	8	12	18	0	0	0	8	0	10
IPI00471007	Tax_Id=10090 Gene_Symbol=Arhgef11 Rho guanine nucleotide exchange factor (GEF) 11	172667	0	0	0	0	0	0	0	0	42
IPI00470962	Tax_Id=10090 Gene_Symbol=Camk2b Camk2b protein	61436	0	0	0	0	0	0	0	16	0
IPI00470152	Tax_Id=10090 Gene_Symbol=Ubb;Rps27a;Ubc;Gm1821;LOC100048669;EG619900 ribosomal protein S27a	18282	0	0	20	21	27	0	0	0	0
IPI00470126	Tax_Id=10090 Gene_Symbol=Krt5 60 kDa protein	60553	33	65	70	33	29	49	0	18	29
IPI00470095	Tax_Id=10090 Gene_Symbol=Git1 ARF GTPase-activating protein GIT1	86046	0	20	0	0	0	0	0	14	0
IPI00470077	Tax_Id=10090 Gene_Symbol=Enah Isoform 3 of Protein enabled homolog	84067	0	0	0	0	0	21	0	0	0
IPI00470031	Tax_Id=10090 Gene_Symbol=Unc5d Netrin receptor UNC5D precursor	108280	0	0	0	0	0	0	0	0	13
IPI00469941	Tax_Id=10090 Gene_Symbol=6430527G18Rik Enhanced at puberty protein 1	81483	0	0	0	0	0	0	0	25	0
IPI00469933	Tax_Id=10090 Gene_Symbol=Smek1 Isoform 1 of SMEK homolog 1	94410	0	0	0	0	13	0	0	0	0
IPI00469918	Tax_Id=10090 Gene_Symbol=ENSMUSG00000060419 Rps16 protein	19376	0	8	0	0	0	0	0	0	0
IPI00469629	Tax_Id=10090 Gene_Symbol=LOC100043192;LOC100046869 hypothetical protein	14453	0	5	0	8	0	0	4	6	0
IPI00469351	Tax_Id=10090 Gene_Symbol=LOC100042959;LOC100046853 similar to heterogeneous nuclear ribonucleoprotein K	22334	19	26	25	21	0	0	11	5	0
IPI00469298	Tax_Id=10090 Gene_Symbol=EG544954 similar to heterogeneous nuclear ribonucleoprotein A1, isoform 1	34225	0	0	0	0	0	0	29	0	0
IPI00469268	Tax_Id=10090 Gene_Symbol=Cct8 T-complex protein 1 subunit theta	60088	22	0	43	32	0	47	0	0	0
IPI00469260	Tax_Id=10090 Gene_Symbol=Eftud2 116 kDa U5 small nuclear ribonucleoprotein component	110261	0	0	28	29	25	0	0	0	0
IPI00469194	Tax_Id=10090 Gene_Symbol=Tpp2 Isoform Long of Tripeptidyl-peptidase 2	141330	0	0	0	0	0	28	0	0	0
IPI00469184	Tax_Id=10090 Gene_Symbol=Dmn desmuslin isoform H	173276	0	0	0	0	0	0	0	0	39
IPI00469114	Tax_Id=10090 Gene_Symbol=Hba-a1 Hemoglobin subunit alpha	15133	0	0	0	12	7	0	14	12	0
IPI00469103	Tax_Id=10090 Gene_Symbol=Kars Lysyl-tRNA synthetase	71702	0	0	26	0	0	0	0	0	0
IPI00468997	Tax_Id=10090 Gene_Symbol=Mink1 misshapen-like kinase 1 isoform 1	146983	31	0	39	0	0	0	0	0	0
IPI00468956	Tax_Id=10090 Gene_Symbol=Krt71 Keratin, type II cytoskeletal 71	57860	34	68	50	25	22	37	17	19	17
IPI00468887	Tax_Id=10090 Gene_Symbol=Sytl2 synaptotagmin-like 2 isoform 1	143632	0	22	0	0	0	0	0	0	0
IPI00468771	Tax_Id=10090 Gene_Symbol=Eef1d Eef1d protein	30730	0	0	23	17	0	15	0	0	0
IPI00468717	Tax_Id=10090 Gene_Symbol=LOC633387 similar to Npm1 protein	17380	15	0	14	14	0	0	0	0	12
IPI00468696	Tax_Id=10090 Gene_Symbol=Krt42 Keratin, type I cytoskeletal 42	50444	0	52	0	0	0	0	0	0	30
IPI00468667	Tax_Id=10090 Gene_Symbol=LOC100042583 similar to Rpl17 protein	21493	0	0	0	0	0	0	0	0	10
IPI00468380	Tax_Id=10090 Gene_Symbol=Dclk1 Isoform 1 of Serine/threonine-protein kinase DCLK1	84671	0	0	0	0	0	0	0	0	23
IPI00468273	Tax_Id=10090 Gene_Symbol=Plec1 Isoform PLEC-1E of Plectin-1	517048	0	0	0	0	135	0	0	0	0
IPI00468209	Tax_Id=10090 Gene_Symbol=Rab43 Ras-related protein Rab-43	23477	0	0	0	0	0	0	0	6	0
IPI00468196	Tax_Id=10090 Gene_Symbol=LOC100042767;LOC100046941 hypothetical protein isoform 1	18860	5	0	0	0	0	0	0	0	0
IPI00468161	Tax_Id=10090 Gene_Symbol=9830134C10Rik Ras-related protein Rab-44	78531	0	0	0	0	10	0	0	0	0
IPI00468120	Tax_Id=10090 Gene_Symbol=Phldb1 Isoform 1 of Pleckstrin homology-like domain family B member 1	150890	0	0	0	0	44	0	0	0	0
IPI00468092	Tax_Id=10090 Gene_Symbol=Anp32c Acidic leucine-rich nuclear phosphoprotein 32 family member C	14229	14	0	0	12	0	5	9	0	6
IPI00467914	Tax_Id=10090 Gene_Symbol=H1f0 Histone H1.0	20848	0	0	0	8	0	0	0	0	0
IPI00467910	Tax_Id=10090 Gene_Symbol=Rab1 RAB1, member RAS oncogene family	15244	0	0	0	0	12	0	0	0	0
IPI00467898	Tax_Id=10090 Gene_Symbol=Sytl2 Isoform 8 of Synaptotagmin-like protein 2	38635	0	7	0	0	0	0	0	0	0
IPI00467892	Tax_Id=10090 Gene_Symbol=Mtf2 Isoform 1 of Metal-response element-binding transcription factor 2	68193	0	0	33	0	0	0	0	0	0
IPI00467833	Tax_Id=10090 Gene_Symbol=Tpi1 Triosephosphate isomerase	27038	12	16	26	16	19	0	8	17	10
IPI00467789	Tax_Id=10090 Gene_Symbol=Brpf1 Activated spleen cDNA, RIKEN full-length enriched library, clone:F830019C13 product:bromodomain and PHD finger containing, 1, full insert sequence	142474	0	0	60	0	42	0	0	0	0
IPI00467635	Tax_Id=10090 Gene_Symbol=Fubp1 Isoform 2 of Far upstream element-binding protein 1	70998	0	0	0	0	0	0	26	0	0
IPI00467457	Tax_Id=10090 Gene_Symbol=Ldhc L-lactate dehydrogenase C chain	36231	22	19	29	24	23	29	21	18	17
IPI00467362	Tax_Id=10090 Gene_Symbol=Ubxd7 UBX domain containing 7	63135	0	0	0	0	18	0	0	0	0
IPI00467332	Tax_Id=10090 Gene_Symbol=Ssh1 Isoform 1 of Protein phosphatase Slingshot homolog 1	116479	0	0	0	0	0	0	0	21	0
IPI00467266	Tax_Id=10090 Gene_Symbol=Dut 10 days embryo whole body cDNA, RIKEN full-length enriched library, clone:2610016A10 product:DUTPASE, full insert sequence	17545	12	10	8	9	12	12	0	0	0
IPI00467197	Tax_Id=10090 Gene_Symbol=LOC100043348 hypothetical protein	18739	7	0	0	0	0	0	0	0	8
IPI00466919	Tax_Id=10090 Gene_Symbol=Pgd 6-phosphogluconate dehydrogenase, decarboxylating	53726	0	0	13	0	0	0	0	0	0
IPI00466578	Tax_Id=10090 Gene_Symbol=Inpp4b Inositol polyphosphate 4-phosphatase type II beta isoform	107244	0	38	0	0	0	0	25	0	0
IPI00466390	Tax_Id=10090 Gene_Symbol=Tuba3b;Tuba3a Tubulin alpha-3 chain	50612	67	106	169	0	152	227	186	0	198
IPI00466185	Tax_Id=10090 Gene_Symbol=- 33 kDa protein	33120	21	0	0	0	0	0	0	0	0
IPI00466145	Tax_Id=10090 Gene_Symbol=LOC100039110 similar to hCG2016250	24388	16	16	0	24	0	0	18	0	24
IPI00466128	Tax_Id=10090 Gene_Symbol=Akr1a4 Alcohol dehydrogenase	36792	0	0	0	0	0	0	0	15	15
IPI00466120	Tax_Id=10090 Gene_Symbol=Elavl4 Elavl4 protein	45566	0	0	0	0	0	0	22	0	16
IPI00466069	Tax_Id=10090 Gene_Symbol=Eef2 Elongation factor 2	96222	76	106	125	92	77	117	63	59	49
IPI00466032	Tax_Id=10090 Gene_Symbol=Elavl1 ELAV (embryonic lethal, abnormal vision, Drosophila)-like 1	36317	12	0	0	9	0	0	9	0	0
IPI00465999	Tax_Id=10090 Gene_Symbol=Shank1 SH3 and multiple ankyrin repeat domains 1	226976	0	0	0	0	59	0	0	0	0
IPI00465809	Tax_Id=10090 Gene_Symbol=Kif3b Kinesin-like protein KIF3B	85350	19	18	0	0	0	0	29	25	0
IPI00465702	Tax_Id=10090 Gene_Symbol=Stk35 Serine/threonine-protein kinase 35	45317	0	13	0	0	0	0	0	0	0
IPI00465628	Tax_Id=10090 Gene_Symbol=Olfr889 Odorant receptor K27	35740	0	0	0	0	0	0	0	5	0
IPI00465574	Tax_Id=10090 Gene_Symbol=Hnrnpk Bone marrow macrophage cDNA, RIKEN full-length enriched library, clone:I830091E20 product:heterogeneous nuclear ribonucleoprotein K, full insert sequence	51259	0	0	31	32	0	0	0	20	0
IPI00464391	Tax_Id=10090 Gene_Symbol=Stau1 Staufen	48823	0	0	0	0	15	0	0	0	0
IPI00464279	Tax_Id=10090 Gene_Symbol=Ankrd26 Ankyrin repeat domain-containing protein 26	181895	0	0	0	0	0	0	0	0	49
IPI00464223	Tax_Id=10090 Gene_Symbol=Fer1l3 Isoform 1 of Myoferlin	234773	0	0	0	0	0	65	0	0	0
IPI00464167	Tax_Id=10090 Gene_Symbol=Mbd5 Methyl-CpG binding domain protein 5	184960	0	0	47	0	34	0	0	0	0
IPI00464138	Tax_Id=10090 Gene_Symbol=Eepd1 Endonuclease/exonuclease/phosphatase family domain-containing protein 1	63427	0	0	0	0	0	38	0	0	0
IPI00464127	Tax_Id=10090 Gene_Symbol=Ube2v1 Isoform 2 of Ubiquitin-conjugating enzyme E2 variant 1	11775	0	0	0	0	0	12	0	8	0
IPI00463909	Tax_Id=10090 Gene_Symbol=Huwe1 HECT, UBA and WWE domain containing 1	486324	0	0	124	0	0	0	60	71	61
IPI00463634	Tax_Id=10090 Gene_Symbol=Rpl12 Rpl12 protein (Fragment)	23315	0	8	0	0	0	0	0	0	0
IPI00463552	Tax_Id=10090 Gene_Symbol=Zxdb;Zxda Zinc finger X-linked protein ZXDA/ZXDB	91916	0	0	0	0	0	33	0	0	0
IPI00463282	Tax_Id=10090 Gene_Symbol=Krt2 Keratin (Fragment)	25443	0	31	0	0	24	0	0	0	0
IPI00462789	Tax_Id=10090 Gene_Symbol=Psmc5 Psmc5 protein	38898	0	23	0	0	0	31	0	0	0
IPI00462727	Tax_Id=10090 Gene_Symbol=Kif1c Kinesin-like protein KIF1C	123213	41	0	0	0	0	0	0	0	0
IPI00462605	Tax_Id=10090 Gene_Symbol=LOC676923 similar to Glyceraldehyde-3-phosphate dehydrogenase	40086	0	0	0	0	38	46	0	0	0
IPI00462510	Tax_Id=10090 Gene_Symbol=Plekhh3 Isoform 3 of Pleckstrin homology domain-containing family H member 3 precursor	76973	0	0	0	0	0	0	0	0	21
IPI00462453	Tax_Id=10090 Gene_Symbol=EG434426 hypothetical protein	32775	0	28	0	15	0	0	0	0	0
IPI00462445	Tax_Id=10090 Gene_Symbol=Nedd4 E3 ubiquitin-protein ligase NEDD4	103155	21	29	54	22	19	31	0	0	0
IPI00462291	Tax_Id=10090 Gene_Symbol=Hmgb2 High mobility group protein B2	24318	0	15	0	0	18	0	9	9	0
IPI00462237	Tax_Id=10090 Gene_Symbol=LOC667014 similar to ribosomal protein L15	28489	0	0	0	0	10	0	0	5	8
IPI00462204	Tax_Id=10090 Gene_Symbol=EG433251;LOC639918 similar to rat ribosomal protein L13a	23452	0	0	0	16	14	14	14	0	0
IPI00462141	Tax_Id=10090 Gene_Symbol=EG406223 Type II keratin Kb14	60647	0	26	0	0	0	18	0	0	16
IPI00462140	Tax_Id=10090 Gene_Symbol=Krt77 Keratin, type II cytoskeletal 1b	61379	45	91	57	27	32	52	20	26	21
IPI00462134	Tax_Id=10090 Gene_Symbol=Krt40 Keratin, type I cytoskeletal 40	51006	0	20	0	0	0	0	0	0	8
IPI00462129	Tax_Id=10090 Gene_Symbol=Dock9 Isoform 1 of Dedicator of cytokinesis protein 9	237613	0	0	0	0	51	0	0	0	0
IPI00462110	Tax_Id=10090 Gene_Symbol=EG433225 similar to eukaryotic initiation factor 4AI isoform 1	42994	0	0	31	0	12	18	0	9	15
IPI00462075	Tax_Id=10090 Gene_Symbol=EG433184 similar to Glyceraldehyde-3-phosphate dehydrogenase	36113	34	52	81	32	46	39	33	42	39
IPI00462072	Tax_Id=10090 Gene_Symbol=Eno1;EG433182;LOC100044223 Alpha-enolase	47453	41	61	67	44	58	56	20	53	32
IPI00462008	Tax_Id=10090 Gene_Symbol=LOC100047352 similar to Glyceraldehyde-3-phosphate dehydrogenase	36271	41	81	124	44	63	0	32	60	0
IPI00462006	Tax_Id=10090 Gene_Symbol=LOC674419 hypothetical protein	30049	35	27	0	0	0	0	34	0	10
IPI00462005	Tax_Id=10090 Gene_Symbol=EG433125 hypothetical protein isoform 1	18073	0	0	0	0	0	0	0	0	5
IPI00461984	Tax_Id=10090 Gene_Symbol=Rab11fip3 RAB11 family interacting protein 3 (class II) isoform 1	126269	10	0	0	0	0	0	0	0	0
IPI00461809	Tax_Id=10090 Gene_Symbol=EG432959 similar to high-mobility group box 1	24650	0	13	0	0	17	0	13	0	0
IPI00461800	Tax_Id=10090 Gene_Symbol=EG432946 similar to heterogeneous nuclear ribonucleoprotein A3, isoform 1	37447	0	0	0	22	0	0	35	0	0
IPI00461665	Tax_Id=10090 Gene_Symbol=EG432817 similar to sid478p	31945	0	0	0	0	12	0	0	0	0
IPI00461652	Tax_Id=10090 Gene_Symbol=EG623174 hypothetical protein	13456	0	2	0	0	0	0	0	0	0
IPI00461638	Tax_Id=10090 Gene_Symbol=Wdfy3 Wdfy3 protein	14844	0	0	0	0	0	0	0	0	5
IPI00461515	Tax_Id=10090 Gene_Symbol=Ipo5 8 days embryo whole body cDNA, RIKEN full-length enriched library, clone:5730478E03 product:karyopherin (importin) beta 3, full insert sequence	25160	0	0	0	7	0	0	0	0	0
IPI00461514	Tax_Id=10090 Gene_Symbol=Hist1h2bg;OTTMUSG00000013203;RP23-38E20.1;LOC665622;Hist1h2be;Hist1h2bb;Hist1h2bc Histone H2B	14987	0	0	0	16	0	0	0	0	0
IPI00461504	Tax_Id=10090 Gene_Symbol=EG432725 similar to hCG1782414 isoform 1	18700	0	0	0	0	0	0	0	0	4
IPI00461469	Tax_Id=10090 Gene_Symbol=Mars Methionyl-tRNA synthetase, cytoplasmic	102735	0	0	0	0	0	36	0	0	0
IPI00461456	Tax_Id=10090 Gene_Symbol=Rpl23a;LOC100043755 60S ribosomal protein L23a	17684	0	6	7	0	0	0	0	0	0
IPI00461416	Tax_Id=10090 Gene_Symbol=Zc3h14 Isoform 1 of Zinc finger CCCH domain-containing protein 14	83326	0	0	0	0	0	0	15	0	0
IPI00461384	Tax_Id=10090 Gene_Symbol=Pxdn Peroxidasin homolog precursor	167652	0	43	0	0	0	28	0	0	29
IPI00461356	Tax_Id=10090 Gene_Symbol=EG436332 Adult male testis cDNA, RIKEN full-length enriched library, clone:4933415M11 product:ribosomal protein L7a, full insert sequence	23466	8	2	7	0	0	0	5	0	7
IPI00461309	Tax_Id=10090 Gene_Symbol=Cdc27 cell division cycle 27 homolog	92868	0	0	0	0	16	0	0	0	0
IPI00461304	Tax_Id=10090 Gene_Symbol=Dhx8 ATP-dependent RNA helicase DHX8	143337	0	0	0	0	0	53	0	0	0
IPI00461249	Tax_Id=10090 Gene_Symbol=Hspd1 similar to Heat shock protein 1	61188	0	42	0	0	49	81	0	0	0
IPI00460832	Tax_Id=10090 Gene_Symbol=C330006K01Rik MKIAA0415 protein (Fragment)	69811	0	0	0	0	0	0	22	0	0
IPI00460720	Tax_Id=10090 Gene_Symbol=Map4k4 MKIAA0687 protein (Fragment)	144181	35	0	56	0	0	0	0	0	0
IPI00460717	Tax_Id=10090 Gene_Symbol=Dst MKIAA0728 protein	186553	0	0	0	0	39	0	0	0	0
IPI00460701	Tax_Id=10090 Gene_Symbol=4930519N13Rik Isoform 2 of Ninein-like protein	135773	0	0	0	0	0	0	31	0	0
IPI00460668	Tax_Id=10090 Gene_Symbol=Smarca4 10 days embryo whole body cDNA, RIKEN full-length enriched library, clone:3425403L20 product:SWI/SNF related, matrix associated, actin dependent regulator of chromatin, subfamily a, member 4, full insert sequence	182256	33	0	0	0	0	0	0	0	0
IPI00460103	Tax_Id=10090 Gene_Symbol=LOC100042557;LOC100046662 hypothetical protein	13504	0	6	0	0	0	0	0	0	0
IPI00460090	Tax_Id=10090 Gene_Symbol=EG628822 hypothetical protein	18658	2	0	0	0	0	0	0	0	5
IPI00459570	Tax_Id=10090 Gene_Symbol=Tpm3 2 days neonate thymus thymic cells cDNA, RIKEN full-length enriched library, clone:C920030J24 product:tropomyosin 3, gamma, full insert sequence	28993	0	48	23	0	0	0	0	18	0
IPI00459493	Tax_Id=10090 Gene_Symbol=Tcp1 Isoform 1 of T-complex protein 1 subunit alpha B	60867	0	0	0	0	0	33	0	0	30
IPI00459442	Tax_Id=10090 Gene_Symbol=Rtn1 reticulon 1 isoform RTN1-C	23657	0	0	0	0	0	0	6	0	0
IPI00459318	Tax_Id=10090 Gene_Symbol=Hist1h2bp Adult male testis cDNA, RIKEN full-length enriched library, clone:4930408P03 product:HISTONE H2B homolog	16354	4	0	0	0	0	0	0	0	0
IPI00459280	Tax_Id=10090 Gene_Symbol=Dcps Scavenger mRNA-decapping enzyme DcpS	39078	0	0	10	0	0	15	0	0	0
IPI00459218	Tax_Id=10090 Gene_Symbol=Podn Podn protein	62784	21	0	0	0	0	0	0	0	0
IPI00459062	Tax_Id=10090 Gene_Symbol=Nt5dc3;BC030307 Grp94 neighboring nucleotidase isoform 3	152395	33	38	0	0	0	0	0	0	0
IPI00458851	Tax_Id=10090 Gene_Symbol=- 25 kDa protein	25053	0	0	0	0	27	0	0	0	0
IPI00458629	Tax_Id=10090 Gene_Symbol=LOC639606 hypothetical protein isoform 1	31632	18	0	0	0	0	0	0	0	13
IPI00458583	Tax_Id=10090 Gene_Symbol=Hnrnpu Osteoclast-like cell cDNA, RIKEN full-length enriched library, clone:I420039N16 product:heterogeneous nuclear ribonucleoprotein U, full insert sequence	88661	63	39	43	69	39	47	79	30	0
IPI00458555	Tax_Id=10090 Gene_Symbol=E2f6 12 days embryo embryonic body between diaphragm region and neck cDNA, RIKEN full-length enriched library, clone:9430090E10 product:E2F transcription factor 6, full insert sequence	23005	0	0	0	0	88	0	0	0	0
IPI00458545	Tax_Id=10090 Gene_Symbol=Snai3 Zinc finger protein SNAI3	32642	2	0	0	0	0	0	0	0	0
IPI00458502	Tax_Id=10090 Gene_Symbol=LOC641170 similar to Chain C, Structure Of The Human Exon Junction Complex With A Trapped Dead-Box Helicase Bound To Rna	47109	0	0	0	0	0	0	0	0	19
IPI00458250	Tax_Id=10090 Gene_Symbol=- Calcium-binding protein, intestinal, minor form	8833	10	0	0	0	0	0	0	0	0
IPI00458223	Tax_Id=10090 Gene_Symbol=Rnaseh2b Ribonuclease H2 subunit B	34821	0	0	0	0	0	0	0	0	6
IPI00458204	Tax_Id=10090 Gene_Symbol=LOC100042651 similar to Tubulin, beta 4	50202	0	126	202	151	180	249	220	248	212
IPI00458129	Tax_Id=10090 Gene_Symbol=LOC100048235 similar to Rab6 protein	17654	0	0	0	0	0	0	0	7	0
IPI00458127	Tax_Id=10090 Gene_Symbol=Dbnl Isoform 3 of Drebrin-like protein	48597	0	0	0	0	0	9	0	0	0
IPI00458105	Tax_Id=10090 Gene_Symbol=LOC433745 similar to ribosomal protein L3	40223	15	18	0	15	0	0	8	0	0
IPI00458068	Tax_Id=10090 Gene_Symbol=Fkbp15 Isoform B of FK506-binding protein 15	137869	0	0	0	0	0	36	0	0	0
IPI00457983	Tax_Id=10090 Gene_Symbol=Nepn 8 days embryo whole body cDNA, RIKEN full-length enriched library, clone:5730557A08 product:hypothetical Leucine-rich repeat/Leucine-rich repeat, typical subtype containing protein, full insert sequence	29503	0	3	0	0	0	0	0	0	0
IPI00457901	Tax_Id=10090 Gene_Symbol=Actr2 12 days embryo female mullerian duct includes surrounding region cDNA, RIKEN full-length enriched library, clone:6820402C04 product:ACTIN- LIKE PROTEIN 2	37868	0	16	0	0	0	0	0	0	0
IPI00457898	Tax_Id=10090 Gene_Symbol=Pgam1 Phosphoglycerate mutase 1	28928	14	22	33	26	15	15	13	13	13
IPI00457852	Tax_Id=10090 Gene_Symbol=EG432502 similar to ribosomal protein L6	34930	10	0	0	0	0	0	10	0	0
IPI00457756	Tax_Id=10090 Gene_Symbol=2810405J04Rik Protein FAM98A	55477	0	0	0	0	0	19	0	0	0
IPI00457741	Tax_Id=10090 Gene_Symbol=- 71 kDa protein	70986	70	97	126	60	109	107	69	78	64
IPI00457703	Tax_Id=10090 Gene_Symbol=1700041B20Rik hypothetical protein LOC73338 isoform 1	67542	0	0	0	0	0	0	5	0	0
IPI00457611	Tax_Id=10090 Gene_Symbol=Sept9 Isoform 1 of Septin-9	65876	0	20	37	0	16	0	0	0	0
IPI00457533	Tax_Id=10090 Gene_Symbol=Ubap2 Ubiquitin-associated protein 2	118293	13	0	0	23	0	0	0	0	0
IPI00454123	Tax_Id=10090 Gene_Symbol=4930535B03Rik Isoform 1 of Uncharacterized protein KIAA0460	157003	0	0	0	0	36	0	0	0	0
IPI00454084	Tax_Id=10090 Gene_Symbol=Kif21a Isoform 4 of Kinesin-like protein KIF21A	181863	0	0	0	0	0	64	0	0	0
IPI00454083	Tax_Id=10090 Gene_Symbol=Kif21a Isoform 3 of Kinesin-like protein KIF21A	176123	0	0	79	0	0	67	0	0	0
IPI00454082	Tax_Id=10090 Gene_Symbol=Kif21a Isoform 2 of Kinesin-like protein KIF21A	176904	0	0	71	0	0	0	0	0	0
IPI00454081	Tax_Id=10090 Gene_Symbol=Kif21a Isoform 1 of Kinesin-like protein KIF21A	187846	0	0	71	0	0	0	0	0	0
IPI00454053	Tax_Id=10090 Gene_Symbol=2010300C02Rik 2010300C02Rik protein	126402	0	52	0	0	0	0	0	0	0
IPI00454036	Tax_Id=10090 Gene_Symbol=Plekhg2 Isoform 2 of Pleckstrin homology domain-containing family G member 2	140536	0	0	0	20	0	0	0	0	0
IPI00453996	Tax_Id=10090 Gene_Symbol=Myh14 Isoform 1 of Myosin-14	229359	0	0	86	0	0	68	0	0	0
IPI00453983	Tax_Id=10090 Gene_Symbol=Klhl4 Kelch-like 4	81042	0	0	0	0	0	25	0	0	0
IPI00453965	Tax_Id=10090 Gene_Symbol=Rufy3 Isoform 3 of Protein RUFY3	55356	0	0	0	0	0	0	0	0	12
IPI00453913	Tax_Id=10090 Gene_Symbol=Pkhd1 polyductin	450074	0	0	0	0	0	88	0	0	0
IPI00453895	Tax_Id=10090 Gene_Symbol=Trim28 Isoform 2 of Transcription intermediary factor 1-beta	54933	0	0	0	0	20	0	20	0	0
IPI00453855	Tax_Id=10090 Gene_Symbol=Topbp1 DNA topoisomerase II-binding protein 1	171149	46	0	0	0	0	0	0	0	0
IPI00453835	Tax_Id=10090 Gene_Symbol=Arhgap26 13 days embryo lung cDNA, RIKEN full-length enriched library, clone:D430038K17 product:GRAF PROTEIN homolog	48875	0	0	0	0	0	0	7	0	0
IPI00453826	Tax_Id=10090 Gene_Symbol=Matr3 Matrin-3	95085	14	0	0	28	0	0	41	0	0
IPI00453803	Tax_Id=10090 Gene_Symbol=Ube2o Ubiquitin-conjugating enzyme E2 O	142155	0	0	0	0	0	0	0	22	0
IPI00453768	Tax_Id=10090 Gene_Symbol=Rpl17 60S ribosomal protein L17	21637	0	0	0	8	0	0	0	0	0
IPI00453751	Tax_Id=10090 Gene_Symbol=Bcl9l Isoform 1 of B-cell CLL/lymphoma 9-like protein	156978	0	0	139	0	0	0	0	0	0
IPI00453744	Tax_Id=10090 Gene_Symbol=Hist1h2bp 16 kDa protein	15968	0	0	0	9	0	0	0	0	0
IPI00453692	Tax_Id=10090 Gene_Symbol=Nes Isoform 1 of Nestin	207627	0	60	0	0	57	0	0	0	0
IPI00453615	Tax_Id=10090 Gene_Symbol=Huwe1 Isoform 4 of E3 ubiquitin-protein ligase HUWE1	423024	0	0	0	0	0	0	49	0	0
IPI00453613	Tax_Id=10090 Gene_Symbol=Huwe1 Isoform 2 of E3 ubiquitin-protein ligase HUWE1	372634	0	0	0	0	0	0	41	0	47
IPI00453609	Tax_Id=10090 Gene_Symbol=Dhx57 Isoform 1 of Putative ATP-dependent RNA helicase DHX57	157489	0	30	0	0	0	0	0	0	0
IPI00453578	Tax_Id=10090 Gene_Symbol=Irf2bp1 Isoform 1 of Interferon regulatory factor 2-binding protein 1	62624	0	0	0	0	0	29	0	0	0
IPI00421268	Tax_Id=10090 Gene_Symbol=Plec1 Isoform PLEC-1 of Plectin-1	535148	117	0	0	0	139	0	0	0	0
IPI00421267	Tax_Id=10090 Gene_Symbol=Plec1 Isoform PLEC-1D of Plectin-1	515272	0	0	0	0	136	0	0	0	0
IPI00421257	Tax_Id=10090 Gene_Symbol=Capn11 Calpain 11	83715	0	0	0	0	0	0	19	0	0
IPI00421206	Tax_Id=10090 Gene_Symbol=Kctd12 BTB/POZ domain-containing protein KCTD12	36155	0	0	0	0	0	0	0	11	0
IPI00421137	Tax_Id=10090 Gene_Symbol=Kif5c Kinesin heavy chain isoform 5C	109743	0	38	0	0	37	0	0	22	27
IPI00421085	Tax_Id=10090 Gene_Symbol=Cpsf6 Cleavage and polyadenylation specificity factor subunit 6	59287	0	13	0	0	0	0	0	10	0
IPI00421083	Tax_Id=10090 Gene_Symbol=Pld1 Phospholipase D1	120254	0	0	0	0	0	0	0	0	30
IPI00421063	Tax_Id=10090 Gene_Symbol=Brca1 breast cancer 1	201750	0	0	0	0	0	0	0	0	38
IPI00420970	Tax_Id=10090 Gene_Symbol=Krt74 Type II keratin Kb37	55340	35	70	45	21	21	35	14	16	19
IPI00420950	Tax_Id=10090 Gene_Symbol=Pabpc4 Poly A binding protein, cytoplasmic 4	72539	0	0	0	0	0	0	0	0	29
IPI00420949	Tax_Id=10090 Gene_Symbol=Upf1 Isoform 1 of Regulator of nonsense transcripts 1	125200	0	0	0	0	0	0	0	0	19
IPI00420924	Tax_Id=10090 Gene_Symbol=Dcx 16 days embryo head cDNA, RIKEN full-length enriched library, clone:C130058C09 product:doublecortin, full insert sequence	42802	0	0	0	0	30	16	40	0	29
IPI00420807	Tax_Id=10090 Gene_Symbol=Sfrs1;LOC100048559 Isoform 1 of Splicing factor, arginine/serine-rich 1	27842	18	0	0	16	0	0	18	0	0
IPI00420806	Tax_Id=10090 Gene_Symbol=Dync1li2 Cytoplasmic dynein 1 light intermediate chain 2	54469	0	0	0	0	0	9	0	0	0
IPI00420745	Tax_Id=10090 Gene_Symbol=Psma2 Proteasome subunit alpha type	27663	0	0	0	0	19	12	0	17	10
IPI00420726	Tax_Id=10090 Gene_Symbol=Rps9 40S ribosomal protein S9	22635	10	12	0	8	8	0	14	0	7
IPI00420718	Tax_Id=10090 Gene_Symbol=Hmgcs2 Hydroxymethylglutaryl-CoA synthase, mitochondrial precursor	57300	0	0	0	0	0	0	0	0	17
IPI00420678	Tax_Id=10090 Gene_Symbol=Prmt8 Protein arginine N-methyltransferase 8	45817	0	16	0	0	0	18	0	0	9
IPI00420624	Tax_Id=10090 Gene_Symbol=Dmrt1 doublesex and mab-3 related transcription factor 1	39875	0	0	0	0	0	0	0	0	8
IPI00420580	Tax_Id=10090 Gene_Symbol=Spast Spastin	66699	30	37	0	38	0	28	0	0	0
IPI00420571	Tax_Id=10090 Gene_Symbol=Kif26a Kinesin-like protein KIF26A	198700	0	0	0	61	0	0	0	48	0
IPI00420562	Tax_Id=10090 Gene_Symbol=Cand1 TBP-interacting protein isoform 1	160752	0	26	45	0	0	44	0	29	0
IPI00420543	Tax_Id=10090 Gene_Symbol=Atp11b ATPase, class VI, type 11B	134705	0	0	0	0	0	0	0	19	0
IPI00420481	Tax_Id=10090 Gene_Symbol=Tpx2 TPX2, microtubule-associated protein homolog	86297	0	0	0	20	0	0	0	0	0
IPI00420426	Tax_Id=10090 Gene_Symbol=Ap3b2 Isoform 1 of AP-3 complex subunit beta-2	119745	0	0	0	0	0	0	0	48	40
IPI00420363	Tax_Id=10090 Gene_Symbol=Ddx5 Probable ATP-dependent RNA helicase DDX5	69790	17	21	18	19	0	0	27	0	18
IPI00420329	Tax_Id=10090 Gene_Symbol=Ascc3l1 Activating signal cointegrator 1 complex subunit 3-like 1	246045	41	0	0	45	0	0	46	0	0
IPI00420316	Tax_Id=10090 Gene_Symbol=Krt42 ES cells cDNA, RIKEN full-length enriched library, clone:2410129K01 product:similar to RADIATED KERATINOCYTE MRNA 266	26415	0	22	0	0	0	0	0	0	4
IPI00420312	Tax_Id=10090 Gene_Symbol=Krt4 Keratin, type II cytoskeletal 4	56590	40	75	60	31	32	44	21	9	19
IPI00420261	Tax_Id=10090 Gene_Symbol=Hmgb1;LOC100041307 High mobility group protein B1	25049	0	16	0	0	29	0	0	16	0
IPI00420231	Tax_Id=10090 Gene_Symbol=Xpnpep1 Bone marrow macrophage cDNA, RIKEN full-length enriched library, clone:G530009C13 product:X-prolyl aminopeptidase (aminopeptidase P) 1, soluble, full insert sequence	75197	136	171	56	128	169	74	127	150	121
IPI00417182	Tax_Id=10090 Gene_Symbol=LOC632297;Ugt1a7c;Ugt1a9;Ugt1a6b;Ugt1a2;Ugt1a1;Ugt1a5;Ugt1a10 UDP glucuronosyltransferase 1 family, polypeptide A5	60718	0	0	0	0	0	0	0	8	0
IPI00417181	Tax_Id=10090 Gene_Symbol=LOC632297;Ugt1a7c;Ugt1a9;Ugt1a6b;Ugt1a2;Ugt1a1;Ugt1a5;Ugt1a10 UDP-glucuronosyltransferase 1-7C precursor	60460	0	0	0	0	0	0	0	6	0
IPI00417180	Tax_Id=10090 Gene_Symbol=LOC632297;Ugt1a7c;Ugt1a9;Ugt1a6b;Ugt1a2;Ugt1a1;Ugt1a5;Ugt1a10 UDP glycosyltransferase 1 family, polypeptide A10	60997	0	0	0	0	0	0	0	9	0
IPI00417155	Tax_Id=10090 Gene_Symbol=Eif4g3 Isoform 3 of Eukaryotic translation initiation factor 4 gamma 3	177262	0	0	0	60	0	0	0	0	0
IPI00416861	Tax_Id=10090 Gene_Symbol=LOC632297;Ugt1a7c;Ugt1a9;Ugt1a6b;Ugt1a2;Ugt1a1;Ugt1a5;Ugt1a10 UDP glucuronosyltransferase 1 family, polypeptide A6B	61078	0	0	0	0	0	0	0	7	0
IPI00416577	Tax_Id=10090 Gene_Symbol=Gdi2 Isoform 2 of Rab GDP dissociation inhibitor beta	47084	0	0	35	0	28	31	0	20	23
IPI00416280	Tax_Id=10090 Gene_Symbol=Sept5 Septin-5	43305	0	0	0	0	16	0	0	0	0
IPI00411115	Tax_Id=10090 Gene_Symbol=Rab8b Ras-related protein Rab-8B	23759	0	0	0	0	12	0	0	13	0
IPI00411075	Tax_Id=10090 Gene_Symbol=Pcbp3 Isoform 2 of Poly(rC)-binding protein 3	36043	17	24	34	24	21	35	31	29	23
IPI00411074	Tax_Id=10090 Gene_Symbol=Pcbp3 poly(rC) binding protein 3	39554	0	0	0	20	0	0	0	0	0
IPI00411045	Tax_Id=10090 Gene_Symbol=Dmn desmuslin isoform M	140898	0	0	0	0	0	0	0	0	38
IPI00410883	Tax_Id=10090 Gene_Symbol=Set Isoform 2 of Protein SET	32086	23	0	21	15	11	0	11	0	0
IPI00410868	Tax_Id=10090 Gene_Symbol=Lrp8 Isoform 1 of Low-density lipoprotein receptor-related protein 8 precursor	113795	13	0	0	0	19	0	0	0	0
IPI00410805	Tax_Id=10090 Gene_Symbol=Luc7l Isoform 2 of Putative RNA-binding protein Luc7-like 1	38182	0	0	0	0	4	0	0	0	0
IPI00410804	Tax_Id=10090 Gene_Symbol=Luc7l Isoform 1 of Putative RNA-binding protein Luc7-like 1	44307	0	0	0	0	9	14	0	0	0
IPI00410779	Tax_Id=10090 Gene_Symbol=Elavl2 ELAV-like 2 isoform 1	41282	0	0	0	0	0	0	0	0	11
IPI00409936	Tax_Id=10090 Gene_Symbol=Ipo5 Isoform 2 of Importin subunit beta-3	118322	0	0	0	0	0	0	19	0	0
IPI00409918	Tax_Id=10090 Gene_Symbol=Eif4a2 Isoform 2 of Eukaryotic initiation factor 4A-II	46688	0	0	0	0	28	0	0	0	33
IPI00409462	Tax_Id=10090 Gene_Symbol=Bat1a Spliceosome RNA helicase Bat1	49460	8	0	0	0	0	0	0	0	0
IPI00409405	Tax_Id=10090 Gene_Symbol=EG620772 similar to Cofilin-1 (Cofilin, non-muscle isoform) isoform 1	18770	0	0	0	0	17	17	0	0	12
IPI00409336	Tax_Id=10090 Gene_Symbol=Gabbr2 Gamma-aminobutyric acid type B receptor subunit 2 precursor	106625	0	0	0	0	0	0	0	0	17
IPI00409019	Tax_Id=10090 Gene_Symbol=Acss2;Myh7b Acyl-CoA synthetase short-chain family member 2	80547	0	0	0	0	15	0	0	0	0
IPI00408978	Tax_Id=10090 Gene_Symbol=Zc3h14 Isoform 3 of Zinc finger CCCH domain-containing protein 14	68708	0	0	0	0	0	0	14	0	0
IPI00408957	Tax_Id=10090 Gene_Symbol=Sugt1 Suppressor of G2 allele of SKP1 homolog	38420	13	0	19	0	11	0	0	11	0
IPI00408829	Tax_Id=10090 Gene_Symbol=LOC100042625;LOC100046536 similar to glutathione S-transferase pi class A	23782	0	0	0	0	0	0	6	0	6
IPI00408822	Tax_Id=10090 Gene_Symbol=Nrd1 Nardilysin precursor	133720	22	0	0	0	0	0	0	0	0
IPI00408543	Tax_Id=10090 Gene_Symbol=Clip2 Isoform 2 of CAP-Gly domain-containing linker protein 2	112300	0	0	0	0	0	0	0	26	0
IPI00408489	Tax_Id=10090 Gene_Symbol=Dscaml1 Down syndrome cell adhesion molecule-like protein (Fragment)	40685	13	21	31	19	0	29	21	16	0
IPI00408451	Tax_Id=10090 Gene_Symbol=Olfr213 Olfactory receptor Olfr213	37470	0	11	0	0	12	0	0	0	0
IPI00408258	Tax_Id=10090 Gene_Symbol=Btbd12 BTB (POZ) domain containing 12	174129	0	0	0	0	31	0	0	0	0
IPI00408119	Tax_Id=10090 Gene_Symbol=Mtap4 Isoform 1 of Microtubule-associated protein 4	117927	0	0	0	0	0	0	0	0	21
IPI00407917	Tax_Id=10090 Gene_Symbol=EG432768 similar to 60S ribosomal protein L9	22091	0	0	0	10	0	0	8	0	0
IPI00407909	Tax_Id=10090 Gene_Symbol=EG434080 similar to Chain C, Structure Of The Human Exon Junction Complex With A Trapped Dead-Box Helicase Bound To Rna	47214	0	0	0	0	0	0	0	0	17
IPI00407707	Tax_Id=10090 Gene_Symbol=- 19 kDa protein	18714	0	0	0	0	0	0	0	0	6
IPI00407517	Tax_Id=10090 Gene_Symbol=Ktn1 Isoform 7 of Kinectin	147559	0	0	62	0	0	0	0	0	0
IPI00407505	Tax_Id=10090 Gene_Symbol=Pax3 11 days embryo whole body cDNA, RIKEN full-length enriched library, clone:2700066P22 product:paired box gene 3, full insert sequence	54167	0	0	0	0	0	27	0	0	0
IPI00407504	Tax_Id=10090 Gene_Symbol=Hbb-bh1;Hbb Hemoglobin subunit beta-H1	16541	9	26	24	0	0	0	0	0	0
IPI00407355	Tax_Id=10090 Gene_Symbol=Aof1 Isoform 2 of Flavin-containing amine oxidase domain-containing protein 1	82328	0	0	0	0	0	25	0	0	0
IPI00407130	Tax_Id=10090 Gene_Symbol=Pkm2 Isoform M2 of Pyruvate kinase isozymes M1/M2	58378	95	110	158	85	79	163	25	25	27
IPI00406841	Tax_Id=10090 Gene_Symbol=OTTMUSG00000007209 16 days neonate thymus cDNA, RIKEN full-length enriched library, clone:A130084C19 product:Prothymosin alpha homolog, full insert sequence	11061	0	4	8	10	0	3	5	2	0
IPI00406830	Tax_Id=10090 Gene_Symbol=Ccdc18 Isoform 1 of Coiled-coil domain-containing protein 18	170890	0	0	0	0	0	75	0	0	0
IPI00406818	Tax_Id=10090 Gene_Symbol=Ccdc108 Adult male hypothalamus cDNA, RIKEN full-length enriched library, clone:A230051F10 product:hypothetical PapD-like structure containing protein, full insert sequence	54163	0	0	0	0	0	0	0	10	0
IPI00406800	Tax_Id=10090 Gene_Symbol=Capzb Isoform 1 of F-actin-capping protein subunit beta	31611	14	0	0	0	0	0	0	0	0
IPI00406762	Tax_Id=10090 Gene_Symbol=Cit Isoform 1 of Citron Rho-interacting kinase	237294	0	62	0	0	0	0	0	0	0
IPI00406741	Tax_Id=10090 Gene_Symbol=Mtap4 Isoform 4 of Microtubule-associated protein 4	94973	0	0	0	0	0	0	0	0	37
IPI00406568	Tax_Id=10090 Gene_Symbol=Pcsk6 paired basic amino acid cleaving system 4 isoform 1	109180	0	0	0	0	24	0	0	0	0
IPI00406560	Tax_Id=10090 Gene_Symbol=Zc3h11a Mammary gland RCB-0526 Jyg-MC(A) cDNA, RIKEN full-length enriched library, clone:G830017L15 product:hypothetical HAT dimerisation/BED finger/Bipartite nuclear localization signal/Zinc finger BED-type profile containing protein, full insert sequence	110442	0	0	0	0	0	0	0	24	0
IPI00406502	Tax_Id=10090 Gene_Symbol=Set Isoform 3 of Protein SET	17449	13	8	0	0	0	0	0	6	0
IPI00406464	Tax_Id=10090 Gene_Symbol=Try4;1810049H19Rik Adult male stomach cDNA, RIKEN full-length enriched library, clone:2210415M03 product:TESP4 (0910001B19RIK protein) (Trypsinogen 9), full insert sequence	28002	0	0	0	25	55	0	32	0	0
IPI00406447	Tax_Id=10090 Gene_Symbol=Dpysl3 Collapsin response mediator protein 4A	74294	25	24	37	42	37	78	65	61	79
IPI00406377	Tax_Id=10090 Gene_Symbol=Krt7 Keratin, type II cytoskeletal 7	50678	27	43	32	28	32	43	0	0	0
IPI00406351	Tax_Id=10090 Gene_Symbol=Arhgef3 Isoform 3 of Rho guanine nucleotide exchange factor 3	60616	0	0	0	0	0	0	0	10	0
IPI00406118	Tax_Id=10090 Gene_Symbol=Syncrip Isoform 2 of Heterogeneous nuclear ribonucleoprotein Q	62861	21	0	0	0	0	0	0	0	0
IPI00406117	Tax_Id=10090 Gene_Symbol=Syncrip Isoform 1 of Heterogeneous nuclear ribonucleoprotein Q	69818	0	0	0	0	0	0	17	0	0
IPI00406045	Tax_Id=10090 Gene_Symbol=Pik3r4 Phosphoinositide 3-kinase regulatory subunit 4	153814	27	0	0	37	26	0	0	0	0
IPI00406025	Tax_Id=10090 Gene_Symbol=Metapl1 7 days neonate cerebellum cDNA, RIKEN full-length enriched library, clone:A730058E16 product:methionine aminopeptidase-like 1, full insert sequence	16222	0	7	0	4	0	0	0	0	0
IPI00405977	Tax_Id=10090 Gene_Symbol=Macf1 Microtubule-actin crosslinking factor 1	510853	0	138	0	0	0	0	0	136	0
IPI00405665	Tax_Id=10090 Gene_Symbol=Kif20b Isoform 1 of M-phase phosphoprotein 1	204969	39	0	79	51	51	51	0	0	0
IPI00405596	Tax_Id=10090 Gene_Symbol=Pgm3 12 days embryo spinal cord cDNA, RIKEN full-length enriched library, clone:C530046N22 product:similar to PHOSPHOACETYLGLUCOSAMINE MUTASE	55582	0	0	10	0	0	0	0	0	0
IPI00405522	Tax_Id=10090 Gene_Symbol=Tln2 MKIAA0320 protein	157716	0	0	0	0	46	0	0	0	0
IPI00405510	Tax_Id=10090 Gene_Symbol=Wap 10 days lactation, adult female mammary gland cDNA, RIKEN full-length enriched library, clone:D730035E13 product:whey acidic protein, full insert sequence	16012	0	0	0	0	0	25	0	0	0
IPI00405364	Tax_Id=10090 Gene_Symbol=Ddx17 Isoform 2 of Probable ATP-dependent RNA helicase DDX17	46905	0	31	0	0	0	0	0	0	0
IPI00405347	Tax_Id=10090 Gene_Symbol=Nif3l1 Adult male testis cDNA, RIKEN full-length enriched library, clone:4930455H01 product:similar to NIF3L1 PROTEIN	38197	8	0	0	0	0	0	0	0	0
IPI00405284	Tax_Id=10090 Gene_Symbol=1700041C02Rik Isoform 1 of Prefoldin subunit 6-like protein	76857	0	0	0	0	0	32	0	0	0
IPI00404997	Tax_Id=10090 Gene_Symbol=Cux1 Brain cDNA, clone MNCb-2844, similar to Mus musculus mCASP (cux) mRNA	86004	32	0	0	35	45	0	30	19	23
IPI00404804	Tax_Id=10090 Gene_Symbol=Actg2 Actin, gamma-enteric smooth muscle	42249	140	0	286	183	259	0	219	230	185
IPI00404662	Tax_Id=10090 Gene_Symbol=Tpm1 12 days embryo male wolffian duct includes surrounding region cDNA, RIKEN full-length enriched library, clone:6720477I24 product:tropomyosin 1, alpha, full insert sequence	32736	0	44	28	0	0	0	0	14	0
IPI00404653	Tax_Id=10090 Gene_Symbol=- 19 kDa protein	18691	0	0	0	0	0	0	0	0	10
IPI00404533	Tax_Id=10090 Gene_Symbol=C130038G02Rik Adult male kidney cDNA, RIKEN full-length enriched library, clone:0610011D22 product:RIKEN cDNA C130038G02	24619	0	0	0	0	4	0	0	0	0
IPI00404359	Tax_Id=10090 Gene_Symbol=Cenpf LEK1	345320	0	0	0	0	0	0	0	0	69
IPI00403993	Tax_Id=10090 Gene_Symbol=Syne1 synaptic nuclear envelope 1 isoform 3	1016650	0	0	0	208	0	0	0	181	0
IPI00403987	Tax_Id=10090 Gene_Symbol=Tpm1 8 days embryo whole body cDNA, RIKEN full-length enriched library, clone:5730544G20 product:tropomyosin 1, alpha, full insert sequence	32800	0	46	30	0	0	0	0	0	0
IPI00403956	Tax_Id=10090 Gene_Symbol=EG434434 similar to QM protein isoform 2	24987	0	7	0	10	8	15	9	11	8
IPI00403938	Tax_Id=10090 Gene_Symbol=Tnc Isoform 1 of Tenascin precursor	237304	0	0	0	0	0	52	36	38	36
IPI00403867	Tax_Id=10090 Gene_Symbol=ENSMUSG00000053526 7 days embryo whole body cDNA, RIKEN full-length enriched library, clone:C430017C20 product:hypothetical protein, full insert sequence	23404	0	0	11	0	0	0	0	0	0
IPI00403810	Tax_Id=10090 Gene_Symbol=Tuba1c Tubulin alpha-1C chain	50562	88	135	219	178	187	294	0	247	218
IPI00403706	Tax_Id=10090 Gene_Symbol=Rnpep 13 days embryo forelimb cDNA, RIKEN full-length enriched library, clone:5930412N15 product:SIMILAR TO AMINOPEPTIDASE B homolog	68586	0	0	23	0	0	0	0	0	0
IPI00403650	Tax_Id=10090 Gene_Symbol=Prss2 Anionic trypsin-2 precursor	26871	23	37	26	28	43	52	20	53	27
IPI00403324	Tax_Id=10090 Gene_Symbol=Ywhah 12 days embryo spinal ganglion cDNA, RIKEN full-length enriched library, clone:D130065E11 product:hypothetical 14-3-3 proteins containing protein, full insert sequence	22780	0	33	0	0	32	0	0	11	17
IPI00402913	Tax_Id=10090 Gene_Symbol=Ube2v2 Isoform 1 of Ubiquitin-conjugating enzyme E2 variant 2	16413	0	0	0	0	0	22	0	10	0
IPI00402768	Tax_Id=10090 Gene_Symbol=Rtkn2 rhotekin 2	67790	21	23	0	0	0	0	0	0	0
IPI00400434	Tax_Id=10090 Gene_Symbol=Gdf6 Growth/differentiation factor 6 precursor	51423	4	5	0	6	0	0	7	0	0
IPI00400432	Tax_Id=10090 Gene_Symbol=Eif4a2 Isoform 1 of Eukaryotic initiation factor 4A-II	46601	0	0	28	0	0	24	0	21	33
IPI00400215	Tax_Id=10090 Gene_Symbol=Plec1 Isoform PLEC-1A of Plectin-1	518824	0	0	0	0	136	0	0	0	0
IPI00400214	Tax_Id=10090 Gene_Symbol=Plec1 Isoform PLEC-1G of Plectin-1	519862	0	0	0	0	136	0	0	0	0
IPI00400174	Tax_Id=10090 Gene_Symbol=Epn2 Isoform 2 of Epsin-2	62386	0	0	0	0	0	6	0	0	0
IPI00400117	Tax_Id=10090 Gene_Symbol=Lypla1 Isoform 2 of Acyl-protein thioesterase 1	23694	0	0	0	0	0	19	0	0	0
IPI00399663	Tax_Id=10090 Gene_Symbol=Cenpe Centromere associated protein-E	287830	0	0	0	0	67	0	0	0	44
IPI00399631	Tax_Id=10090 Gene_Symbol=Sgta Isoform 2 of Small glutamine-rich tetratricopeptide repeat-containing protein alpha	34401	0	0	0	11	5	15	0	8	0
IPI00399583	Tax_Id=10090 Gene_Symbol=Cyp4a12b cytochrome P450, family 4, subfamily a family	58671	0	0	0	0	0	0	0	0	15
IPI00399459	Tax_Id=10090 Gene_Symbol=EG277333 Glyceraldehyde 3-phosphate dehydrogenase	36835	21	51	81	32	46	51	23	36	35
IPI00399450	Tax_Id=10090 Gene_Symbol=Nsfl1c Isoform 2 of NSFL1 cofactor p47	29195	0	0	0	0	0	0	0	13	0
IPI00396797	Tax_Id=10090 Gene_Symbol=Ddx17 Isoform 1 of Probable ATP-dependent RNA helicase DDX17	72981	33	33	25	0	0	0	56	0	34
IPI00395193	Tax_Id=10090 Gene_Symbol=Rtn1 Reticulon-1	83863	0	0	0	0	0	0	13	0	0
IPI00387494	Tax_Id=10090 Gene_Symbol=Hspa2 heat shock protein 2	69884	0	0	97	0	69	81	53	0	0
IPI00387439	Tax_Id=10090 Gene_Symbol=Sdad1 Isoform 1 of Protein SDA1 homolog	79850	0	24	0	0	0	0	0	0	15
IPI00387416	Tax_Id=10090 Gene_Symbol=Ubqln2 Ubiquilin-2	67336	0	0	18	0	0	0	0	0	0
IPI00387312	Tax_Id=10090 Gene_Symbol=Pfkl phosphofructokinase, liver, B-type	86104	0	25	0	0	0	36	0	0	0
IPI00387280	Tax_Id=10090 Gene_Symbol=Galnt11 Polypeptide N-acetylgalactosaminyltransferase 11	70012	0	23	0	0	0	0	0	0	0
IPI00387260	Tax_Id=10090 Gene_Symbol=B3galt2 Beta-1,3-galactosyltransferase 2	49520	0	0	0	6	0	0	8	0	0
IPI00387232	Tax_Id=10090 Gene_Symbol=Nsfl1c Isoform 3 of NSFL1 cofactor p47	40929	0	5	13	12	8	24	16	0	0
IPI00381715	Tax_Id=10090 Gene_Symbol=EG625730 similar to Snrpf protein	9563	0	0	0	6	0	0	0	0	0
IPI00381658	Tax_Id=10090 Gene_Symbol=EG382769 similar to Chromobox homolog 3	20813	0	0	0	10	0	0	0	0	0
IPI00381655	Tax_Id=10090 Gene_Symbol=EG623505 similar to ribosomal protein	21764	0	9	0	13	6	0	8	5	10
IPI00381649	Tax_Id=10090 Gene_Symbol=Gfod1 Glucose-fructose oxidoreductase domain-containing protein 1 precursor	43828	0	0	0	16	0	0	0	0	0
IPI00381611	Tax_Id=10090 Gene_Symbol=4930523C11Rik a disintegrin and metalloproteinase domain 6-like	87804	0	19	0	0	0	0	0	0	23
IPI00381599	Tax_Id=10090 Gene_Symbol=Rtl1 Retrotransposon-like protein 1	200121	0	0	0	0	0	0	0	0	31
IPI00381328	Tax_Id=10090 Gene_Symbol=LOC434624 similar to ferritin light chain 2	27652	0	0	8	4	0	0	0	5	0
IPI00381148	Tax_Id=10090 Gene_Symbol=C230021P08Rik Uncharacterized protein KIAA1602 homolog	139396	0	26	0	0	0	0	0	0	0
IPI00381098	Tax_Id=10090 Gene_Symbol=Dand5 DAN domain family member 5 precursor	20272	0	0	0	8	0	0	0	0	0
IPI00380998	Tax_Id=10090 Gene_Symbol=LOC432801 hypothetical protein	18791	0	0	0	0	0	0	0	0	4
IPI00380910	Tax_Id=10090 Gene_Symbol=Mks1 Meckel syndrome type 1 protein homolog	64717	0	0	7	0	0	0	0	0	0
IPI00380829	Tax_Id=10090 Gene_Symbol=Trip11 thyroid hormone receptor interactor 11 isoform 3	226888	0	104	0	0	73	0	0	0	59
IPI00380780	Tax_Id=10090 Gene_Symbol=Ikbkap Elongator complex protein 1	151200	0	15	33	0	0	0	0	0	0
IPI00380766	Tax_Id=10090 Gene_Symbol=Rnf20 Isoform 1 of E3 ubiquitin-protein ligase BRE1A	114135	0	0	0	0	0	35	0	0	0
IPI00380698	Tax_Id=10090 Gene_Symbol=Caskin2 Caskin-2	127416	0	0	0	0	24	0	0	0	0
IPI00380687	Tax_Id=10090 Gene_Symbol=Olfr429 Olfactory receptor Olfr429	35777	0	0	0	0	0	0	0	0	3
IPI00380641	Tax_Id=10090 Gene_Symbol=Zc3h14 Isoform 2 of Zinc finger CCCH domain-containing protein 14	65809	0	0	0	0	0	0	14	0	0
IPI00380309	Tax_Id=10090 Gene_Symbol=Luc7l2 Isoform 1 of Putative RNA-binding protein Luc7-like 2	46954	0	0	0	0	9	10	0	0	0
IPI00380280	Tax_Id=10090 Gene_Symbol=Cad carbamoyl-phosphate synthetase 2, aspartate transcarbamylase, and dihydroorotase	245650	75	0	127	0	74	119	0	0	0
IPI00380130	Tax_Id=10090 Gene_Symbol=Rps2 Adult male lung cDNA, RIKEN full-length enriched library, clone:1200003H09 product:ribosomal protein S2, full insert sequence	25259	17	0	0	0	0	0	0	0	0
IPI00379974	Tax_Id=10090 Gene_Symbol=- 23 kDa protein	23255	0	0	0	0	0	0	23	14	0
IPI00379876	Tax_Id=10090 Gene_Symbol=Ttll12 Tubulin--tyrosine ligase-like protein 12	74680	0	0	20	0	0	0	0	0	13
IPI00379844	Tax_Id=10090 Gene_Symbol=Irs2 Insulin receptor substrate 2	137639	0	0	0	0	0	0	19	0	0
IPI00379441	Tax_Id=10090 Gene_Symbol=EG433968 similar to nucleoside diphosphate kinase B	20660	13	14	41	18	29	28	16	18	27
IPI00379391	Tax_Id=10090 Gene_Symbol=EG384179 similar to ribosomal protein L15	23006	0	0	0	0	6	0	0	0	4
IPI00379383	Tax_Id=10090 Gene_Symbol=LOC100042244 similar to SMT3 suppressor of mif two 3 homolog 2	8177	0	0	0	0	0	0	0	0	2
IPI00379355	Tax_Id=10090 Gene_Symbol=LOC677017;LOC384091 similar to Snrpf protein	13452	0	0	0	5	0	0	0	0	0
IPI00379258	Tax_Id=10090 Gene_Symbol=EG383891 similar to ferritin light chain 2	20821	0	0	0	8	5	0	0	3	0
IPI00379103	Tax_Id=10090 Gene_Symbol=EG546362;LOC635086 similar to ubiquitin-conjugating enzyme E2 UbcH-ben	17196	2	8	0	11	7	15	8	7	0
IPI00379009	Tax_Id=10090 Gene_Symbol=2210412E05Rik hypothetical protein LOC75690	92261	0	0	29	0	0	0	17	0	17
IPI00378728	Tax_Id=10090 Gene_Symbol=Wipf2 WAS/WASL-interacting protein family member 2	46326	0	0	0	26	0	0	0	0	0
IPI00378682	Tax_Id=10090 Gene_Symbol=Ctrc Chymotrypsin-C precursor	30078	0	0	4	0	0	0	0	0	0
IPI00378681	Tax_Id=10090 Gene_Symbol=Ubr4 Isoform 1 of E3 ubiquitin-protein ligase UBR4	578883	0	0	0	0	104	0	0	0	0
IPI00378671	Tax_Id=10090 Gene_Symbol=EG546797 hypothetical protein isoform 1	31598	10	17	0	0	0	0	0	0	9
IPI00378446	Tax_Id=10090 Gene_Symbol=E030010N08Rik similar to ciliary rootlet coiled-coil, rootletin	194674	0	0	0	0	82	0	0	0	0
IPI00378437	Tax_Id=10090 Gene_Symbol=EG433319 hypothetical protein	18605	0	0	0	0	0	0	0	0	5
IPI00378311	Tax_Id=10090 Gene_Symbol=Fabp5l2 similar to keratinocyate lipid-binding protein	15402	0	6	13	4	10	8	13	5	4
IPI00378252	Tax_Id=10090 Gene_Symbol=BC048355 c-Myc-responsive protein Rcl	19152	0	0	3	0	0	0	0	0	0
IPI00378187	Tax_Id=10090 Gene_Symbol=Rbm3 7 days embryo whole body cDNA, RIKEN full-length enriched library, clone:C430044A22 product:RNA binding motif protein 3, full insert sequence	16751	0	0	0	0	0	0	17	0	0
IPI00378169	Tax_Id=10090 Gene_Symbol=Smoc2 Isoform 1 of SPARC-related modular calcium-binding protein 2 precursor	51171	0	0	0	0	0	0	0	7	3
IPI00378145	Tax_Id=10090 Gene_Symbol=Rab6b Ras-related protein Rab-6B	23561	0	0	0	0	0	0	0	10	0
IPI00378015	Tax_Id=10090 Gene_Symbol=Dbnl Isoform 1 of Drebrin-like protein	48955	0	0	12	14	10	9	0	0	0
IPI00378014	Tax_Id=10090 Gene_Symbol=Stk33 Serine/threonine-protein kinase 33	54880	0	0	0	0	0	0	0	14	14
IPI00377831	Tax_Id=10090 Gene_Symbol=Gm1698 Adult male testis cDNA, RIKEN full-length enriched library, clone:4933414F02 product:hypothetical protein, full insert sequence	19344	0	0	0	0	0	0	0	9	0
IPI00377392	Tax_Id=10090 Gene_Symbol=EG385454 similar to Hmgb1 protein	21466	0	3	0	0	14	0	0	8	0
IPI00377342	Tax_Id=10090 Gene_Symbol=EG383341 similar to ubiquitin A-52 residue ribosomal protein fusion product 1	14406	14	0	15	10	13	12	8	11	0
IPI00377298	Tax_Id=10090 Gene_Symbol=Tra2a transformer-2 alpha	32616	15	0	0	13	0	0	12	0	0
IPI00377289	Tax_Id=10090 Gene_Symbol=Tbkbp1 ProSAPiP2 protein	67858	15	0	12	17	0	0	19	0	0
IPI00357757	Tax_Id=10090 Gene_Symbol=Cyp2j12 cytochrome P450, family 2, subfamily j, polypeptide 12	58131	0	0	24	0	0	0	0	0	0
IPI00357683	Tax_Id=10090 Gene_Symbol=4931408C20Rik Adult male testis cDNA, RIKEN full-length enriched library, clone:4931408C20 product:hypothetical protein, full insert sequence	155903	0	0	0	0	32	0	0	0	0
IPI00357035	Tax_Id=10090 Gene_Symbol=EG226604 TIB-55 BB88 cDNA, RIKEN full-length enriched library, clone:I730010H05 product:weakly similar to Weakly similar to dimethylaniline monooxygenase	61865	0	0	0	0	0	0	0	10	0
IPI00356898	Tax_Id=10090 Gene_Symbol=Cenpj Centromere protein J	154041	0	25	0	0	0	0	0	0	0
IPI00356328	Tax_Id=10090 Gene_Symbol=Zbtb16 0 day neonate lung cDNA, RIKEN full-length enriched library, clone:E030015H20 product:zinc finger protein 145, full insert sequence	75580	0	19	0	0	13	0	0	0	0
IPI00356035	Tax_Id=10090 Gene_Symbol=Pabpc1l2a similar to LOC645974 protein	31427	0	0	0	0	6	0	0	0	0
IPI00355519	Tax_Id=10090 Gene_Symbol=Gpr112 334 kDa protein	335754	36	44	0	0	0	0	0	0	0
IPI00355250	Tax_Id=10090 Gene_Symbol=Gm364 Similar to transmembrane 9 superfamily member 2	78446	0	0	0	0	0	0	12	0	0
IPI00354363	Tax_Id=10090 Gene_Symbol=LOC100044977;EG622727 hypothetical protein isoform 1	30190	0	29	0	0	0	0	0	0	0
IPI00353886	Tax_Id=10090 Gene_Symbol=Stox1 storkhead box 1	110260	0	17	33	0	0	0	0	0	0
IPI00353647	Tax_Id=10090 Gene_Symbol=Trim58 Tripartite motif-containing protein 58	56305	0	16	0	0	0	20	0	14	18
IPI00353563	Tax_Id=10090 Gene_Symbol=Fscn1 Fascin	55215	14	0	35	17	25	28	0	18	24
IPI00353010	Tax_Id=10090 Gene_Symbol=Nol14 Nucleolar protein 14	99396	0	0	0	0	0	0	0	0	21
IPI00352475	Tax_Id=10090 Gene_Symbol=Pdap1 28 kDa heat- and acid-stable phosphoprotein	20593	0	0	0	9	6	0	10	0	0
IPI00349698	Tax_Id=10090 Gene_Symbol=LOC546543 similar to beacon	8647	0	0	8	0	0	0	3	0	0
IPI00349521	Tax_Id=10090 Gene_Symbol=5430413K10Rik;4833413D08Rik Isoform 1 of Vomeromodulin precursor	62751	26	0	0	0	0	0	0	0	0
IPI00349401	Tax_Id=10090 Gene_Symbol=Sf3b2 Bone marrow macrophage cDNA, RIKEN full-length enriched library, clone:I830028H02 product:splicing factor 3b, subunit 2, full insert sequence	98242	31	0	0	0	0	0	0	0	0
IPI00348825	Tax_Id=10090 Gene_Symbol=1190002A17Rik Putative adenylate kinase-like protein C9orf98 homolog	55437	0	0	0	0	0	18	0	0	0
IPI00348328	Tax_Id=10090 Gene_Symbol=Krt78 keratin Kb40	114018	96	116	143	83	64	96	59	36	61
IPI00348270	Tax_Id=10090 Gene_Symbol=Hist2h2bb Histone H2B type 2-B	13912	13	0	0	14	0	0	0	0	0
IPI00348094	Tax_Id=10090 Gene_Symbol=Tubb1 Tubulin, beta 1	51093	41	43	73	58	75	86	71	87	78
IPI00347814	Tax_Id=10090 Gene_Symbol=BC085271 cDNA sequence BC085271	33320	26	0	23	16	15	0	13	15	10
IPI00347110	Tax_Id=10090 Gene_Symbol=Krt73 Keratin, type II cytoskeletal 73	59502	42	90	57	22	27	59	18	22	20
IPI00347096	Tax_Id=10090 Gene_Symbol=Krt72 Keratin, type II cytoskeletal 72	57228	41	60	59	35	31	39	22	18	16
IPI00347019	Tax_Id=10090 Gene_Symbol=Krt84 Keratin type II cuticular Hb4	65802	17	18	0	0	0	0	0	0	0
IPI00346834	Tax_Id=10090 Gene_Symbol=Krt76 Adult female vagina cDNA, RIKEN full-length enriched library, clone:9930024P18 product:similar to Keratin 2p	63319	61	97	77	54	50	53	40	35	32
IPI00346575	Tax_Id=10090 Gene_Symbol=EG632248 similar to splicing factor, arginine/serine-rich 3	18502	0	0	6	6	0	0	13	0	0
IPI00346073	Tax_Id=10090 Gene_Symbol=Hspa1b Heat shock 70 kDa protein 1B	70418	0	40	58	35	41	43	22	27	16
IPI00345199	Tax_Id=10090 Gene_Symbol=Tm4sf19 similar to EF-hand Ca2+ binding protein p22	42033	0	0	0	8	0	0	0	0	0
IPI00344786	Tax_Id=10090 Gene_Symbol=5730455P16Rik Protein Njmu-R1	45021	0	0	0	0	20	0	0	0	0
IPI00344625	Tax_Id=10090 Gene_Symbol=Zfp251 Adult male corpora quadrigemina cDNA, RIKEN full-length enriched library, clone:B230207M20 product:hypothetical Zn-finger, C2H2 type/KRAB box containing protein, full insert sequence	72687	0	0	0	0	0	10	0	0	0
IPI00344348	Tax_Id=10090 Gene_Symbol=Trpm5 Isoform 1 of Transient receptor potential cation channel subfamily M member 5	132015	16	27	27	18	18	0	20	21	15
IPI00344055	Tax_Id=10090 Gene_Symbol=EG226086 similar to Tekt5 protein	41078	0	0	0	9	0	18	0	0	0
IPI00343940	Tax_Id=10090 Gene_Symbol=Adh6b 15 days embryo head cDNA, RIKEN full-length enriched library, clone:D930023O07 product:weakly similar to Alcohol dehydrogenase alpha chain (Fragment)	27507	0	0	0	0	0	0	7	0	0
IPI00343021	Tax_Id=10090 Gene_Symbol=EG225416 hypothetical protein	16475	8	0	0	0	0	0	0	0	0
IPI00342013	Tax_Id=10090 Gene_Symbol=LOC664894 similar to fusion protein: ubiquitin (bases 43_513); ribosomal protein S27a	13530	7	0	9	7	13	0	0	0	0
IPI00341333	Tax_Id=10090 Gene_Symbol=EG229746 similar to ribosomal protein S4, X-linked	19075	0	0	0	0	0	0	5	0	0
IPI00340165	Tax_Id=10090 Gene_Symbol=- 21 kDa protein	20958	0	7	0	12	0	15	9	12	7
IPI00340103	Tax_Id=10090 Gene_Symbol=EG238217 similar to RPL10L protein	24998	0	11	0	0	6	12	0	15	0
IPI00340036	Tax_Id=10090 Gene_Symbol=EG328825 similar to ribosomal protein L11	22979	0	10	9	0	0	0	0	0	0
IPI00339916	Tax_Id=10090 Gene_Symbol=Eprs Bifunctional aminoacyl-tRNA synthetase	171713	52	44	84	62	0	65	0	46	0
IPI00339474	Tax_Id=10090 Gene_Symbol=EG241053 similar to ribosomal protein L12	18072	0	17	0	0	0	0	12	0	0
IPI00339468	Tax_Id=10090 Gene_Symbol=Dhx9 Isoform 2 of ATP-dependent RNA helicase A	150907	0	0	0	54	0	0	56	0	0
IPI00338604	Tax_Id=10090 Gene_Symbol=Myh10 Myosin, heavy polypeptide 10, non-muscle	233298	0	0	0	0	92	88	0	0	57
IPI00338270	Tax_Id=10090 Gene_Symbol=4933407N01Rik XTP3-transactivated gene B protein homolog precursor	55670	9	0	0	0	0	0	0	0	0
IPI00338039	Tax_Id=10090 Gene_Symbol=Tubb2a Tubulin beta-2A chain	50274	0	0	0	198	0	346	286	355	314
IPI00337978	Tax_Id=10090 Gene_Symbol=Scn8a Isoform 5 of Sodium channel protein type 8 subunit alpha	222796	0	0	0	0	0	43	0	0	0
IPI00337976	Tax_Id=10090 Gene_Symbol=Scn8a Isoform 3 of Sodium channel protein type 8 subunit alpha	228304	0	0	0	0	0	45	28	0	0
IPI00337053	Tax_Id=10090 Gene_Symbol=ENSMUSG00000071964;Ube1y1 Ubiquitin-like modifier-activating enzyme 1 Y	119388	0	0	0	0	27	0	0	32	31
IPI00337050	Tax_Id=10090 Gene_Symbol=Dock9 Isoform 2 of Dedicator of cytokinesis protein 9	245545	0	63	0	0	50	0	0	0	0
IPI00336923	Tax_Id=10090 Gene_Symbol=Zfp445 Zinc finger protein 445	117039	0	0	0	0	0	0	0	0	15
IPI00336881	Tax_Id=10090 Gene_Symbol=Ddah2 N(G),N(G)-dimethylarginine dimethylaminohydrolase 2	29969	0	0	0	0	8	15	0	0	6
IPI00336873	Tax_Id=10090 Gene_Symbol=Hnrnpd Isoform 3 of Heterogeneous nuclear ribonucleoprotein D0	32905	0	0	0	16	7	0	16	0	0
IPI00336324	Tax_Id=10090 Gene_Symbol=Mdh1 Malate dehydrogenase, cytoplasmic	36659	0	18	21	13	17	19	16	18	9
IPI00336194	Tax_Id=10090 Gene_Symbol=Chfr Isoform 1 of E3 ubiquitin-protein ligase CHFR	75819	0	0	0	0	0	16	0	0	0
IPI00331738	Tax_Id=10090 Gene_Symbol=Trim21 52 kDa Ro protein	55166	0	0	0	0	10	0	0	0	0
IPI00331734	Tax_Id=10090 Gene_Symbol=H2afz Histone H2A.Z	13545	7	0	0	9	8	0	5	5	0
IPI00331711	Tax_Id=10090 Gene_Symbol=Brca1 Breast cancer type 1 susceptibility protein homolog	201625	0	0	0	0	0	0	0	0	41
IPI00331707	Tax_Id=10090 Gene_Symbol=Hmgcs1;LOC100040592 Hydroxymethylglutaryl-CoA synthase, cytoplasmic	58160	0	0	0	0	0	0	0	0	7
IPI00331704	Tax_Id=10090 Gene_Symbol=Eno2 Gamma-enolase	47609	15	28	47	29	29	34	0	23	19
IPI00331663	Tax_Id=10090 Gene_Symbol=Arf4 ADP-ribosylation factor 4	20498	0	0	21	0	17	0	9	10	14
IPI00331644	Tax_Id=10090 Gene_Symbol=Psma3 Proteasome subunit alpha type-3	28615	0	0	0	0	13	12	9	7	4
IPI00331609	Tax_Id=10090 Gene_Symbol=Vwa1 Isoform 1 of von Willebrand factor A domain-containing protein 1 precursor	44795	0	7	0	0	0	0	0	0	0
IPI00331597	Tax_Id=10090 Gene_Symbol=Hist1h1d Histone H1.3	22086	0	14	0	0	0	0	0	0	0
IPI00331556	Tax_Id=10090 Gene_Symbol=Hspa4 Heat shock 70 kDa protein 4	94872	0	51	69	0	50	70	0	43	0
IPI00331546	Tax_Id=10090 Gene_Symbol=Hspa2 Heat shock-related 70 kDa protein 2	69983	50	62	0	46	69	81	0	60	40
IPI00331541	Tax_Id=10090 Gene_Symbol=Pfkm 6-phosphofructokinase, muscle type	86070	0	19	0	0	0	31	0	0	0
IPI00331516	Tax_Id=10090 Gene_Symbol=Dbn1 Isoform E2 of Drebrin	73070	0	0	0	0	0	16	0	0	0
IPI00331514	Tax_Id=10090 Gene_Symbol=Eif5a2 Eukaryotic translation initiation factor 5A-2	17124	0	0	0	0	5	0	0	0	0
IPI00331490	Tax_Id=10090 Gene_Symbol=Akr7a5 Aflatoxin B1 aldehyde reductase member 2	41028	0	0	27	0	0	20	0	10	0
IPI00331461	Tax_Id=10090 Gene_Symbol=Rpl11 60S ribosomal protein L11	20468	0	0	0	0	0	0	0	8	10
IPI00331459	Tax_Id=10090 Gene_Symbol=Krt85 Keratin type II cuticular Hb5	57377	0	21	20	0	0	31	0	0	0
IPI00331450	Tax_Id=10090 Gene_Symbol=C330006K01Rik Uncharacterized protein KIAA0415	90604	0	0	0	0	0	0	21	0	0
IPI00331444	Tax_Id=10090 Gene_Symbol=Ipo7 Importin-7	120721	0	0	38	0	0	24	0	0	0
IPI00331373	Tax_Id=10090 Gene_Symbol=0610009O20Rik Uncharacterized protein KIAA0141	55965	0	0	15	0	0	0	0	0	0
IPI00331361	Tax_Id=10090 Gene_Symbol=Mybbp1a Myb-binding protein 1A	152854	0	0	0	0	0	73	0	0	0
IPI00331345	Tax_Id=10090 Gene_Symbol=Rps3a 40S ribosomal protein S3a	30094	0	18	24	0	0	0	0	0	0
IPI00331302	Tax_Id=10090 Gene_Symbol=Rrm1 Ribonucleoside-diphosphate reductase	91006	0	19	49	0	0	37	0	0	0
IPI00331205	Tax_Id=10090 Gene_Symbol=Rab30 Ras-related protein Rab-30	23386	0	0	0	0	0	0	0	5	0
IPI00331188	Tax_Id=10090 Gene_Symbol=Pdcd10 Programmed cell death protein 10	24700	0	0	19	0	10	12	8	10	21
IPI00331174	Tax_Id=10090 Gene_Symbol=Cct7 T-complex protein 1 subunit eta	60127	0	0	27	0	0	0	0	0	0
IPI00331163	Tax_Id=10090 Gene_Symbol=Skp1a S-phase kinase-associated protein 1	18831	0	0	0	0	4	0	0	0	0
IPI00331155	Tax_Id=10090 Gene_Symbol=Adrm1 Protein ADRM1	42376	9	10	13	12	10	22	0	18	12
IPI00331146	Tax_Id=10090 Gene_Symbol=Cmpk1 UMP-CMP kinase	26040	0	0	0	0	7	0	0	8	0
IPI00331128	Tax_Id=10090 Gene_Symbol=Rab8a Ras-related protein Rab-8A	23824	0	0	0	0	6	0	0	8	0
IPI00331092	Tax_Id=10090 Gene_Symbol=Rps4x 40S ribosomal protein S4, X isoform	29807	13	20	20	0	0	0	14	0	15
IPI00330958	Tax_Id=10090 Gene_Symbol=Hnrnpd Isoform 1 of Heterogeneous nuclear ribonucleoprotein D0	38501	18	25	0	0	0	0	0	8	0
IPI00330925	Tax_Id=10090 Gene_Symbol=Hmgb1-rs18 BM168F16.1	24252	0	0	0	0	11	0	0	0	0
IPI00330889	Tax_Id=10090 Gene_Symbol=Lrrc27 Leucine-rich repeat-containing protein 27	59930	0	0	0	0	21	0	0	0	0
IPI00330880	Tax_Id=10090 Gene_Symbol=Clspn Claspin	147341	0	0	0	0	25	0	0	0	0
IPI00330804	Tax_Id=10090 Gene_Symbol=Hsp90aa1 Heat shock protein HSP 90-alpha	85134	86	122	187	88	137	157	82	104	55
IPI00330685	Tax_Id=10090 Gene_Symbol=Acat3 Acetyl CoA transferase-like protein	41895	0	0	44	0	0	37	0	0	0
IPI00330576	Tax_Id=10090 Gene_Symbol=Rilp Rab-interacting lysosomal protein	41171	10	0	0	0	8	0	0	0	10
IPI00330480	Tax_Id=10090 Gene_Symbol=EG432987 Predicted	35315	20	35	38	18	18	23	0	8	0
IPI00330474	Tax_Id=10090 Gene_Symbol=A930038C07Rik Fibronectin type-III domain-containing protein C4orf31 homolog precursor	65670	0	0	9	0	0	12	8	8	0
IPI00330456	Tax_Id=10090 Gene_Symbol=BC050196 Uncharacterized protein FLJ32658 homolog	72913	0	0	7	0	0	0	0	0	8
IPI00330363	Tax_Id=10090 Gene_Symbol=Rpl7a;EG666669 60S ribosomal protein L7a	30129	36	0	14	17	0	0	0	0	0
IPI00330331	Tax_Id=10090 Gene_Symbol=Brd1;LOC100045983 bromodomain containing 1	135569	21	0	26	17	25	0	0	0	0
IPI00330246	Tax_Id=10090 Gene_Symbol=Phldb1 Isoform 2 of Pleckstrin homology-like domain family B member 1	159566	0	0	0	47	45	0	0	0	0
IPI00330186	Tax_Id=10090 Gene_Symbol=Dlgap4 discs, large homolog-associated protein 4 isoform a	108940	0	0	0	29	0	0	0	0	0
IPI00330063	Tax_Id=10090 Gene_Symbol=Capza1 F-actin-capping protein subunit alpha-1	33090	0	0	12	0	0	8	0	0	0
IPI00330048	Tax_Id=10090 Gene_Symbol=Tomm34 Translocase of outer mitochondrial membrane 34	34658	0	0	10	0	0	0	0	0	0
IPI00329998	Tax_Id=10090 Gene_Symbol=- 11 kDa protein	11431	0	0	0	0	7	0	0	0	0
IPI00329906	Tax_Id=10090 Gene_Symbol=BC061194 BC061194 protein	25898	0	3	0	0	0	0	0	0	0
IPI00329834	Tax_Id=10090 Gene_Symbol=Zfand1 AN1-type zinc finger protein 1	31038	12	0	0	0	0	0	18	0	0
IPI00323937	Tax_Id=10090 Gene_Symbol=Gzmc Granzyme C precursor	27635	0	0	6	0	0	0	0	0	0
IPI00323897	Tax_Id=10090 Gene_Symbol=Rab11a Ras-related protein Rab-11A	24492	0	0	0	0	0	7	0	0	0
IPI00323881	Tax_Id=10090 Gene_Symbol=Kpnb1 Importin subunit beta-1	98345	27	30	0	26	0	38	23	34	28
IPI00323820	Tax_Id=10090 Gene_Symbol=Mcm2 CRL-1722 L5178Y-R cDNA, RIKEN full-length enriched library, clone:I730064M13 product:minichromosome maintenance deficient 2 mitotin (S. cerevisiae), full insert sequence	103826	0	0	44	0	39	0	0	0	0
IPI00323819	Tax_Id=10090 Gene_Symbol=Rps20 40S ribosomal protein S20	13478	0	0	10	0	0	0	0	9	0
IPI00323800	Tax_Id=10090 Gene_Symbol=Nefm Neurofilament medium polypeptide	95973	0	0	0	0	0	0	41	26	17
IPI00323592	Tax_Id=10090 Gene_Symbol=Mdh2 Malate dehydrogenase, mitochondrial precursor	36045	25	0	0	37	0	23	0	0	0
IPI00323357	Tax_Id=10090 Gene_Symbol=Hspa8 Heat shock cognate 71 kDa protein	71055	86	124	176	88	155	142	91	103	85
IPI00323179	Tax_Id=10090 Gene_Symbol=Gdi1 Rab GDP dissociation inhibitor alpha	51059	0	0	38	0	27	53	0	0	30
IPI00323064	Tax_Id=10090 Gene_Symbol=Pdcd4 Programmed cell death protein 4	52069	0	0	0	13	0	0	0	0	0
IPI00322869	Tax_Id=10090 Gene_Symbol=Abce1 ATP-binding cassette sub-family E member 1	68240	0	21	0	0	0	0	0	0	0
IPI00322828	Tax_Id=10090 Gene_Symbol=Farsb Phenylalanyl-tRNA synthetase beta chain	66313	11	0	0	9	0	0	0	0	0
IPI00322749	Tax_Id=10090 Gene_Symbol=Snrpd1 Small nuclear ribonucleoprotein Sm D1	13273	0	0	7	7	0	0	4	4	0
IPI00322562	Tax_Id=10090 Gene_Symbol=Rps14 40S ribosomal protein S14	16434	9	10	7	12	6	0	7	0	9
IPI00322543	Tax_Id=10090 Gene_Symbol=Tbxas1 Thromboxane-A synthase	61036	0	0	0	0	11	0	0	0	0
IPI00322440	Tax_Id=10090 Gene_Symbol=Ube2k Ubiquitin-conjugating enzyme E2 K	22507	0	0	0	0	9	7	0	0	0
IPI00322312	Tax_Id=10090 Gene_Symbol=Arhgdia Rho GDP-dissociation inhibitor 1	23450	3	9	16	12	13	19	10	8	8
IPI00322209	Tax_Id=10090 Gene_Symbol=Krt8 Keratin, type II cytoskeletal 8	54531	19	50	48	24	29	26	0	0	10
IPI00322096	Tax_Id=10090 Gene_Symbol=Paics Multifunctional protein ADE2	47781	0	23	33	0	16	21	0	0	0
IPI00321978	Tax_Id=10090 Gene_Symbol=Ranbp1 Ran-specific GTPase-activating protein (Fragment)	23753	0	2	0	3	7	0	0	5	0
IPI00321816	Tax_Id=10090 Gene_Symbol=Cct6b T-complex protein 1 subunit zeta-2	58661	0	12	0	0	15	0	10	0	0
IPI00321734	Tax_Id=10090 Gene_Symbol=Glo1 Lactoylglutathione lyase	20967	0	0	4	0	0	0	0	0	0
IPI00321587	Tax_Id=10090 Gene_Symbol=Krt33a keratin 33A	47704	0	0	9	0	0	0	0	0	0
IPI00321396	Tax_Id=10090 Gene_Symbol=Csnk1e Casein kinase I isoform epsilon	47577	0	0	0	0	0	16	0	0	0
IPI00321308	Tax_Id=10090 Gene_Symbol=Aars Alanyl-tRNA synthetase, cytoplasmic	107697	0	0	0	0	0	0	0	0	43
IPI00321190	Tax_Id=10090 Gene_Symbol=Psap Sulfated glycoprotein 1 precursor	63263	0	0	0	0	0	0	0	7	0
IPI00320921	Tax_Id=10090 Gene_Symbol=Sytl2 Isoform 1 of Synaptotagmin-like protein 2	107196	0	13	0	0	0	0	0	0	0
IPI00320836	Tax_Id=10090 Gene_Symbol=Nbea Isoform 4 of Neurobeachin	328342	0	0	0	0	0	0	59	0	0
IPI00320831	Tax_Id=10090 Gene_Symbol=Nbea Isoform 3 of Neurobeachin	325450	0	0	0	0	0	0	56	0	0
IPI00320459	Tax_Id=10090 Gene_Symbol=Eppk1 Epiplakin	726989	64	0	0	81	0	0	0	0	0
IPI00320238	Tax_Id=10090 Gene_Symbol=Cox6a2 Cytochrome c oxidase polypeptide VIa-heart, mitochondrial precursor	10856	0	0	0	0	0	2	0	0	0
IPI00320217	Tax_Id=10090 Gene_Symbol=Cct2 T-complex protein 1 subunit beta	57783	0	0	41	0	0	0	0	0	0
IPI00320208	Tax_Id=10090 Gene_Symbol=Eef1b2 Elongation factor 1-beta	24849	0	4	0	0	3	8	0	0	0
IPI00320016	Tax_Id=10090 Gene_Symbol=Nono Isoform 1 of Non-POU domain-containing octamer-binding protein	54620	0	0	0	51	0	0	0	0	0
IPI00319994	Tax_Id=10090 Gene_Symbol=Ldha L-lactate dehydrogenase A chain	36817	0	45	0	0	0	0	0	26	0
IPI00319992	Tax_Id=10090 Gene_Symbol=Hspa5 78 kDa glucose-regulated protein precursor	72492	39	42	69	36	35	43	21	23	25
IPI00319830	Tax_Id=10090 Gene_Symbol=Spnb2 Isoform 1 of Spectrin beta chain, brain 1	274908	0	0	0	0	0	0	0	53	0
IPI00319731	Tax_Id=10090 Gene_Symbol=LOC100044981 similar to Glyceraldehyde-3-phosphate dehydrogenase	37674	34	77	93	40	62	68	27	53	52
IPI00319607	Tax_Id=10090 Gene_Symbol=Brip1 Fanconi anemia group J protein homolog	133502	0	0	0	0	0	25	0	0	0
IPI00319385	Tax_Id=10090 Gene_Symbol=Atp13a2 Probable cation-transporting ATPase 13A2	128243	0	0	0	21	0	0	0	0	0
IPI00319231	Tax_Id=10090 Gene_Symbol=Rps15 40S ribosomal protein S15	17029	0	7	0	0	0	0	11	0	0
IPI00318982	Tax_Id=10090 Gene_Symbol=Psmd12 26S proteasome non-ATPase regulatory subunit 12	53243	0	0	0	0	0	20	0	0	0
IPI00318958	Tax_Id=10090 Gene_Symbol=2810406K13Rik 10, 11 days embryo whole body cDNA, RIKEN full-length enriched library, clone:2810406K13 product:hypothetical BTB/POZ domain/Kelch repeat containing protein, full insert sequence	63302	0	0	34	25	0	0	0	0	0
IPI00318577	Tax_Id=10090 Gene_Symbol=Dpys Dihydropyrimidinase	57202	0	0	0	0	0	0	0	13	11
IPI00318548	Tax_Id=10090 Gene_Symbol=U2af1 Splicing factor U2AF 35 kDa subunit	28311	11	14	10	10	0	14	12	0	0
IPI00318492	Tax_Id=10090 Gene_Symbol=Rps2 Bone marrow macrophage cDNA, RIKEN full-length enriched library, clone:I830025I03 product:ribosomal protein S2, full insert sequence	31947	0	0	0	27	0	0	18	0	0
IPI00318140	Tax_Id=10090 Gene_Symbol=4932409I22Rik Nuclear-localized factor 3	44815	10	10	0	8	17	0	0	0	0
IPI00317902	Tax_Id=10090 Gene_Symbol=Psmb5 Proteasome subunit beta type-5 precursor	28685	0	4	36	0	0	39	0	23	15
IPI00317794	Tax_Id=10090 Gene_Symbol=Ncl Nucleolin	76734	51	58	61	61	66	0	68	26	55
IPI00317740	Tax_Id=10090 Gene_Symbol=Gnb2l1 Guanine nucleotide-binding protein subunit beta-2-like 1	35511	0	10	0	6	0	0	7	0	11
IPI00317711	Tax_Id=10090 Gene_Symbol=Hspa4l Isoform 2 of Heat shock 70 kDa protein 4L	92935	0	0	61	0	0	43	0	0	0
IPI00317710	Tax_Id=10090 Gene_Symbol=Hspa4l Isoform 1 of Heat shock 70 kDa protein 4L	95178	0	0	60	0	0	42	0	0	0
IPI00317604	Tax_Id=10090 Gene_Symbol=Sec23b Protein transport protein Sec23B	87294	17	0	0	0	22	0	0	0	0
IPI00317590	Tax_Id=10090 Gene_Symbol=Rps18 40S ribosomal protein S18	17708	0	0	0	0	10	0	0	5	0
IPI00317309	Tax_Id=10090 Gene_Symbol=Anxa5 Annexin A5	35787	0	0	15	0	0	0	0	0	0
IPI00317193	Tax_Id=10090 Gene_Symbol=Clcf1 Cardiotrophin-like cytokine factor 1 precursor	25473	0	0	0	0	5	11	0	0	0
IPI00317015	Tax_Id=10090 Gene_Symbol=Tktl2 Transketolase-like protein 2	69373	11	0	30	0	0	41	0	0	0
IPI00316989	Tax_Id=10090 Gene_Symbol=Epdr1 Isoform 1 of Mammalian ependymin-related protein 1 precursor	25868	0	0	0	0	0	0	13	0	0
IPI00316789	Tax_Id=10090 Gene_Symbol=Katnal2 Isoform 3 of Katanin p60 ATPase-containing subunit A-like 2	46387	0	0	31	12	0	0	0	0	0
IPI00316740	Tax_Id=10090 Gene_Symbol=Ddb1 DNA damage-binding protein 1	128027	0	0	41	0	0	0	0	0	0
IPI00316495	Tax_Id=10090 Gene_Symbol=Rab3c Ras-related protein Rab-3C	26084	0	0	0	0	0	0	0	14	0
IPI00316491	Tax_Id=10090 Gene_Symbol=Hbb-b2 Hemoglobin subunit beta-2	15982	19	15	31	17	13	3	21	14	0
IPI00316359	Tax_Id=10090 Gene_Symbol=Copg2 Coatomer subunit gamma-2	98815	0	0	0	0	0	44	0	0	0
IPI00315948	Tax_Id=10090 Gene_Symbol=Tbcb Tubulin folding cofactor B	27654	0	0	17	0	0	0	0	0	8
IPI00315550	Tax_Id=10090 Gene_Symbol=Glrx3 Glutaredoxin-3	38039	0	0	10	0	0	0	0	0	0
IPI00315538	Tax_Id=10090 Gene_Symbol=Prpsap1 similar to likely ortholog of H. sapiens phosphoribosyl pyrophosphate synthetase-associated protein 1	60834	0	0	0	0	0	0	0	0	21
IPI00315127	Tax_Id=10090 Gene_Symbol=Rrm1 Ribonucleoside-diphosphate reductase large subunit	91017	0	20	52	0	0	37	0	0	0
IPI00314950	Tax_Id=10090 Gene_Symbol=Rplp0 60S acidic ribosomal protein P0	34366	21	31	32	31	0	0	17	0	19
IPI00314844	Tax_Id=10090 Gene_Symbol=Twf1 Twinfilin-1	40283	9	0	0	0	0	0	0	0	0
IPI00314736	Tax_Id=10090 Gene_Symbol=Anp32a Acidic leucine-rich nuclear phosphoprotein 32 family member A	28691	10	15	0	21	17	8	14	12	14
IPI00314467	Tax_Id=10090 Gene_Symbol=Psmb3 Proteasome subunit beta type-3	23235	0	0	0	0	25	24	24	17	17
IPI00314456	Tax_Id=10090 Gene_Symbol=Klhdc8a Kelch domain-containing protein 8A	39191	0	0	0	0	0	0	18	0	0
IPI00314439	Tax_Id=10090 Gene_Symbol=Psmd3 26S proteasome non-ATPase regulatory subunit 3	60775	0	25	0	0	0	0	22	0	0
IPI00314429	Tax_Id=10090 Gene_Symbol=Adra1b Adult male liver cDNA, RIKEN full-length enriched library, clone:1300003P04 product:ADRENERGIC RECEPTOR, ALPHA 1B, full insert sequence	57374	0	0	0	0	0	0	0	7	0
IPI00314132	Tax_Id=10090 Gene_Symbol=Mupcdh Isoform 1 of Mucin and cadherin-like protein precursor	88552	0	0	0	0	0	0	0	14	0
IPI00314042	Tax_Id=10090 Gene_Symbol=Mep1a Meprin 1 alpha	86694	0	0	0	0	0	0	34	0	0
IPI00314041	Tax_Id=10090 Gene_Symbol=Vil1 Villin-1	93256	0	0	0	0	20	0	0	0	0
IPI00313962	Tax_Id=10090 Gene_Symbol=Uchl1 Ubiquitin carboxyl-terminal hydrolase isozyme L1	25165	0	12	30	0	17	17	13	29	21
IPI00313641	Tax_Id=10090 Gene_Symbol=Tmprss11b Transmembrane protease, serine 11B	47197	0	8	13	0	3	11	0	9	0
IPI00313222	Tax_Id=10090 Gene_Symbol=Rpl6 60S ribosomal protein L6	33546	7	17	0	0	0	0	13	0	0
IPI00313151	Tax_Id=10090 Gene_Symbol=Dpysl4 Isoform 1 of Dihydropyrimidinase-related protein 4	62493	11	0	0	0	25	40	0	0	0
IPI00312767	Tax_Id=10090 Gene_Symbol=Wdr13 WD repeat-containing protein 13	54257	4	0	0	12	0	0	0	0	0
IPI00312700	Tax_Id=10090 Gene_Symbol=Myl1 Myosin light chain 1, skeletal muscle isoform	20695	0	0	0	5	0	0	0	0	0
IPI00312527	Tax_Id=10090 Gene_Symbol=Crmp1 Crmp1 protein	74631	16	20	34	33	32	33	56	47	52
IPI00312188	Tax_Id=10090 Gene_Symbol=Stambpl1 Isoform 1 of AMSH-like protease	50293	0	0	0	0	0	0	0	6	0
IPI00312128	Tax_Id=10090 Gene_Symbol=Trim28 Isoform 1 of Transcription intermediary factor 1-beta	90558	28	29	63	41	31	55	30	27	28
IPI00312076	Tax_Id=10090 Gene_Symbol=Kif3a Kinesin family member 3A	82981	0	0	0	0	0	0	0	0	19
IPI00311892	Tax_Id=10090 Gene_Symbol=Yy1 Transcriptional repressor protein YY1	45145	0	0	0	0	0	15	0	0	0
IPI00311873	Tax_Id=10090 Gene_Symbol=Ppp1cb Serine/threonine-protein phosphatase PP1-beta catalytic subunit	37961	0	7	0	0	0	0	0	8	0
IPI00311682	Tax_Id=10090 Gene_Symbol=Atp1a1 Sodium/potassium-transporting ATPase subunit alpha-1 precursor	114221	0	0	0	38	0	0	0	0	0
IPI00311493	Tax_Id=10090 Gene_Symbol=Krt18 Keratin, type I cytoskeletal 18	47509	0	38	0	0	0	0	0	0	19
IPI00311361	Tax_Id=10090 Gene_Symbol=Fgf13 Fibroblast growth factor 13	27798	0	0	0	0	0	0	0	7	0
IPI00311236	Tax_Id=10090 Gene_Symbol=Rpl7 60S ribosomal protein L7	31457	0	0	14	0	0	0	0	0	0
IPI00311175	Tax_Id=10090 Gene_Symbol=Tuba8 Tubulin alpha-8 chain	50704	51	68	123	95	91	127	98	108	88
IPI00311140	Tax_Id=10090 Gene_Symbol=Dhx16 DEAH (Asp-Glu-Ala-His) box polypeptide 16	119698	0	0	0	0	0	39	0	0	24
IPI00311103	Tax_Id=10090 Gene_Symbol=Refbp2 Isoform 1 of RNA and export factor-binding protein 2	23773	0	0	0	9	0	0	6	0	0
IPI00311020	Tax_Id=10090 Gene_Symbol=Sspn Sarcospan	24640	0	0	0	0	0	8	0	0	0
IPI00310567	Tax_Id=10090 Gene_Symbol=Pon2 Serum paraoxonase/arylesterase 2	39764	16	28	0	9	11	15	11	0	18
IPI00310220	Tax_Id=10090 Gene_Symbol=Gnb4 Guanine nucleotide-binding protein subunit beta-4	38096	0	0	0	0	0	0	9	0	0
IPI00310091	Tax_Id=10090 Gene_Symbol=Ppp2r1a Serine/threonine-protein phosphatase 2A 65 kDa regulatory subunit A alpha isoform	66079	0	18	0	0	0	24	0	0	16
IPI00309999	Tax_Id=10090 Gene_Symbol=Lama2 Laminin subunit alpha-2 precursor	351638	0	0	0	0	107	0	0	0	0
IPI00309844	Tax_Id=10090 Gene_Symbol=Als2 Isoform 1 of Alsin	184207	0	0	0	45	0	0	0	0	0
IPI00309398	Tax_Id=10090 Gene_Symbol=Mcm5 minichromosome maintenance deficient 5, cell division cycle 46	83152	0	0	68	0	0	0	0	0	0
IPI00309191	Tax_Id=10090 Gene_Symbol=Unc5c Isoform 1 of Netrin receptor UNC5C precursor	104879	0	0	18	0	0	0	0	0	0
IPI00309041	Tax_Id=10090 Gene_Symbol=Spon2 Spondin-2 precursor	36398	0	0	0	0	0	0	4	0	0
IPI00308885	Tax_Id=10090 Gene_Symbol=Hspd1 Isoform 1 of 60 kDa heat shock protein, mitochondrial precursor	61088	0	41	0	0	48	71	0	0	0
IPI00308706	Tax_Id=10090 Gene_Symbol=Rpl5;LOC100043295 60S ribosomal protein L5	34607	14	0	0	16	0	0	0	17	0
IPI00308498	Tax_Id=10090 Gene_Symbol=Casp3 Caspase-3 precursor	31911	11	6	17	9	6	10	16	8	6
IPI00308446	Tax_Id=10090 Gene_Symbol=Ahcyl2 Isoform 1 of Putative adenosylhomocysteinase 3	67883	0	19	0	0	0	0	0	0	0
IPI00308324	Tax_Id=10090 Gene_Symbol=Rdx Radixin	68672	0	0	0	0	19	0	0	0	0
IPI00308222	Tax_Id=10090 Gene_Symbol=Dbnl Isoform 2 of Drebrin-like protein	48684	0	4	12	13	10	10	0	0	0
IPI00308101	Tax_Id=10090 Gene_Symbol=Arl6ip6 ADP-ribosylation factor-like protein 6-interacting protein 6	25178	0	0	0	0	0	5	0	0	0
IPI00307837	Tax_Id=10090 Gene_Symbol=Eef1a1 Elongation factor 1-alpha 1	50424	42	97	99	48	63	78	24	33	36
IPI00284848	Tax_Id=10090 Gene_Symbol=Emilin2 EMILIN-2 precursor	118491	0	0	0	0	0	0	0	26	0
IPI00284272	Tax_Id=10090 Gene_Symbol=Dst Isoform 3 of Bullous pemphigoid antigen 1, isoforms 1/2/3/4	839273	0	156	0	0	0	0	0	0	0
IPI00284246	Tax_Id=10090 Gene_Symbol=Enah Isoform 4 of Protein enabled homolog	84589	0	0	30	0	0	0	0	0	0
IPI00284094	Tax_Id=10090 Gene_Symbol=Acot7 Isoform A of Cytosolic acyl coenzyme A thioester hydrolase	37930	0	13	0	0	0	0	0	0	0
IPI00283862	Tax_Id=10090 Gene_Symbol=Psma1 Proteasome subunit alpha type-1	29813	0	0	13	0	18	0	16	0	22
IPI00283671	Tax_Id=10090 Gene_Symbol=2500003M10Rik Isoform 1 of Uncharacterized protein C1orf77 homolog	26568	0	0	0	0	0	26	0	0	0
IPI00283637	Tax_Id=10090 Gene_Symbol=EG432803 hypothetical protein isoform 1	28565	0	0	0	0	0	0	0	7	0
IPI00283531	Tax_Id=10090 Gene_Symbol=Gstp2 Glutathione S-transferase P 2	23693	0	0	18	8	10	0	9	0	0
IPI00283156	Tax_Id=10090 Gene_Symbol=EG625281 similar to ribosomal protein L30	12985	0	0	9	5	0	0	0	0	5
IPI00282873	Tax_Id=10090 Gene_Symbol=LOC635992 hypothetical protein	16017	0	0	0	0	0	9	0	8	0
IPI00281278	Tax_Id=10090 Gene_Symbol=Ppm1m Isoform 2 of Protein phosphatase 1M	34261	0	0	0	0	0	19	0	0	0
IPI00281245	Tax_Id=10090 Gene_Symbol=EG233075 hypothetical protein	20690	0	0	0	0	0	0	0	0	4
IPI00281122	Tax_Id=10090 Gene_Symbol=Camta2 Isoform 5 of Calmodulin-binding transcription activator 2	109271	0	0	32	0	0	26	0	0	0
IPI00281011	Tax_Id=10090 Gene_Symbol=Marcksl1 MARCKS-related protein	20210	2	4	0	5	5	0	0	0	0
IPI00280967	Tax_Id=10090 Gene_Symbol=Tardbp TAR DNA binding protein isoform 3	33706	16	0	0	0	0	0	7	0	0
IPI00280156	Tax_Id=10090 Gene_Symbol=EG433229 hypothetical protein isoform 7	36959	21	17	32	25	27	24	16	17	9
IPI00279474	Tax_Id=10090 Gene_Symbol=Ugp2 Isoform 2 of UTP--glucose-1-phosphate uridylyltransferase	55852	0	0	0	0	0	0	0	0	19
IPI00278624	Tax_Id=10090 Gene_Symbol=Mcm10 Protein MCM10 homolog	99485	0	0	0	0	0	0	0	0	29
IPI00278611	Tax_Id=10090 Gene_Symbol=Tpm3 Isoform 1 of Tropomyosin alpha-3 chain	32900	0	42	26	0	0	0	0	12	13
IPI00277703	Tax_Id=10090 Gene_Symbol=Cyld Isoform 2 of Probable ubiquitin carboxyl-terminal hydrolase CYLD	108171	0	0	0	0	13	0	0	0	0
IPI00277554	Tax_Id=10090 Gene_Symbol=Mocs3 Molybdenum cofactor synthesis protein 3	50313	16	0	0	0	0	0	18	0	0
IPI00275455	Tax_Id=10090 Gene_Symbol=LOC100042791;LOC100047828 similar to ribosomal protein isoform 1	16723	9	8	0	0	0	0	11	5	9
IPI00275118	Tax_Id=10090 Gene_Symbol=EG637379 similar to 60S ribosomal protein L9 isoform 2	21395	0	0	0	0	0	0	8	0	0
IPI00274175	Tax_Id=10090 Gene_Symbol=EG330948 similar to ribosomal protein S8 isoform 1	24384	6	0	0	0	0	0	4	0	0
IPI00273914	Tax_Id=10090 Gene_Symbol=Ddx58 Isoform 1 of Probable ATP-dependent RNA helicase DDX58	107237	0	26	0	0	0	0	0	0	0
IPI00273803	Tax_Id=10090 Gene_Symbol=Rpl15 60S ribosomal protein L15	24245	0	0	0	10	0	0	11	7	0
IPI00273646	Tax_Id=10090 Gene_Symbol=LOC100040053;LOC100042025;ENSMUSG00000068459;OTTMUSG00000005300;LOC100048291;ENSMUSG00000070490;Gapdh;RP23-403O15.4;LOC100041325;LOC100046067;LOC100042349 Glyceraldehyde-3-phosphate dehydrogenase	36072	0	86	136	46	69	83	36	68	60
IPI00273133	Tax_Id=10090 Gene_Symbol=Flt4 Vascular endothelial growth factor receptor 3 precursor	155029	0	0	0	0	0	0	0	19	0
IPI00273023	Tax_Id=10090 Gene_Symbol=Ahsa2 Isoform 1 of Activator of 90 kDa heat shock protein ATPase homolog 2	37966	0	0	0	0	15	0	0	0	0
IPI00272387	Tax_Id=10090 Gene_Symbol=Cit Isoform 3 of Citron Rho-interacting kinase	184931	0	56	0	0	0	0	0	0	0
IPI00272230	Tax_Id=10090 Gene_Symbol=Rab39b Ras-related protein Rab-39B	24849	0	0	0	0	0	0	0	5	0
IPI00272033	Tax_Id=10090 Gene_Symbol=Hist2h2ac;Hist2h2ab Histone H2A type 2-C	13980	9	0	0	0	8	0	0	4	0
IPI00271869	Tax_Id=10090 Gene_Symbol=LOC100041204 similar to Glyceraldehyde-3-phosphate dehydrogenase	36293	27	61	85	29	51	67	23	45	41
IPI00271059	Tax_Id=10090 Gene_Symbol=Rab4b Ras-related protein Rab-4B	23899	0	0	0	0	0	0	0	6	0
IPI00270326	Tax_Id=10090 Gene_Symbol=Psmc2 Adult male testis cDNA, RIKEN full-length enriched library, clone:4930525G09 product:PROTEASOME (PROSOME, MACROPAIN) 26S SUBUNIT, ATPASE 2, full insert sequence	53289	17	0	0	0	0	32	0	0	22
IPI00269661	Tax_Id=10090 Gene_Symbol=Hnrnpa3 Isoform 1 of Heterogeneous nuclear ribonucleoprotein A3	39856	24	0	0	23	0	0	37	0	0
IPI00269613	Tax_Id=10090 Gene_Symbol=Eif3i Eukaryotic translation initiation factor 3 subunit I	36837	0	11	0	0	14	0	17	0	39
IPI00269029	Tax_Id=10090 Gene_Symbol=Golim4 Golgi integral membrane protein 4	76796	8	0	0	0	0	0	0	0	0
IPI00268802	Tax_Id=10090 Gene_Symbol=LOC100046967;LOC100039979 similar to ribosomal protein	17680	0	6	0	10	8	0	10	0	8
IPI00268247	Tax_Id=10090 Gene_Symbol=Gtse1 G2 and S phase-expressed protein 1	79160	0	0	0	26	0	0	0	0	0
IPI00268145	Tax_Id=10090 Gene_Symbol=Atp12a Potassium-transporting ATPase alpha chain 2	115394	0	0	0	36	0	0	0	0	0
IPI00267041	Tax_Id=10090 Gene_Symbol=Gfra4 Isoform a2 of GDNF family receptor alpha-4 precursor	33216	0	0	0	0	0	0	0	0	6
IPI00266899	Tax_Id=10090 Gene_Symbol=Fkbp1a FK506-binding protein 1A	11972	0	0	0	0	6	0	0	0	0
IPI00266875	Tax_Id=10090 Gene_Symbol=Actg2 Smooth muscle gamma-actin	43251	123	0	253	162	0	273	192	200	163
IPI00266281	Tax_Id=10090 Gene_Symbol=Txnl1 Thioredoxin-like protein 1	32616	0	0	15	0	0	16	0	0	0
IPI00266188	Tax_Id=10090 Gene_Symbol=Cfl2 Cofilin-2	18812	10	7	16	11	15	14	9	11	5
IPI00266063	Tax_Id=10090 Gene_Symbol=Rnf165 ring finger protein 165	40110	7	0	0	0	0	0	0	0	0
IPI00265406	Tax_Id=10090 Gene_Symbol=Pfas Pfas protein	146248	0	0	0	0	32	0	0	0	0
IPI00265300	Tax_Id=10090 Gene_Symbol=Cbln4 Cerebellin-4 precursor	21709	0	0	0	0	0	0	0	0	5
IPI00265221	Tax_Id=10090 Gene_Symbol=Kiss1 Isoform 1 of Metastasis-suppressor KiSS-1 precursor	14279	0	7	0	0	9	0	0	0	0
IPI00265107	Tax_Id=10090 Gene_Symbol=EG268795 hypothetical protein isoform 2	30143	36	29	12	16	0	0	36	0	0
IPI00265025	Tax_Id=10090 Gene_Symbol=Galk1 galactokinase 1	42668	0	0	0	0	0	15	0	0	0
IPI00263822	Tax_Id=10090 Gene_Symbol=Prkacb Isoform 1 of cAMP-dependent protein kinase catalytic subunit beta	40853	0	0	0	0	8	0	0	0	0
IPI00263048	Tax_Id=10090 Gene_Symbol=Numa1 Nuclear mitotic apparatus protein 1	236599	73	0	0	0	0	0	0	0	0
IPI00261638	Tax_Id=10090 Gene_Symbol=Myl6b Myosin light chain 6B	22849	0	0	0	0	0	0	0	0	5
IPI00261455	Tax_Id=10090 Gene_Symbol=EG626175 similar to ribosomal protein S26	13267	0	0	0	0	0	0	0	0	2
IPI00230719	Tax_Id=10090 Gene_Symbol=Braf Isoform 1 of B-Raf proto-oncogene serine/threonine-protein kinase	89660	0	0	0	0	0	0	29	0	0
IPI00230707	Tax_Id=10090 Gene_Symbol=Ywhag 14-3-3 protein gamma	28456	11	16	13	21	33	28	28	38	37
IPI00230706	Tax_Id=10090 Gene_Symbol=Pgam2 Phosphoglycerate mutase 2	28980	11	18	14	10	9	9	7	7	0
IPI00230692	Tax_Id=10090 Gene_Symbol=Dst Isoform 4 of Bullous pemphigoid antigen 1, isoforms 1/2/3/4	839979	0	0	0	0	142	0	0	0	0
IPI00230682	Tax_Id=10090 Gene_Symbol=Ywhab Isoform Long of 14-3-3 protein beta/alpha	28183	17	22	14	27	33	29	27	31	27
IPI00230676	Tax_Id=10090 Gene_Symbol=Acin1 apoptotic chromatin condensation inducer 1 isoform 1	71962	11	0	0	0	0	0	11	0	0
IPI00230675	Tax_Id=10090 Gene_Symbol=Acin1 Isoform 2 of Apoptotic chromatin condensation inducer in the nucleus	67344	11	0	0	0	0	0	0	0	0
IPI00230660	Tax_Id=10090 Gene_Symbol=Rps15a 40S ribosomal protein S15a	14944	7	10	0	0	0	0	0	0	0
IPI00230623	Tax_Id=10090 Gene_Symbol=Rpl32 60S ribosomal protein L32	15964	0	0	0	8	0	0	6	0	0
IPI00230615	Tax_Id=10090 Gene_Symbol=Nif3l1 Adult male cerebellum cDNA, RIKEN full-length enriched library, clone:1500035A02 product:Ngg1 interacting factor 3-like 1 (S. pombe), full insert sequence	42176	10	0	0	15	0	9	0	0	0
IPI00230588	Tax_Id=10090 Gene_Symbol=Acot7 Isoform C of Cytosolic acyl coenzyme A thioester hydrolase	39576	0	12	0	0	0	11	17	18	14
IPI00230465	Tax_Id=10090 Gene_Symbol=Rrbp1 Isoform RRp5.4 of Ribosome-binding protein 1	30112	0	0	0	0	0	22	17	0	0
IPI00230461	Tax_Id=10090 Gene_Symbol=Rrbp1 Isoform RRp16.8 of Ribosome-binding protein 1	41763	0	0	0	0	21	22	18	0	23
IPI00230444	Tax_Id=10090 Gene_Symbol=Prph Isoform 3u of Peripherin	57969	0	9	0	17	21	0	0	0	0
IPI00230440	Tax_Id=10090 Gene_Symbol=ENSMUSG00000048538;Ahcy Adenosylhomocysteinase	48170	0	26	27	0	0	30	0	0	19
IPI00230427	Tax_Id=10090 Gene_Symbol=Mif Macrophage migration inhibitory factor	12667	0	5	0	9	7	7	5	7	0
IPI00230394	Tax_Id=10090 Gene_Symbol=Lmnb1 Lamin-B1	66973	36	0	0	44	0	0	34	0	0
IPI00230368	Tax_Id=10090 Gene_Symbol=2610110G12Rik 2610110G12Rik protein	47306	0	0	0	0	0	0	0	18	0
IPI00230365	Tax_Id=10090 Gene_Symbol=Krt17 Keratin, type I cytoskeletal 17	48417	17	46	25	0	0	31	0	0	15
IPI00230355	Tax_Id=10090 Gene_Symbol=Gspt1 G1 to S phase transition 1	65068	0	27	0	0	0	0	0	0	0
IPI00230277	Tax_Id=10090 Gene_Symbol=Mapk3 Mitogen-activated protein kinase 3	43381	0	0	0	0	0	0	0	9	0
IPI00230264	Tax_Id=10090 Gene_Symbol=H2afx Histone H2A.x	15133	7	0	0	0	6	0	4	0	0
IPI00230261	Tax_Id=10090 Gene_Symbol=Hba-x Hemoglobin subunit zeta	16338	29	46	50	0	0	0	0	0	0
IPI00230212	Tax_Id=10090 Gene_Symbol=Gstm1 Glutathione S-transferase Mu 1	26067	0	0	0	0	0	0	0	0	4
IPI00230171	Tax_Id=10090 Gene_Symbol=Mink1 Isoform 3 of Misshapen-like kinase 1	151930	0	0	41	0	0	0	0	0	0
IPI00230139	Tax_Id=10090 Gene_Symbol=Fkbp4 FK506-binding protein 4	51939	15	19	27	0	0	22	0	0	0
IPI00230113	Tax_Id=10090 Gene_Symbol=Cyb5 Cytochrome b5	15232	0	0	0	0	2	0	0	0	0
IPI00230108	Tax_Id=10090 Gene_Symbol=Pdia3 Protein disulfide-isomerase A3 precursor	57099	13	0	0	0	0	0	0	0	11
IPI00230086	Tax_Id=10090 Gene_Symbol=Hnrnpd Isoform 2 of Heterogeneous nuclear ribonucleoprotein D0	36526	0	25	0	0	0	0	0	0	0
IPI00230074	Tax_Id=10090 Gene_Symbol=Ofd1 Oral-facial-digital syndrome 1 gene homolog	118016	0	0	0	0	0	0	0	18	0
IPI00230061	Tax_Id=10090 Gene_Symbol=Plec1 Isoform PLEC-0 of Plectin-1	523447	115	0	0	0	137	0	0	0	0
IPI00230044	Tax_Id=10090 Gene_Symbol=Tpm3 Isoform 2 of Tropomyosin alpha-3 chain	29231	0	46	24	0	17	26	0	18	12
IPI00230035	Tax_Id=10090 Gene_Symbol=Ddx3x ATP-dependent RNA helicase DDX3X	73455	19	13	30	23	0	0	0	0	0
IPI00230005	Tax_Id=10090 Gene_Symbol=Prkaca Isoform 1 of cAMP-dependent protein kinase catalytic subunit alpha	40659	0	0	0	0	8	0	0	0	8
IPI00229962	Tax_Id=10090 Gene_Symbol=Prmt1 Isoform 3 of Protein arginine N-methyltransferase 1	40121	0	16	23	11	0	35	0	0	12
IPI00229961	Tax_Id=10090 Gene_Symbol=Prmt1 Isoform 2 of Protein arginine N-methyltransferase 1	41123	0	0	22	0	0	0	0	0	12
IPI00229879	Tax_Id=10090 Gene_Symbol=Lrrc45 Leucine-rich repeat-containing protein 45	76763	28	0	0	0	0	0	0	0	0
IPI00229859	Tax_Id=10090 Gene_Symbol=Eif3b Eif3b protein	110111	0	0	0	16	0	0	0	0	0
IPI00229842	Tax_Id=10090 Gene_Symbol=Aof1 Isoform 1 of Flavin-containing amine oxidase domain-containing protein 1	93885	0	0	0	0	0	26	0	0	0
IPI00229834	Tax_Id=10090 Gene_Symbol=Copa Coatomer subunit alpha	140011	0	0	0	0	0	0	0	0	35
IPI00229820	Tax_Id=10090 Gene_Symbol=BC029169 Protein FAM20A precursor	62171	12	0	0	0	0	0	0	0	0
IPI00229801	Tax_Id=10090 Gene_Symbol=Trp53bp1 transformation related protein 53 binding protein 1	214771	0	0	0	0	0	0	0	41	0
IPI00229796	Tax_Id=10090 Gene_Symbol=Pygb Glycogen phosphorylase, brain form	97353	0	0	0	0	0	37	0	0	0
IPI00229784	Tax_Id=10090 Gene_Symbol=Gatad2a;LOC100047029 Transcriptional repressor p66 alpha	67634	0	0	0	0	22	0	0	0	0
IPI00229750	Tax_Id=10090 Gene_Symbol=Gramd1c GRAM domain-containing protein 1C homolog	52285	0	0	0	0	0	0	0	0	15
IPI00229745	Tax_Id=10090 Gene_Symbol=Trpc4 Isoform Beta of Short transient receptor potential channel 4	102971	0	0	0	14	0	0	0	0	0
IPI00229725	Tax_Id=10090 Gene_Symbol=Ngef Isoform 1 of Ephexin-1	82661	0	16	0	0	0	0	0	0	0
IPI00229680	Tax_Id=10090 Gene_Symbol=LOC100048622;1500003O03Rik Calcium-binding protein p22	22418	0	0	0	7	0	0	0	0	0
IPI00229653	Tax_Id=10090 Gene_Symbol=Zfp142 MKIAA0236 protein	212483	0	0	0	0	0	26	0	0	0
IPI00229613	Tax_Id=10090 Gene_Symbol=Macf1 Isoform 3 of Microtubule-actin cross-linking factor 1	625566	0	154	0	0	146	0	0	145	0
IPI00229571	Tax_Id=10090 Gene_Symbol=Sltm Isoform 1 of SAFB-like transcription modulator	117078	40	53	0	0	0	0	0	0	0
IPI00229570	Tax_Id=10090 Gene_Symbol=Hmgb1l HMG-L6	23380	0	15	0	0	12	0	0	13	0
IPI00229542	Tax_Id=10090 Gene_Symbol=Hist1h2aa Histone protein Hist1h2aa	14048	0	0	0	0	8	0	0	5	0
IPI00229539	Tax_Id=10090 Gene_Symbol=Hist3h2bb histone cluster 3, H2bb	17248	13	0	0	16	0	0	0	0	0
IPI00229534	Tax_Id=10090 Gene_Symbol=Marcks Myristoylated alanine-rich C-kinase substrate	29701	23	9	21	0	13	17	17	12	13
IPI00229527	Tax_Id=10090 Gene_Symbol=Lta4h Leukotriene A-4 hydrolase	69604	14	0	0	0	0	0	0	0	0
IPI00229510	Tax_Id=10090 Gene_Symbol=Ldhb L-lactate dehydrogenase B chain	36834	20	19	29	22	23	24	18	20	11
IPI00229509	Tax_Id=10090 Gene_Symbol=Plec1 Isoform PLEC-1I of Plectin-1	519050	0	0	0	0	136	0	0	0	0
IPI00229434	Tax_Id=10090 Gene_Symbol=Trp53bp2 tumor protein p53 binding protein, 2	126728	0	0	0	0	0	0	39	0	0
IPI00229397	Tax_Id=10090 Gene_Symbol=Smc4 Structural maintenance of chromosomes protein 4	147602	0	0	58	0	0	0	0	0	0
IPI00229288	Tax_Id=10090 Gene_Symbol=Btbd7 Isoform 1 of BTB/POZ domain-containing protein 7	127475	0	0	0	0	0	0	33	0	0
IPI00229246	Tax_Id=10090 Gene_Symbol=Disc1 Isoform 3 of Disrupted in schizophrenia 1 homolog	86173	15	0	0	0	0	0	0	0	0
IPI00229224	Tax_Id=10090 Gene_Symbol=Acta2 Adult male kidney cDNA, RIKEN full-length enriched library, clone:0610041G09 product:actin, alpha 2, smooth muscle, aorta, full insert sequence	12606	22	19	35	27	35	35	24	28	16
IPI00229217	Tax_Id=10090 Gene_Symbol=Mapk15 Mitogen-activated protein kinase 15	61040	0	0	0	0	0	0	0	15	0
IPI00229207	Tax_Id=10090 Gene_Symbol=1300007F04Rik 4 days neonate male adipose cDNA, RIKEN full-length enriched library, clone:B430113H14 product:Hypothetical alpha/beta-Hydrolases structure containing protein, full insert sequence	52032	0	0	0	0	2	0	0	0	0
IPI00229201	Tax_Id=10090 Gene_Symbol=3000002C10Rik 12 days embryo head cDNA, RIKEN full-length enriched library, clone:3000002C10 product:glyceraldehyde-3-phosphate dehydrogenase (EC 1.2.1.12) homolog	16676	14	0	26	11	13	19	9	0	11
IPI00229080	Tax_Id=10090 Gene_Symbol=Hsp90ab1 Heat shock protein 84b	83571	134	180	260	133	173	213	107	122	85
IPI00229069	Tax_Id=10090 Gene_Symbol=Antxr1 Isoform 2 of Anthrax toxin receptor 1 precursor	59262	0	0	0	27	0	0	0	0	0
IPI00229030	Tax_Id=10090 Gene_Symbol=Nos1 Isoform NNOS Mu of Nitric oxide synthase, brain	165608	0	0	0	0	38	0	39	0	0
IPI00229027	Tax_Id=10090 Gene_Symbol=Nos1 Isoform NNOS beta of Nitric oxide synthase, brain	137525	0	38	0	0	0	0	33	0	16
IPI00229026	Tax_Id=10090 Gene_Symbol=Nos1 Isoform N-NOS-2 of Nitric oxide synthase, brain	149540	0	0	0	0	0	0	0	0	27
IPI00228903	Tax_Id=10090 Gene_Symbol=Ccdc17 Coiled-coil domain-containing protein 17	62954	14	28	0	0	21	0	0	0	16
IPI00228879	Tax_Id=10090 Gene_Symbol=Hmgb3 High mobility group protein B3	23167	0	0	0	0	0	0	7	0	0
IPI00228877	Tax_Id=10090 Gene_Symbol=Cnksr2 Isoform 1 of Connector enhancer of kinase suppressor of ras 2	118463	0	0	27	0	0	0	0	0	0
IPI00228861	Tax_Id=10090 Gene_Symbol=Ccdc73 Coiled-coil domain-containing protein 73	121056	35	0	0	0	0	0	0	0	0
IPI00228803	Tax_Id=10090 Gene_Symbol=Exdl1 Exonuclease 3~-5~ domain-like-containing protein 1	64606	0	11	0	0	0	0	0	0	0
IPI00228727	Tax_Id=10090 Gene_Symbol=Krt222 Adult male medulla oblongata cDNA, RIKEN full-length enriched library, clone:6330509G02 product:hypothetical protein, full insert sequence	34405	0	7	0	0	0	0	0	0	0
IPI00228647	Tax_Id=10090 Gene_Symbol=Slc38a10 Isoform 1 of Putative sodium-coupled neutral amino acid transporter 10	117691	0	0	0	0	0	61	0	0	0
IPI00228645	Tax_Id=10090 Gene_Symbol=Pfn2 Isoform 1 of Profilin-2	15364	0	0	16	0	0	0	0	0	0
IPI00228633	Tax_Id=10090 Gene_Symbol=Gpi1 Glucose-6-phosphate isomerase	62955	0	19	0	0	0	0	0	0	0
IPI00228630	Tax_Id=10090 Gene_Symbol=Fbp1 Fructose-1,6-bisphosphatase 1	37288	8	0	0	0	0	0	0	0	0
IPI00228616	Tax_Id=10090 Gene_Symbol=Hist1h1a Histone H1.1	21772	0	14	0	0	0	0	0	0	0
IPI00228583	Tax_Id=10090 Gene_Symbol=Mtpn Myotrophin	13024	0	0	0	0	3	0	0	3	0
IPI00228548	Tax_Id=10090 Gene_Symbol=Eno3 Beta-enolase	47337	13	17	33	20	21	20	0	22	19
IPI00228537	Tax_Id=10090 Gene_Symbol=Tmc3 Adult male colon cDNA, RIKEN full-length enriched library, clone:9030203A06 product:hypothetical protein, full insert sequence	18731	0	0	0	6	0	0	0	0	0
IPI00228379	Tax_Id=10090 Gene_Symbol=Ftl2 Ferritin light chain 2	20887	0	0	13	0	5	0	0	5	0
IPI00228253	Tax_Id=10090 Gene_Symbol=Acat2 Acetyl-CoA acetyltransferase, cytosolic	41727	20	0	37	0	0	38	0	0	0
IPI00228044	Tax_Id=10090 Gene_Symbol=Camk2g Isoform 2 of Calcium/calmodulin-dependent protein kinase type II gamma chain	59013	0	0	0	0	0	0	0	15	0
IPI00227918	Tax_Id=10090 Gene_Symbol=Tpm2 Tpm2 protein	35175	0	17	20	0	0	0	0	0	0
IPI00227900	Tax_Id=10090 Gene_Symbol=Prkaca Isoform 2 of cAMP-dependent protein kinase catalytic subunit alpha	39892	0	0	0	0	0	0	0	5	0
IPI00227865	Tax_Id=10090 Gene_Symbol=Myh11 Isoform 2 of Myosin-11	223983	0	0	95	0	0	0	0	0	0
IPI00227855	Tax_Id=10090 Gene_Symbol=Slc7a2 Isoform 2 of Low affinity cationic amino acid transporter 2	72661	0	0	0	0	13	0	0	14	0
IPI00227843	Tax_Id=10090 Gene_Symbol=Tpp2 Isoform Short of Tripeptidyl-peptidase 2	139915	0	0	25	0	32	0	0	26	27
IPI00227805	Tax_Id=10090 Gene_Symbol=Pfn2 Isoform 2 of Profilin-2	16070	0	0	11	0	0	0	0	0	4
IPI00227773	Tax_Id=10090 Gene_Symbol=Ppp1cc Isoform Gamma-2 of Serine/threonine-protein phosphatase PP1-gamma catalytic subunit	39221	0	6	0	0	0	0	0	0	0
IPI00227759	Tax_Id=10090 Gene_Symbol=Wwp1 NEDD4-like E3 ubiquitin-protein ligase WWP1	105426	0	0	0	0	0	0	0	0	12
IPI00227585	Tax_Id=10090 Gene_Symbol=Fabp7 Fatty acid-binding protein, brain	15169	0	7	13	8	14	11	6	16	12
IPI00227432	Tax_Id=10090 Gene_Symbol=Dnm3 Isoform 1 of Dynamin-3	97529	0	0	0	33	0	0	0	0	0
IPI00227392	Tax_Id=10090 Gene_Symbol=Ywhah 14-3-3 protein eta	28365	0	14	8	16	30	21	15	26	29
IPI00227299	Tax_Id=10090 Gene_Symbol=Vim Vimentin	53712	30	35	64	38	45	52	22	0	0
IPI00227149	Tax_Id=10090 Gene_Symbol=Ythdf3 Isoform 3 of YTH domain family protein 3	65524	0	0	0	0	14	0	0	0	0
IPI00227140	Tax_Id=10090 Gene_Symbol=Krt14 Keratin, type I cytoskeletal 14	53176	30	74	45	25	26	44	24	21	30
IPI00226993	Tax_Id=10090 Gene_Symbol=Txn1 Thioredoxin	12010	0	0	0	0	3	5	0	0	0
IPI00226930	Tax_Id=10090 Gene_Symbol=Hat1 Histone aminotransferase 1	50493	0	0	10	0	0	0	0	0	0
IPI00226815	Tax_Id=10090 Gene_Symbol=Uba6 Ubiquitin-like modifier-activating enzyme 6	119430	0	0	0	0	38	0	0	0	0
IPI00226695	Tax_Id=10090 Gene_Symbol=Rnft2 Isoform 2 of Ring finger and transmembrane domain-containing protein 2	49824	0	0	0	10	0	0	0	0	0
IPI00226528	Tax_Id=10090 Gene_Symbol=Osgin2 2 days neonate thymus thymic cells cDNA, RIKEN full-length enriched library, clone:E430007D24 product:Protein C8orf1 (hT41) homolog	62201	0	0	0	0	0	0	0	0	8
IPI00226397	Tax_Id=10090 Gene_Symbol=Gemin5 Gem-associated protein 5	169080	0	0	0	0	24	0	34	0	0
IPI00226298	Tax_Id=10090 Gene_Symbol=Nlrp4b NACHT, LRR and PYD domains-containing protein 4B	101772	0	0	0	0	0	0	0	9	0
IPI00226275	Tax_Id=10090 Gene_Symbol=Wdr26 WD repeat-containing protein 26	71524	0	0	40	0	0	0	19	0	0
IPI00226270	Tax_Id=10090 Gene_Symbol=D630003M21Rik Uncharacterized protein KIAA1755 homolog	130318	28	0	0	0	0	0	0	0	0
IPI00226264	Tax_Id=10090 Gene_Symbol=D630013G24Rik 0 day neonate kidney cDNA, RIKEN full-length enriched library, clone:D630013G24 product:hypothetical Src homology 3 (SH3) domain profile/Repeat in HS1/Cortactin/Src homology 3 (SH3) domain containing protein, f	62337	0	40	0	0	0	0	0	0	0
IPI00226240	Tax_Id=10090 Gene_Symbol=D19Ertd737e Uncharacterized protein C10orf84 homolog	27093	0	0	0	4	0	0	0	0	0
IPI00226080	Tax_Id=10090 Gene_Symbol=Rlbp1 Retinaldehyde-binding protein 1	36670	0	0	0	0	0	12	0	0	0
IPI00226073	Tax_Id=10090 Gene_Symbol=Hnrnpf Isoform 1 of Heterogeneous nuclear ribonucleoprotein F	46043	13	14	0	0	0	0	0	0	12
IPI00225961	Tax_Id=10090 Gene_Symbol=Phgdh D-3-phosphoglycerate dehydrogenase	57347	0	0	26	0	0	0	0	0	0
IPI00225945	Tax_Id=10090 Gene_Symbol=Ldhal6b Adult male testis cDNA, RIKEN full-length enriched library, clone:4933402O15 product:similar to L-LACTATE DEHYDROGENASE A-LIKE	42364	23	20	23	13	26	21	15	16	18
IPI00225757	Tax_Id=10090 Gene_Symbol=Pggt1b Geranylgeranyl transferase type-1 subunit beta	43182	0	0	0	0	0	0	0	0	9
IPI00225634	Tax_Id=10090 Gene_Symbol=Rps12;LOC672959 40S ribosomal protein S12	14905	0	0	0	0	0	0	0	0	6
IPI00225522	Tax_Id=10090 Gene_Symbol=Suv420h1 Isoform 3 of Histone-lysine N-methyltransferase SUV420H1	97435	0	0	0	0	0	0	0	13	0
IPI00225378	Tax_Id=10090 Gene_Symbol=Krt15 Keratin 15	49634	0	72	63	0	37	0	28	25	39
IPI00225275	Tax_Id=10090 Gene_Symbol=Pygm Glycogen phosphorylase, muscle form	97681	0	0	0	0	0	26	0	0	0
IPI00225222	Tax_Id=10090 Gene_Symbol=Nlrp4a NACHT, LRR and PYD domains-containing protein 4A	114979	0	0	0	0	0	0	0	12	0
IPI00225176	Tax_Id=10090 Gene_Symbol=Apex2 Isoform 2 of DNA-(apurinic or apyrimidinic site) lyase 2	59146	15	0	0	0	0	0	0	0	0
IPI00225047	Tax_Id=10090 Gene_Symbol=Scrt2 Transcriptional repressor scratch 2	33499	10	0	0	0	0	0	0	0	0
IPI00225028	Tax_Id=10090 Gene_Symbol=Tcp11l1 T-complex protein 11-like protein 1	56695	0	0	0	0	0	15	0	0	0
IPI00225008	Tax_Id=10090 Gene_Symbol=Kcnt1 Potassium channel subfamily T member 1	141570	0	14	0	0	0	0	0	0	0
IPI00224847	Tax_Id=10090 Gene_Symbol=5730446D14Rik 5730446D14Rik protein	14910	0	0	0	0	0	0	0	0	10
IPI00224784	Tax_Id=10090 Gene_Symbol=Ptma Prothymosin alpha	12247	4	5	7	0	3	6	7	3	0
IPI00224740	Tax_Id=10090 Gene_Symbol=Pfn1 Profilin-1	15119	0	21	35	11	17	21	0	13	8
IPI00224738	Tax_Id=10090 Gene_Symbol=Klhl22 Isoform 2 of Kelch-like protein 22	75022	0	0	0	0	0	0	7	0	0
IPI00224729	Tax_Id=10090 Gene_Symbol=Hnrph1 2 days neonate thymus thymic cells cDNA, RIKEN full-length enriched library, clone:E430005G16 product:heterogeneous nuclear ribonucleoprotein H1, full insert sequence	51470	38	44	0	0	0	0	0	0	39
IPI00224654	Tax_Id=10090 Gene_Symbol=Olfml1 olfactomedin-like 1	46068	0	0	0	0	0	0	0	0	8
IPI00224644	Tax_Id=10090 Gene_Symbol=Ars2 Isoform C of Arsenite-resistance protein 2	99834	0	0	0	16	16	0	0	0	0
IPI00224605	Tax_Id=10090 Gene_Symbol=5330429B09Rik 2 days neonate thymus thymic cells cDNA, RIKEN full-length enriched library, clone:E430030L01 product:hypothetical protein, full insert sequence	20201	116	174	0	126	158	0	123	0	86
IPI00224575	Tax_Id=10090 Gene_Symbol=Hnrnpk Isoform 2 of Heterogeneous nuclear ribonucleoprotein K	51281	0	0	31	0	0	0	0	0	0
IPI00224518	Tax_Id=10090 Gene_Symbol=Rab5c Ras-related protein Rab-5C	23626	0	0	0	0	8	12	16	0	0
IPI00224505	Tax_Id=10090 Gene_Symbol=LOC100040605;LOC100044916;Rpl13;LOC100039656 60S ribosomal protein L13	24348	0	12	0	12	0	0	13	0	0
IPI00224397	Tax_Id=10090 Gene_Symbol=1700003E24Rik Adult male testis cDNA, RIKEN full-length enriched library, clone:1700003E24 product:hypothetical Lysine-rich region containing protein, full insert sequence	8939	0	0	0	0	0	14	0	0	0
IPI00224319	Tax_Id=10090 Gene_Symbol=Rab26 10 days neonate cortex cDNA, RIKEN full-length enriched library, clone:A830050A14 product:weakly similar to RAS-RELATED PROTEIN RAB- 26	19608	0	0	0	0	0	0	0	7	0
IPI00224181	Tax_Id=10090 Gene_Symbol=Akr1b7 Aldose reductase-related protein 1	36137	0	0	0	14	0	0	0	0	0
IPI00224168	Tax_Id=10090 Gene_Symbol=Tcea1 Isoform 1 of Transcription elongation factor A protein 1	30367	0	0	16	12	0	13	0	0	0
IPI00224152	Tax_Id=10090 Gene_Symbol=Apex1 DNA-(apurinic or apyrimidinic site) lyase	35867	0	8	14	7	0	19	8	0	0
IPI00224059	Tax_Id=10090 Gene_Symbol=Ttc22 Tetratricopeptide repeat protein 22	63688	0	0	0	0	0	0	0	0	8
IPI00224031	Tax_Id=10090 Gene_Symbol=Tmem74 Transmembrane protein 74	33908	0	49	0	0	0	0	0	0	0
IPI00224030	Tax_Id=10090 Gene_Symbol=Esco1 Isoform 1 of N-acetyltransferase ESCO1	96365	0	0	0	0	0	0	15	0	0
IPI00223918	Tax_Id=10090 Gene_Symbol=Zfp75 Zinc finger protein 75	71365	0	0	0	16	0	0	0	0	0
IPI00223880	Tax_Id=10090 Gene_Symbol=Agpat9 1-acyl-sn-glycerol-3-phosphate acyltransferase theta	49482	0	0	0	0	0	0	0	12	0
IPI00223757	Tax_Id=10090 Gene_Symbol=Akr1b3 Aldose reductase	36052	0	16	0	9	0	0	0	5	6
IPI00223714	Tax_Id=10090 Gene_Symbol=Hist1h1e Histone H1.4	21964	0	15	0	0	0	0	0	0	0
IPI00223713	Tax_Id=10090 Gene_Symbol=Hist1h1c Histone H1.2	21254	0	19	0	0	0	0	0	0	0
IPI00223444	Tax_Id=10090 Gene_Symbol=Hnrnpc Isoform 3 of Heterogeneous nuclear ribonucleoproteins C1/C2	32360	25	0	0	0	0	0	31	0	0
IPI00223443	Tax_Id=10090 Gene_Symbol=Hnrnpc Isoform C1 of Heterogeneous nuclear ribonucleoproteins C1/C2	33093	25	0	0	0	0	0	0	0	0
IPI00223437	Tax_Id=10090 Gene_Symbol=Copg 8 days embryo whole body cDNA, RIKEN full-length enriched library, clone:5730412D09 product:coatomer protein complex, subunit gamma 1, full insert sequence	99202	0	0	0	0	0	20	0	0	0
IPI00223385	Tax_Id=10090 Gene_Symbol=Otof Isoform 2 of Otoferlin	227463	0	0	0	0	0	0	0	47	0
IPI00223253	Tax_Id=10090 Gene_Symbol=Hnrnpk Isoform 1 of Heterogeneous nuclear ribonucleoprotein K	51230	38	30	0	32	0	22	43	0	0
IPI00223217	Tax_Id=10090 Gene_Symbol=Rpl13a 60S ribosomal protein L13a	23563	0	0	0	22	0	0	9	0	0
IPI00223016	Tax_Id=10090 Gene_Symbol=Tnnt3 Isoform B3e16 of Troponin T, fast skeletal muscle	29267	0	0	0	0	12	0	0	0	0
IPI00222990	Tax_Id=10090 Gene_Symbol=Elavl3 Isoform HuC-S of ELAV-like protein 3	38998	0	0	0	0	0	0	0	0	15
IPI00222950	Tax_Id=10090 Gene_Symbol=A630047E20Rik Isoform 1 of TBC domain-containing protein kinase-like protein	87571	0	0	0	0	0	0	0	6	0
IPI00222945	Tax_Id=10090 Gene_Symbol=Smoc1 Isoform 2 of SPARC-related modular calcium-binding protein 1 precursor	50986	0	15	0	0	0	0	0	0	0
IPI00222935	Tax_Id=10090 Gene_Symbol=Itgb8 Integrin beta 8	87542	0	0	0	0	8	0	0	0	0
IPI00222916	Tax_Id=10090 Gene_Symbol=Podn Isoform 1 of Podocan precursor	68904	22	0	0	0	0	0	0	0	0
IPI00222907	Tax_Id=10090 Gene_Symbol=Prpf18 Isoform 1 of Pre-mRNA-splicing factor 18	40036	0	0	0	0	8	0	0	0	0
IPI00222763	Tax_Id=10090 Gene_Symbol=Sfrs7 Isoform 1 of Splicing factor, arginine/serine-rich 7	31027	27	0	0	0	0	0	0	0	0
IPI00222549	Tax_Id=10090 Gene_Symbol=Rpl30;LOC666899;EG667779 60S ribosomal protein L30	12947	0	24	10	8	0	0	0	0	5
IPI00222547	Tax_Id=10090 Gene_Symbol=Rpl28;LOC100047349;LOC100042670 60S ribosomal protein L28	15781	10	0	0	0	0	0	0	0	0
IPI00222546	Tax_Id=10090 Gene_Symbol=Rpl22;mCG_130059 60S ribosomal protein L22	14807	2	7	0	4	1	2	3	0	3
IPI00222515	Tax_Id=10090 Gene_Symbol=Psmd11 26S proteasome non-ATPase regulatory subunit 11	47692	0	0	0	0	13	13	0	0	6
IPI00222496	Tax_Id=10090 Gene_Symbol=Pdia6 CRL-1722 L5178Y-R cDNA, RIKEN full-length enriched library, clone:I730077L17 product:thioredoxin domain containing 7, full insert sequence	49058	9	0	0	0	0	11	0	0	10
IPI00222426	Tax_Id=10090 Gene_Symbol=D19Ertd386e Growth inhibition and differentiation-related protein 88 homolog	85568	0	0	0	12	0	0	0	0	0
IPI00222382	Tax_Id=10090 Gene_Symbol=Zfp512 Zinc finger protein 512	64951	0	10	0	0	0	0	0	0	0
IPI00222284	Tax_Id=10090 Gene_Symbol=2310005E10Rik aldo-keto reductase family 1, member B10	36054	0	0	0	8	0	0	0	0	0
IPI00222228	Tax_Id=10090 Gene_Symbol=4732456N10Rik RIKEN cDNA 4732456N10 gene	58587	42	75	60	34	33	53	26	13	19
IPI00222208	Tax_Id=10090 Gene_Symbol=Hnrnpul2 Heterogeneous nuclear ribonucleoprotein U-like protein 2	85575	0	0	0	0	0	0	32	0	0
IPI00222044	Tax_Id=10090 Gene_Symbol=D12Ertd553e Protein FAM49A	37718	0	0	0	0	0	0	0	0	13
IPI00221913	Tax_Id=10090 Gene_Symbol=BC051142 Adult male testis cDNA, RIKEN full-length enriched library, clone:4930557A20 product:hypothetical Cysteine-rich region profile/Lysine-rich region profile containing protein, full insert sequence	46435	0	10	17	0	17	0	0	17	0
IPI00221880	Tax_Id=10090 Gene_Symbol=Gabra5 Gamma-aminobutyric acid receptor subunit alpha-5 precursor	52526	0	0	0	10	0	0	0	0	0
IPI00221836	Tax_Id=10090 Gene_Symbol=Rab39 Ras-related protein Rab-39A	25361	0	0	0	0	0	0	0	4	0
IPI00221826	Tax_Id=10090 Gene_Symbol=Sfrs3 Isoform Short of Splicing factor, arginine/serine-rich 3	14422	0	0	0	9	0	0	12	0	0
IPI00221797	Tax_Id=10090 Gene_Symbol=Krt75 Keratin, type II cytoskeletal 75	59932	60	100	97	39	42	64	39	20	30
IPI00221782	Tax_Id=10090 Gene_Symbol=4933403F05Rik Uncharacterized protein C18orf19 homolog	31637	11	0	0	0	0	0	0	0	10
IPI00221759	Tax_Id=10090 Gene_Symbol=Sephs1 Selenide, water dikinase 1	43392	0	0	19	12	0	21	0	0	0
IPI00221615	Tax_Id=10090 Gene_Symbol=Arf5 ADP-ribosylation factor 5	20631	0	0	18	0	17	18	11	6	8
IPI00221614	Tax_Id=10090 Gene_Symbol=Arf3 ADP-ribosylation factor 3	20645	0	0	20	0	22	10	0	0	0
IPI00221613	Tax_Id=10090 Gene_Symbol=Arf1 ADP-ribosylation factor 1	20741	0	0	20	0	0	8	14	9	11
IPI00221581	Tax_Id=10090 Gene_Symbol=Eif4b Eukaryotic translation initiation factor 4B	68970	15	15	0	27	0	0	0	0	0
IPI00221564	Tax_Id=10090 Gene_Symbol=Coq4 Ubiquinone biosynthesis protein COQ4 homolog	30236	10	0	0	0	0	0	0	0	0
IPI00221534	Tax_Id=10090 Gene_Symbol=Idi2;LOC100039655 Idi2 protein	26900	0	28	0	0	0	10	0	0	14
IPI00221528	Tax_Id=10090 Gene_Symbol=Actbl2 Beta-actin-like protein 2	42319	85	97	146	104	128	151	126	111	104
IPI00221501	Tax_Id=10090 Gene_Symbol=Sh3bgrl2 Adult male medulla oblongata cDNA, RIKEN full-length enriched library, clone:6330583A05 product:SH3BGRL2-like protein, full insert sequence	13695	0	0	0	5	0	0	0	0	0
IPI00221463	Tax_Id=10090 Gene_Symbol=Hist3h2a Histone H2A type 3	14113	10	0	0	0	0	0	0	0	0
IPI00221402	Tax_Id=10090 Gene_Symbol=Aldoa Fructose-bisphosphate aldolase A	39787	0	37	52	23	23	0	0	16	21
IPI00187543	Tax_Id=10090 Gene_Symbol=Hist2h2be Histone H2B type 2-E	13985	12	0	0	13	0	0	0	0	0
IPI00187510	Tax_Id=10090 Gene_Symbol=Tnik Isoform 1 of Traf2 and NCK-interacting protein kinase	150787	0	0	50	0	0	0	0	0	0
IPI00187434	Tax_Id=10090 Gene_Symbol=Dut Dutp protein	21409	9	10	7	0	14	13	0	0	0
IPI00177038	Tax_Id=10090 Gene_Symbol=Actr2 Actin-related protein 2	45017	0	20	0	25	21	17	24	0	0
IPI00172364	Tax_Id=10090 Gene_Symbol=Pabpc4 Poly A binding protein, cytoplasmic 4	68038	0	0	0	0	0	0	0	0	28
IPI00172255	Tax_Id=10090 Gene_Symbol=D0H6S2654E Protein FAM50B	39569	12	0	14	0	0	11	0	0	0
IPI00172197	Tax_Id=10090 Gene_Symbol=Anln Actin-binding protein anillin	124201	31	41	0	0	25	0	0	0	0
IPI00172027	Tax_Id=10090 Gene_Symbol=Mkl2 MKL/myocardin-like protein 2	117759	0	20	0	0	0	0	0	0	0
IPI00171977	Tax_Id=10090 Gene_Symbol=Usp8 Ubiquitin carboxyl-terminal hydrolase 8	123447	0	34	0	0	38	0	0	0	0
IPI00170391	Tax_Id=10090 Gene_Symbol=Zc3h12a Zinc finger CCCH domain-containing protein 12A	66127	9	0	0	0	0	0	0	0	0
IPI00170059	Tax_Id=10090 Gene_Symbol=Fbxo45 F-box/SPRY domain-containing protein 1	31098	0	26	33	0	0	0	0	0	0
IPI00170032	Tax_Id=10090 Gene_Symbol=Rab15 Ras-related protein Rab-15	24588	0	0	0	0	6	0	0	6	0
IPI00169979	Tax_Id=10090 Gene_Symbol=Nmral1 Isoform 1 of NmrA-like family domain-containing protein 1	34526	0	0	16	10	0	0	0	0	0
IPI00169916	Tax_Id=10090 Gene_Symbol=Cltc Clathrin heavy chain 1	193202	38	37	66	58	0	60	47	70	70
IPI00169811	Tax_Id=10090 Gene_Symbol=Unc5a Isoform 1 of Netrin receptor UNC5A precursor	100676	0	14	0	15	0	0	11	0	0
IPI00169707	Tax_Id=10090 Gene_Symbol=Tpm3 Tropomyosin 3, gamma	33488	0	41	29	0	17	29	0	14	13
IPI00169699	Tax_Id=10090 Gene_Symbol=Rab12 RAB12, member RAS oncogene family	32674	0	0	0	0	0	0	0	11	0
IPI00169667	Tax_Id=10090 Gene_Symbol=Cnot3 CCR4-NOT transcription complex subunit 3	82124	0	0	9	0	0	0	0	0	0
IPI00169500	Tax_Id=10090 Gene_Symbol=Atxn2l Isoform 1 of Ataxin-2-like protein	110865	0	0	0	0	0	0	0	21	0
IPI00169463	Tax_Id=10090 Gene_Symbol=Tubb2c Tubulin beta-2C chain	50255	122	145	240	179	219	313	260	305	266
IPI00165854	Tax_Id=10090 Gene_Symbol=Ube2n Ubiquitin-conjugating enzyme E2 N	17184	0	6	6	0	12	13	0	8	0
IPI00165850	Tax_Id=10090 Gene_Symbol=Smc6 Isoform 1 of Structural maintenance of chromosomes protein 6	128201	0	44	0	0	0	0	0	23	0
IPI00165796	Tax_Id=10090 Gene_Symbol=Gstm4 Glutathione transferase GSTM7-7	25674	0	0	0	0	0	0	0	0	6
IPI00165706	Tax_Id=10090 Gene_Symbol=Sumo2;LOC100043459;LOC100045245;LOC100044181;LOC675440;LOC672381 Small ubiquitin-related modifier 2 precursor	10921	0	0	0	5	0	0	0	0	5
IPI00165694	Tax_Id=10090 Gene_Symbol=Tomm34 Mitochondrial import receptor subunit TOM34	34656	0	0	12	0	0	0	0	0	0
IPI00162790	Tax_Id=10090 Gene_Symbol=Rpl18a 60S ribosomal protein L18a	21004	0	0	0	0	0	0	0	0	9
IPI00162781	Tax_Id=10090 Gene_Symbol=Ahcyl1 Putative adenosylhomocysteinase 2	59997	0	17	0	0	0	0	0	0	0
IPI00157462	Tax_Id=10090 Gene_Symbol=Rac3 Ras-related C3 botulinum toxin substrate 3 precursor	21764	0	0	0	0	0	0	0	9	0
IPI00154056	Tax_Id=10090 Gene_Symbol=Acp2 Lysosomal acid phosphatase precursor	48934	22	29	0	0	0	0	0	0	0
IPI00154054	Tax_Id=10090 Gene_Symbol=Acat1 Acetyl-CoA acetyltransferase, mitochondrial precursor	45129	0	0	0	0	14	0	0	0	0
IPI00154004	Tax_Id=10090 Gene_Symbol=Otub1;LOC100046081 Ubiquitin thioesterase OTUB1	31478	2	0	0	3	0	8	8	0	0
IPI00153990	Tax_Id=10090 Gene_Symbol=Actr1b Beta-centractin	42369	0	0	16	0	0	0	0	0	0
IPI00153879	Tax_Id=10090 Gene_Symbol=Myoz3 Myozenin-3	27022	4	0	0	0	0	0	0	0	0
IPI00153874	Tax_Id=10090 Gene_Symbol=Gtf2b Transcription initiation factor IIB	35310	0	0	0	0	0	0	0	0	17
IPI00153866	Tax_Id=10090 Gene_Symbol=Dact1 Dapper homolog 1	85223	0	0	0	0	0	31	0	0	0
IPI00153813	Tax_Id=10090 Gene_Symbol=Exoc1 Exocyst complex component 1	103476	0	0	0	0	0	0	0	0	11
IPI00153743	Tax_Id=10090 Gene_Symbol=Sfrs7 Isoform 2 of Splicing factor, arginine/serine-rich 7	27589	0	0	0	0	0	39	29	31	0
IPI00153740	Tax_Id=10090 Gene_Symbol=Ahsa1 Activator of 90 kDa heat shock protein ATPase homolog 1	38321	0	0	24	0	0	17	0	0	0
IPI00153475	Tax_Id=10090 Gene_Symbol=V1ri9 Vomeronasal receptor V1RI9	36662	0	0	0	5	0	0	0	0	0
IPI00153400	Tax_Id=10090 Gene_Symbol=H2afj;LOC632401 H2A histone family, member J	14037	0	0	0	13	0	0	7	0	0
IPI00153368	Tax_Id=10090 Gene_Symbol=Hyi Putative hydroxypyruvate isomerase	30544	0	0	0	0	0	0	0	6	0
IPI00153234	Tax_Id=10090 Gene_Symbol=Pycrl Pyrroline-5-carboxylate reductase 3	29159	0	0	0	0	0	0	0	11	0
IPI00153201	Tax_Id=10090 Gene_Symbol=Gga1 ADP-ribosylation factor-binding protein GGA1	70270	0	0	0	16	0	0	0	0	0
IPI00139788	Tax_Id=10090 Gene_Symbol=Trf Serotransferrin precursor	78841	0	17	0	9	27	13	0	0	0
IPI00139780	Tax_Id=10090 Gene_Symbol=Rpl23 60S ribosomal protein L23	14970	0	9	0	0	0	0	0	0	0
IPI00139364	Tax_Id=10090 Gene_Symbol=Sfrs4 Splicing factor, arginine/serine-rich 4	56061	10	0	0	0	0	0	0	0	0
IPI00139301	Tax_Id=10090 Gene_Symbol=Krt5 Keratin, type II cytoskeletal 5	61957	30	62	0	0	21	0	0	18	27
IPI00139259	Tax_Id=10090 Gene_Symbol=Sfrs10 Isoform 1 of Splicing factor, arginine/serine-rich 10	33760	26	0	0	27	0	0	0	0	0
IPI00138892	Tax_Id=10090 Gene_Symbol=Uba52;RP23-24J10.5 hypothetical protein LOC666586	15004	0	0	0	0	0	0	16	0	8
IPI00138860	Tax_Id=10090 Gene_Symbol=Golga4 Golgin subfamily A member 4	258832	0	0	0	0	0	0	60	0	0
IPI00138691	Tax_Id=10090 Gene_Symbol=Arpc4 Actin-related protein 2/3 complex subunit 4	19768	0	0	0	0	0	6	0	0	0
IPI00138232	Tax_Id=10090 Gene_Symbol=Gprin1 G protein-regulated inducer of neurite outgrowth 1	96065	0	0	0	0	0	60	0	0	0
IPI00138068	Tax_Id=10090 Gene_Symbol=Nav3 neuron navigator 3	254301	66	0	0	0	0	0	0	0	82
IPI00137787	Tax_Id=10090 Gene_Symbol=Rpl8 60S ribosomal protein L8	28235	11	10	9	15	5	9	0	0	13
IPI00137730	Tax_Id=10090 Gene_Symbol=Pebp1 Phosphatidylethanolamine-binding protein 1	20988	10	9	24	13	10	20	10	13	9
IPI00137658	Tax_Id=10090 Gene_Symbol=Krt24 Keratin, type I cytoskeletal 24	55033	0	33	0	0	0	0	0	0	17
IPI00137409	Tax_Id=10090 Gene_Symbol=Tkt Transketolase	68272	46	51	72	62	38	85	36	45	30
IPI00137331	Tax_Id=10090 Gene_Symbol=Cap1 Adenylyl cyclase-associated protein 1	51885	0	0	18	0	0	0	0	0	0
IPI00137145	Tax_Id=10090 Gene_Symbol=Pabpc3 Adult male testis cDNA, RIKEN full-length enriched library, clone:4932702K14 product:POLY A BINDING PROTEIN, CYTOPLASMIC 1 homolog	71356	0	0	0	0	0	0	0	0	24
IPI00136984	Tax_Id=10090 Gene_Symbol=Rps7 40S ribosomal protein S7	22113	0	0	7	0	6	0	0	0	0
IPI00136929	Tax_Id=10090 Gene_Symbol=Actg1 Gamma actin-like protein	44029	140	165	331	169	253	360	200	219	215
IPI00136866	Tax_Id=10090 Gene_Symbol=Dmrt1 Doublesex- and mab-3-related transcription factor 1	39875	0	0	0	0	0	0	0	0	8
IPI00136848	Tax_Id=10090 Gene_Symbol=4933440N22Rik hypothetical protein LOC74471	29262	0	0	0	0	0	23	0	0	0
IPI00136703	Tax_Id=10090 Gene_Symbol=Ckb Creatine kinase B-type	42971	18	49	69	28	58	56	0	33	21
IPI00136428	Tax_Id=10090 Gene_Symbol=Msc Musculin	21696	0	0	0	0	0	0	6	0	0
IPI00136388	Tax_Id=10090 Gene_Symbol=Rnd2 Rho-related GTP-binding protein RhoN precursor	25782	0	0	0	0	0	0	6	0	0
IPI00136271	Tax_Id=10090 Gene_Symbol=Rab33b 16 days embryo head cDNA, RIKEN full-length enriched library, clone:C130023M09 product:RAB33B, member of RAS oncogene family, full insert sequence	30077	0	0	0	0	0	0	0	9	0
IPI00136251	Tax_Id=10090 Gene_Symbol=Dnaja2 DnaJ homolog subfamily A member 2	46344	0	0	0	0	0	11	0	0	0
IPI00136207	Tax_Id=10090 Gene_Symbol=Polr2a DNA-directed RNA polymerase II subunit RPB1	218408	0	0	0	0	49	0	0	0	0
IPI00136134	Tax_Id=10090 Gene_Symbol=Ndrg2 Isoform 1 of Protein NDRG2	41105	0	0	0	0	0	17	0	0	0
IPI00136133	Tax_Id=10090 Gene_Symbol=Cdk5r2 Cyclin-dependent kinase 5 activator 2 precursor	39346	0	0	0	22	0	0	0	0	0
IPI00136056	Tax_Id=10090 Gene_Symbol=Krt13 Isoform 1 of Keratin, type I cytoskeletal 13	48066	0	45	0	0	0	0	0	0	22
IPI00136000	Tax_Id=10090 Gene_Symbol=Add1 Isoform 1 of Alpha-adducin	80995	0	0	28	0	27	0	0	0	0
IPI00135982	Tax_Id=10090 Gene_Symbol=Plekhb1 Isoform 2 of Pleckstrin homology domain-containing family B member 1	23578	28	0	0	0	0	0	0	0	0
IPI00135977	Tax_Id=10090 Gene_Symbol=Clic4 Chloride intracellular channel protein 4	28939	0	0	12	0	0	20	0	0	0
IPI00135971	Tax_Id=10090 Gene_Symbol=Tjp1 Tight junction protein ZO-1	194992	0	0	0	0	0	0	33	0	0
IPI00135965	Tax_Id=10090 Gene_Symbol=Ina Alpha-internexin	55879	0	0	0	0	14	0	0	0	0
IPI00135857	Tax_Id=10090 Gene_Symbol=LOC545845;EG667310 hypothetical protein isoform 4	16146	0	0	11	12	12	9	8	0	0
IPI00135730	Tax_Id=10090 Gene_Symbol=Arf2 ADP-ribosylation factor 2	20790	0	0	17	0	16	8	14	7	6
IPI00135640	Tax_Id=10090 Gene_Symbol=Psmc5 26S protease regulatory subunit 8	45768	0	28	28	23	28	37	0	0	0
IPI00135563	Tax_Id=10090 Gene_Symbol=Ncan Neurocan core protein precursor	139053	0	0	0	0	14	0	0	0	0
IPI00135475	Tax_Id=10090 Gene_Symbol=Dbn1 Isoform A of Drebrin	77981	12	17	26	25	26	0	14	25	18
IPI00135308	Tax_Id=10090 Gene_Symbol=Hnrnpr 10 days embryo whole body cDNA, RIKEN full-length enriched library, clone:2610003J05 product:SIMILAR TO HETEROGENEOUS NUCLEAR RIBONUCLEOPROTEIN R homolog (Fragment)	42909	0	0	0	0	0	0	33	0	0
IPI00135284	Tax_Id=10090 Gene_Symbol=LOC100044454;LOC100039214 similar to Glyceraldehyde-3-phosphate dehydrogenase (GAPDH) isoform 1	36092	0	0	119	44	0	0	33	61	51
IPI00135233	Tax_Id=10090 Gene_Symbol=Akap10 Isoform 1 of A kinase anchor protein 10, mitochondrial precursor	74099	0	0	0	0	0	34	0	0	0
IPI00135231	Tax_Id=10090 Gene_Symbol=Idh1 0 day neonate lung cDNA, RIKEN full-length enriched library, clone:E030024J03 product:isocitrate dehydrogenase 1 (NADP+), soluble, full insert sequence	47914	0	0	25	17	28	18	17	22	21
[truncated: 462 more rows]
