# Supplementary material for: Protein Expression Profiles Characterize Distinct Features of Mouse Cerebral Cortices at Different Developmental Stages
Source: PLoS One. 2015 Apr 27;10(4):e0125608. doi: 10.1371/journal.pone.0125608 (PMC4411115; doi:10.1371/journal.pone.0125608)
Supplement: S2 Table — (XLSX) [file pone.0125608.s004.xlsx]

## Sheet: Sheet1
Table S2. Differentially expressed proteins in cortices from two developmental stages
E13.5 and E15.5
prot_acc	prot_desc	prot_mass	E13.5_1	E13.5_2	E13.5_3	E15.5_1	E15.5_2	E15.5_3	E13.5_mean	E15.5_mean	E15.5/E13.5_ttest
IPI00886056	Tax_Id=10090 Gene_Symbol=Flna Protein	56695	6.47719	6.7568	6.51832	0	0	0	6.58946	0	0.000175212
IPI00230261	Tax_Id=10090 Gene_Symbol=Hba-x Hemoglobin subunit zeta	16338	6.87574	7.1929	6.80462	0	0	0	6.96785	0	0.000294134
IPI00471047	Tax_Id=10090 Gene_Symbol=Rps4y2 Ribosomal protein S4, Y-linked 2	29394	5.01775	5.2543	5.33069	0	0	0	5.20696	0	0.000327876
IPI00331092	Tax_Id=10090 Gene_Symbol=Rps4x 40S ribosomal protein S4, X isoform	29807	5.71819	5.99127	5.48269	0	0	0	5.74571	0	0.000656865
IPI00133185	Tax_Id=10090 Gene_Symbol=Rpl14 60S ribosomal protein L14	23663	5.47719	4.99127	5.16076	0	0	0	5.22399	0	0.000746211
IPI00124240	Tax_Id=10090 Gene_Symbol=Cdk2 Isoform CDK2-beta of Cell division protein kinase 2	39410	5.92465	5.12877	5.40869	0	0	0	5.52576	0	0.0017995
IPI00462204	Tax_Id=10090 Gene_Symbol=EG433251;LOC639918 similar to rat ribosomal protein L13a	23452	0	0	0	5.93038	5.38568	5.11032	0	5.51659	0.00193089
IPI00396797	Tax_Id=10090 Gene_Symbol=Ddx17 Isoform 1 of Probable ATP-dependent RNA helicase DDX17	72981	7.06215	6.71374	5.80462	0	0	0	6.61712	0	0.00328226
IPI00133580	Tax_Id=10090 Gene_Symbol=Aldoart2 Fructose-bisphosphate aldolase	39802	6.01775	5.99127	5.68433	4.93038	4.74825	4.88793	5.90552	4.8576	0.00328488
IPI00407504	Tax_Id=10090 Gene_Symbol=Hbb-bh1;Hbb Hemoglobin subunit beta-H1	16541	5.18768	6.36978	5.74573	0	0	0	5.84801	0	0.00348574
IPI00473170	Tax_Id=10090 Gene_Symbol=Pcna 10, 11 days embryo whole body cDNA, RIKEN full-length enriched library, clone:2810012J24 product:proliferating cell nuclear antigen, full insert sequence	29348	6.18768	6.79863	5.48269	0	0	0	6.25381	0	0.00379232
IPI00169463	Tax_Id=10090 Gene_Symbol=Tubb2c Tubulin beta-2C chain	50255	8.94849	8.84925	9.06766	9.4142	9.35311	9.59298	8.9579	9.45706	0.00680043
IPI00875556	Tax_Id=10090 Gene_Symbol=- 30 kDa protein	30105	6.71819	6.2543	4.96812	0	0	0	6.14924	0	0.00757499
IPI00399631	Tax_Id=10090 Gene_Symbol=Sgta Isoform 2 of Small glutamine-rich tetratricopeptide repeat-containing protein alpha	34401	0	0	0	5.38982	3.90025	5.20986	0	4.96761	0.00930098
IPI00109061	Tax_Id=10090 Gene_Symbol=Tubb2b Tubulin beta-2B chain	50377	9.00644	8.93613	9.25352	9.5886	9.49121	9.74591	9.07189	9.61241	0.0127657
IPI00828266	Tax_Id=10090 Gene_Symbol=Ywhae Tyrosine 3-monooxygenase/tryptophan 5-monooxygenase activation protein, epsilon polypeptide	17466	6.47719	6.52732	6.44617	6.83728	7.07017	6.91768	6.48395	6.94497	0.0138202
IPI00109073	Tax_Id=10090 Gene_Symbol=Tubb4 Tubulin beta-4 chain	50010	8.64711	8.50223	8.71535	9.08013	8.90025	9.19778	8.62428	9.06453	0.017937
IPI00124499	Tax_Id=10090 Gene_Symbol=Krt79 Keratin, type II cytoskeletal 79	57802	7.41007	7.79863	7.38958	7.01785	6.57832	6.85755	7.54538	6.82916	0.0181035
IPI00221797	Tax_Id=10090 Gene_Symbol=Krt75 Keratin, type II cytoskeletal 75	59932	7.92465	8.3132	7.76068	7.21579	6.97064	7.30297	8.0185	7.16987	0.0182579
IPI00221528	Tax_Id=10090 Gene_Symbol=Actbl2 Beta-actin-like protein 2	42319	8.42715	8.26925	8.35059	8.63082	8.57832	8.54137	8.35044	8.58397	0.0185007
IPI00131138	Tax_Id=10090 Gene_Symbol=Flna Isoform 1 of Filamin-A	283869	8.39279	8.17714	8.23758	7.93038	7.86372	7.88793	8.27206	7.89428	0.0206935
IPI00662501	Tax_Id=10090 Gene_Symbol=LOC632223 similar to tubulin beta-3	50540	7.60272	7.12877	7.55308	8.03891	8.03775	8.36905	7.44331	8.1572	0.021274
IPI00112251	Tax_Id=10090 Gene_Symbol=Tubb3 Tubulin beta-3 chain	50842	8.58761	8.22393	8.73062	9.14955	9.10188	9.44762	8.52941	9.24131	0.0215409
IPI00403810	Tax_Id=10090 Gene_Symbol=Tuba1c Tubulin alpha-1C chain	50562	8.47719	8.74616	8.93555	9.40612	9.12522	9.50264	8.73175	9.35336	0.024191
IPI00348094	Tax_Id=10090 Gene_Symbol=Tubb1 Tubulin, beta 1	51093	7.37531	7.09561	7.35059	7.78837	7.80714	7.72923	7.27926	7.77529	0.0242631
IPI00110753	Tax_Id=10090 Gene_Symbol=Tuba1a Tubulin alpha-1A chain	50788	8.4607	8.78828	8.99997	9.50024	9.22218	9.57443	8.76643	9.44008	0.0282092
IPI00330480	Tax_Id=10090 Gene_Symbol=EG432987 Predicted	35315	6.33968	6.79863	6.40869	6.10031	5.74825	5.82653	6.5302	5.89973	0.0282534
IPI00118384	Tax_Id=10090 Gene_Symbol=Ywhae 14-3-3 protein epsilon	29326	6.71819	6.79863	6.80462	7.13984	7.48521	7.47289	6.77435	7.37461	0.0287466
IPI00461356	Tax_Id=10090 Gene_Symbol=EG436332 Adult male testis cDNA, RIKEN full-length enriched library, clone:4933415M11 product:ribosomal protein L7a, full insert sequence	23466	5.01775	2.66934	3.96812	0	0	0	4.18078	0	0.0292296
IPI00229080	Tax_Id=10090 Gene_Symbol=Hsp90ab1 Heat shock protein 84b	83571	9.08384	9.1612	9.18313	8.98567	9.01295	9.03768	9.14335	9.01225	0.0314576
IPI00473667	Tax_Id=10090 Gene_Symbol=Tuba3b;Tuba3a Adult male testis cDNA, RIKEN full-length enriched library, clone:1700025I19 product:tubulin alpha 7, full insert sequence	44477	7.69018	7.99127	8.31051	8.90766	8.49718	8.83435	8.01952	8.75717	0.0317083
IPI00117348	Tax_Id=10090 Gene_Symbol=Tuba1b Tubulin alpha-1B chain	50804	8.47719	8.79863	8.93555	9.35665	9.10188	9.49772	8.74963	9.32792	0.0322789
IPI00230707	Tax_Id=10090 Gene_Symbol=Ywhag 14-3-3 protein gamma	28456	5.47719	5.66934	4.8612	6.3227	6.62271	6.11032	5.37505	6.36734	0.0323318
IPI00117352	Tax_Id=10090 Gene_Symbol=Tubb5 Tubulin beta-5 chain	50095	9.05118	9.03566	9.33569	9.5303	9.44251	9.76649	9.14758	9.58635	0.0330547
IPI00129028	Tax_Id=10090 Gene_Symbol=EG434428 similar to Tubulin, alpha 3c isoform 1	50689	8.01775	8.2987	8.45539	8.96381	8.56701	8.9683	8.26846	8.8449	0.0356443
IPI00117350	Tax_Id=10090 Gene_Symbol=Tuba4a Tubulin alpha-4A chain	50634	7.92465	8.32755	8.31051	8.75056	8.49718	8.81076	8.19918	8.69244	0.0422982
IPI00122928	Tax_Id=10090 Gene_Symbol=Tubb6 Tubulin beta-6 chain	50514	8.30316	7.89816	8.5358	8.8252	8.8912	9.12314	8.26921	8.95226	0.0453832
IPI00116498	Tax_Id=10090 Gene_Symbol=Ywhaz 14-3-3 protein zeta/delta	27925	6.87574	6.42423	6.40869	7.25231	7.16328	6.94682	6.58633	7.12643	0.0480271
IPI00131366	Tax_Id=10090 Gene_Symbol=Krt6b Keratin, type II cytoskeletal 6B	60627	7.30316	7.57623	6.94212	6.63082	6.4363	6.66052	7.29689	6.57925	0.0485285
E13.5 and P1
prot_acc	prot_desc	prot_mass	E13.5_1	E13.5_2	E13.5_3	p1_1	p1_2	p1_3	E13.5_mean	P1_mean	P1/E13.5_ttest
IPI00230139	Tax_Id=10090 Gene_Symbol=Fkbp4 FK506-binding protein 4	51939	5.92465	5.91727	5.91565	0	0	0	5.91919	0	2.18667e-07
IPI00403938	Tax_Id=10090 Gene_Symbol=Tnc Isoform 1 of Tenascin precursor	237304	0	0	0	7.03841	7.07705	7.12433	0	7.08036	1.23161e-05
IPI00756257	Tax_Id=10090 Gene_Symbol=Ttn Isoform 1 of Titin	3933362	0	0	0	11.4364	11.2385	11.4838	0	11.3901	4.35353e-05
IPI00749707	Tax_Id=10090 Gene_Symbol=Ttn Isoform 2 of Titin	3004966	0	0	0	11.0731	10.8735	11.1442	0	11.0348	5.39524e-05
IPI00131138	Tax_Id=10090 Gene_Symbol=Flna Isoform 1 of Filamin-A	283869	8.39279	8.17714	8.23758	0	0	0	8.27206	0	6.03224e-05
IPI00338039	Tax_Id=10090 Gene_Symbol=Tubb2a Tubulin beta-2A chain	50274	0	0	0	10.0284	10.3008	10.249	0	10.1975	6.71608e-05
IPI00407130	Tax_Id=10090 Gene_Symbol=Pkm2 Isoform M2 of Pyruvate kinase isozymes M1/M2	58378	8.58761	8.4507	8.46455	6.51234	6.47298	6.7093	8.50228	6.56863	0.000105175
IPI00880644	Tax_Id=10090 Gene_Symbol=Tpr Nuclear pore complex-associated intranuclear coiled-coil protein TPR	267106	7.85065	7.57623	7.80462	0	0	0	7.74873	0	0.000120027
IPI00606764	Tax_Id=10090 Gene_Symbol=LOC433712;LOC634672 similar to 67 kda laminin receptor	28219	5.82511	6.06166	5.96812	0	0	0	5.95489	0	0.000133533
IPI00886056	Tax_Id=10090 Gene_Symbol=Flna Protein	56695	6.47719	6.7568	6.51832	0	0	0	6.58946	0	0.000175212
IPI00115620	Tax_Id=10090 Gene_Symbol=Psat1 Phosphoserine aminotransferase	40732	6.77264	6.4767	6.74573	0	0	0	6.67107	0	0.000200895
IPI00875117	Tax_Id=10090 Gene_Symbol=Crmp1 Dihydropyrimidinase-related protein 1	62471	0	0	0	7.56892	7.25539	7.59826	0	7.48232	0.000215461
IPI00169463	Tax_Id=10090 Gene_Symbol=Tubb2c Tubulin beta-2C chain	50255	8.94849	8.84925	9.06766	9.89085	10.0818	10.0097	8.9579	9.99625	0.000270838
IPI00230261	Tax_Id=10090 Gene_Symbol=Hba-x Hemoglobin subunit zeta	16338	6.87574	7.1929	6.80462	0	0	0	6.96785	0	0.000294134
IPI00312527	Tax_Id=10090 Gene_Symbol=Crmp1 Crmp1 protein	74631	6.01775	5.99127	6.24823	7.67584	7.38371	7.65485	6.09045	7.57746	0.000316163
IPI00622240	Tax_Id=10090 Gene_Symbol=Krt2 Keratin, type II cytoskeletal 2 epidermal	71336	7.74568	7.83927	7.38958	0	0	0	7.67081	0	0.000319815
IPI00663627	Tax_Id=10090 Gene_Symbol=Flnb Filamin-B	280031	7.66161	8.11229	7.71535	0	0	0	7.84415	0	0.000329293
IPI00109073	Tax_Id=10090 Gene_Symbol=Tubb4 Tubulin beta-4 chain	50010	8.64711	8.50223	8.71535	9.54796	9.8064	9.72259	8.62428	9.69629	0.000493578
IPI00113617	Tax_Id=10090 Gene_Symbol=- 23 kDa protein	23303	0	0	0	6.62337	6.15105	6.53937	0	6.45213	0.000510205
IPI00462445	Tax_Id=10090 Gene_Symbol=Nedd4 E3 ubiquitin-protein ligase NEDD4	103155	6.41007	6.52732	6.91565	0	0	0	6.63426	0	0.000532575
IPI00830976	Tax_Id=10090 Gene_Symbol=Nasp nuclear autoantigenic sperm protein isoform 2	84247	7.47719	7.57623	6.99365	0	0	0	7.37057	0	0.000599176
IPI00314467	Tax_Id=10090 Gene_Symbol=Psmb3 Proteasome subunit beta type-3	23235	0	0	0	6.45344	5.91659	6.04187	0	6.156	0.000697358
IPI00624192	Tax_Id=10090 Gene_Symbol=Dpysl5 Dihydropyrimidinase-related protein 5	62047	0	0	0	6.45344	6.63648	7.08369	0	6.7494	0.000773979
IPI00109061	Tax_Id=10090 Gene_Symbol=Tubb2b Tubulin beta-2B chain	50377	9.00644	8.93613	9.25352	10.0233	10.2967	10.2808	9.07189	10.2056	0.00100162
IPI00849045	Tax_Id=10090 Gene_Symbol=LOC100039762 similar to Glyceraldehyde-3-phosphate dehydrogenase	36072	6.92465	7.79863	7.60371	0	0	0	7.48823	0	0.00126437
IPI00406447	Tax_Id=10090 Gene_Symbol=Dpysl3 Collapsin response mediator protein 4A	74294	6.66161	6.2543	6.37022	7.89085	7.75986	8.25819	6.43906	7.98539	0.0015571
IPI00406377	Tax_Id=10090 Gene_Symbol=Krt7 Keratin, type II cytoskeletal 7	50678	6.77264	7.09561	6.16076	0	0	0	6.72634	0	0.00168164
IPI00348094	Tax_Id=10090 Gene_Symbol=Tubb1 Tubulin, beta 1	51093	7.37531	7.09561	7.35059	8.01823	8.27207	8.23981	7.27926	8.18103	0.0017477
IPI00230035	Tax_Id=10090 Gene_Symbol=Ddx3x ATP-dependent RNA helicase DDX3X	73455	6.26568	5.36978	6.06766	0	0	0	5.94925	0	0.00211338
IPI00896063	Tax_Id=10090 Gene_Symbol=Rpl31 Rpl31 protein	8161	0	0	0	3.45344	3.41409	2.95441	0	3.29107	0.00238539
IPI00113870	Tax_Id=10090 Gene_Symbol=Pcna Proliferating cell nuclear antigen	29108	6.18768	6.79863	5.68433	0	0	0	6.29547	0	0.00266902
IPI00323800	Tax_Id=10090 Gene_Symbol=Nefm Neurofilament medium polypeptide	95973	0	0	0	7.22603	6.52956	6.04187	0	6.68172	0.0027001
IPI00407504	Tax_Id=10090 Gene_Symbol=Hbb-bh1;Hbb Hemoglobin subunit beta-H1	16541	5.18768	6.36978	5.74573	0	0	0	5.84801	0	0.00348574
IPI00473170	Tax_Id=10090 Gene_Symbol=Pcna 10, 11 days embryo whole body cDNA, RIKEN full-length enriched library, clone:2810012J24 product:proliferating cell nuclear antigen, full insert sequence	29348	6.18768	6.79863	5.48269	0	0	0	6.25381	0	0.00379232
IPI00117352	Tax_Id=10090 Gene_Symbol=Tubb5 Tubulin beta-5 chain	50095	9.05118	9.03566	9.33569	9.96651	10.0959	10.1193	9.14758	10.0621	0.003919
IPI00319992	Tax_Id=10090 Gene_Symbol=Hspa5 78 kDa glucose-regulated protein precursor	72492	7.30316	7.06166	7.26929	6.2608	6.35269	6.59826	7.21525	6.41105	0.00391975
IPI00347096	Tax_Id=10090 Gene_Symbol=Krt72 Keratin, type II cytoskeletal 72	57228	7.37531	7.57623	7.04341	6.32791	5.99905	5.95441	7.34809	6.10363	0.00398803
IPI00662501	Tax_Id=10090 Gene_Symbol=LOC632223 similar to tubulin beta-3	50540	7.60272	7.12877	7.55308	8.36033	8.75986	8.7873	7.44331	8.64859	0.0041815
IPI00331644	Tax_Id=10090 Gene_Symbol=Psma3 Proteasome subunit alpha type-3	28615	0	0	0	5.03841	4.63648	3.95441	0	4.60956	0.00481492
IPI00112251	Tax_Id=10090 Gene_Symbol=Tubb3 Tubulin beta-3 chain	50842	8.58761	8.22393	8.73062	9.60319	9.84593	9.81859	8.52941	9.75992	0.0054033
IPI00187434	Tax_Id=10090 Gene_Symbol=Dut Dutp protein	21409	5.18768	4.99127	3.96812	0	0	0	4.80569	0	0.00636606
IPI00110753	Tax_Id=10090 Gene_Symbol=Tuba1a Tubulin alpha-1A chain	50788	8.4607	8.78828	8.99997	9.78734	10.0337	10.0205	8.76643	9.95153	0.00667973
IPI00114375	Tax_Id=10090 Gene_Symbol=Dpysl2 Dihydropyrimidinase-related protein 2	62638	6.82511	6.83927	7.35059	8.37628	8.35269	8.08369	7.02644	8.27685	0.00698319
IPI00467266	Tax_Id=10090 Gene_Symbol=Dut 10 days embryo whole body cDNA, RIKEN full-length enriched library, clone:2610016A10 product:DUTPASE, full insert sequence	17545	5.60272	4.99127	4.16076	0	0	0	5.03397	0	0.00714096
IPI00845802	Tax_Id=10090 Gene_Symbol=Hba-a2;Hba-a1 hemoglobin alpha, adult chain 2	15160	6.41007	6.06166	4.74573	0	0	0	5.89614	0	0.00770767
IPI00466069	Tax_Id=10090 Gene_Symbol=Eef2 Elongation factor 2	96222	8.26568	8.39726	8.12655	7.84576	7.71177	7.56912	8.26739	7.7133	0.00771579
IPI00230707	Tax_Id=10090 Gene_Symbol=Ywhag 14-3-3 protein gamma	28456	5.47719	5.66934	4.8612	6.67584	7.07705	7.16386	5.37505	6.9874	0.00796165
IPI00131695	Tax_Id=10090 Gene_Symbol=Alb Serum albumin precursor	70700	5.60272	5.7568	6.48269	7.93457	7.8064	7.27634	6.00073	7.69934	0.00860925
IPI00129028	Tax_Id=10090 Gene_Symbol=EG434428 similar to Tubulin, alpha 3c isoform 1	50689	8.01775	8.2987	8.45539	8.977	9.20416	9.13432	8.26846	9.10826	0.00967078
IPI00122928	Tax_Id=10090 Gene_Symbol=Tubb6 Tubulin beta-6 chain	50514	8.30316	7.89816	8.5358	9.2348	9.52956	9.5013	8.26921	9.42787	0.0115027
IPI00117350	Tax_Id=10090 Gene_Symbol=Tuba4a Tubulin alpha-4A chain	50634	7.92465	8.32755	8.31051	8.86848	9.09591	8.9988	8.19918	8.99073	0.0128164
IPI00221528	Tax_Id=10090 Gene_Symbol=Actbl2 Beta-actin-like protein 2	42319	8.42715	8.26925	8.35059	8.84576	8.62354	8.65485	8.35044	8.71144	0.0170387
IPI00652543	Tax_Id=10090 Gene_Symbol=Cacna1c Adult male olfactory brain cDNA, RIKEN full-length enriched library, clone:6430563F13 product:calcium channel, voltage-dependent, L type, alpha 1C subunit, full insert sequence	16211	6.01775	5.12877	3.48269	0	0	0	5.20892	0	0.0224143
IPI00311175	Tax_Id=10090 Gene_Symbol=Tuba8 Tubulin alpha-8 chain	50704	7.69018	7.7568	8.10328	8.48319	8.58401	8.41384	7.86173	8.49538	0.0254002
IPI00222228	Tax_Id=10090 Gene_Symbol=4732456N10Rik RIKEN cDNA 4732456N10 gene	58587	7.41007	7.89816	7.06766	6.56892	5.52956	6.20234	7.49926	6.16166	0.0270756
IPI00411075	Tax_Id=10090 Gene_Symbol=Pcbp3 Isoform 2 of Poly(rC)-binding protein 3	36043	6.10522	6.2543	6.24823	6.82268	6.68711	6.47797	6.20421	6.66949	0.0276435
IPI00221797	Tax_Id=10090 Gene_Symbol=Krt75 Keratin, type II cytoskeletal 75	59932	7.92465	8.3132	7.76068	7.15388	6.15105	6.8613	8.0185	6.78022	0.0309379
IPI00119667	Tax_Id=10090 Gene_Symbol=Eef1a2 Elongation factor 1-alpha 2	50764	7.14704	7.79863	7.42755	6.45344	6.68711	6.8613	7.48257	6.67688	0.0317164
IPI00229080	Tax_Id=10090 Gene_Symbol=Hsp90ab1 Heat shock protein 84b	83571	9.08384	9.1612	9.18313	8.60995	8.75986	8.3638	9.14335	8.58699	0.0324943
IPI00754545	Tax_Id=10090 Gene_Symbol=LOC100039786 similar to Ywhaq protein	32515	6.01775	6.1929	5.68433	6.39204	6.82913	7.04187	5.98011	6.77898	0.0339855
IPI00124499	Tax_Id=10090 Gene_Symbol=Krt79 Keratin, type II cytoskeletal 79	57802	7.41007	7.79863	7.38958	6.82268	5.82913	6.34673	7.54538	6.38907	0.0357146
IPI00116498	Tax_Id=10090 Gene_Symbol=Ywhaz 14-3-3 protein zeta/delta	27925	6.87574	6.42423	6.40869	6.99776	7.50155	7.68233	6.58633	7.42184	0.0359291
IPI00307837	Tax_Id=10090 Gene_Symbol=Eef1a1 Elongation factor 1-alpha 1	50424	7.41007	8.26925	7.79012	6.45344	6.87352	7.12433	7.86614	6.84303	0.0361545
IPI00554929	Tax_Id=10090 Gene_Symbol=Hsp90ab1 Heat shock protein HSP 90-beta	83615	8.98354	9.03566	9.13231	8.54091	8.67462	8.23981	9.05183	8.49634	0.0368966
IPI00420312	Tax_Id=10090 Gene_Symbol=Krt4 Keratin, type II cytoskeletal 4	56590	7.33968	7.89816	7.06766	6.2608	4.99905	6.20234	7.47757	5.92517	0.0382203
IPI00110827	Tax_Id=10090 Gene_Symbol=Acta1 Actin, alpha skeletal muscle	42366	9.32154	9.18504	9.50949	9.75112	9.75986	9.60546	9.34485	9.7072	0.04014
IPI00420970	Tax_Id=10090 Gene_Symbol=Krt74 Type II keratin Kb37	55340	7.14704	7.79863	6.65262	5.67584	5.82913	6.20234	7.2761	5.91972	0.0418383
IPI00457898	Tax_Id=10090 Gene_Symbol=Pgam1 Phosphoglycerate mutase 1	28928	5.82511	6.12877	6.20516	5.56892	5.52956	5.65485	6.06213	5.5854	0.0455311
IPI00625729	Tax_Id=10090 Gene_Symbol=Krt1 Keratin, type II cytoskeletal 1	66079	7.85065	8.74616	7.68433	7.15388	6.47298	7.04187	8.17311	6.91889	0.0459734
IPI00849291	Tax_Id=10090 Gene_Symbol=LOC433776 similar to Eukaryotic translation elongation factor 2	46633	6.18768	6.79863	6.33069	5.95594	5.82913	5.41384	6.46327	5.75094	0.0465837
IPI00468956	Tax_Id=10090 Gene_Symbol=Krt71 Keratin, type II cytoskeletal 71	57860	7.10522	7.7568	6.80462	5.95594	6.07705	6.04187	7.27848	6.02585	0.048852
