# Supplementary material for: Protein Expression Profiles Characterize Distinct Features of Mouse Cerebral Cortices at Different Developmental Stages
Source: PLoS One. 2015 Apr 27;10(4):e0125608. doi: 10.1371/journal.pone.0125608 (PMC4411115; doi:10.1371/journal.pone.0125608)
Supplement: S3 Table — (XLSX) [file pone.0125608.s005.xlsx]

## Sheet: Sheet1
Table S3. Gene Ontology (GO) biological process analyses of proteins detected in cortexes of E13.5, E15.5 and P1 mice.
E13.5
Category	Term	Count	%	PValue	Genes	List Total	Pop Hits	Pop Total	Fold Enrichment	Bonferroni	Benjamini	FDR
GOTERM_BP_FAT	GO:0006412~translation	67	8.51334	8.62876e-28	IPI00222546, IPI00621625, IPI00222549, IPI00605141, IPI00222547, IPI00515195, IPI00849155, IPI00749889, IPI00466069, IPI00322828, IPI00753623, IPI00849793, IPI00319231, IPI00308706, IPI00314950, IPI00463634, IPI00660718, IPI00128202, IPI00676916, IPI00626366, IPI00467197, IPI00752782, IPI00621613, IPI00754976, IPI00555113, IPI00875584, IPI00553826, IPI00624735, IPI00831082, IPI00340036, IPI008908…	578	319	13588	4.93755	1.77925e-24	1.77925e-24	1.48885e-24
GOTERM_BP_FAT	GO:0019320~hexose catabolic process	27	3.43075	2.07609e-22	IPI00856272, IPI00280156, IPI00649376, IPI00467833, IPI00889980, IPI00845840, IPI00663957, IPI00119458, IPI00850377, IPI00108939, IPI00228633, IPI00756114, IPI00849045, IPI00849046, IPI00850779, IPI00753028, IPI00319994, IPI00850337, IPI00775829, IPI00649143, IPI00462008, IPI00555060, IPI00848801, IPI00849530, IPI00273646, IPI00856379, IPI00407130, IPI00848775, IPI00849050, IPI00659907, IPI001335…	578	52	13588	12.2064	4.28089e-19	2.14044e-19	3.58218e-19
GOTERM_BP_FAT	GO:0006007~glucose catabolic process	27	3.43075	2.07609e-22	IPI00856272, IPI00280156, IPI00649376, IPI00467833, IPI00889980, IPI00845840, IPI00663957, IPI00119458, IPI00850377, IPI00108939, IPI00228633, IPI00756114, IPI00849045, IPI00849046, IPI00850779, IPI00753028, IPI00319994, IPI00850337, IPI00775829, IPI00649143, IPI00462008, IPI00555060, IPI00848801, IPI00849530, IPI00273646, IPI00856379, IPI00407130, IPI00848775, IPI00849050, IPI00659907, IPI001335…	578	52	13588	12.2064	4.28089e-19	2.14044e-19	3.58218e-19
GOTERM_BP_FAT	GO:0046365~monosaccharide catabolic process	27	3.43075	7.23261e-22	IPI00856272, IPI00280156, IPI00649376, IPI00467833, IPI00889980, IPI00845840, IPI00663957, IPI00119458, IPI00850377, IPI00108939, IPI00228633, IPI00756114, IPI00849045, IPI00849046, IPI00850779, IPI00753028, IPI00319994, IPI00850337, IPI00775829, IPI00649143, IPI00462008, IPI00555060, IPI00848801, IPI00849530, IPI00273646, IPI00856379, IPI00407130, IPI00848775, IPI00849050, IPI00659907, IPI001335…	578	54	13588	11.7543	1.49136e-18	4.97121e-19	1.24795e-18
GOTERM_BP_FAT	GO:0006096~glycolysis	24	3.04956	1.52331e-20	IPI00856272, IPI00280156, IPI00649376, IPI00467833, IPI00889980, IPI00845840, IPI00663957, IPI00119458, IPI00850377, IPI00108939, IPI00228633, IPI00756114, IPI00849045, IPI00849046, IPI00850779, IPI00753028, IPI00319994, IPI00850337, IPI00775829, IPI00649143, IPI00462008, IPI00555060, IPI00848801, IPI00273646, IPI00849530, IPI00856379, IPI00407130, IPI00848775, IPI00133580, IPI00659907, IPI008490…	578	44	13588	12.8229	3.14106e-17	7.85266e-18	2.62839e-17
GOTERM_BP_FAT	GO:0044275~cellular carbohydrate catabolic process	27	3.43075	2.09798e-20	IPI00856272, IPI00280156, IPI00649376, IPI00467833, IPI00889980, IPI00845840, IPI00663957, IPI00119458, IPI00850377, IPI00108939, IPI00228633, IPI00756114, IPI00849045, IPI00849046, IPI00850779, IPI00753028, IPI00319994, IPI00850337, IPI00775829, IPI00649143, IPI00462008, IPI00555060, IPI00848801, IPI00849530, IPI00273646, IPI00856379, IPI00407130, IPI00848775, IPI00849050, IPI00659907, IPI001335…	578	60	13588	10.5789	4.32603e-17	8.65206e-18	3.61995e-17
GOTERM_BP_FAT	GO:0034621~cellular macromolecular complex subunit organization	49	6.22618	2.06897e-19	IPI00229539, IPI00230139, IPI00458204, IPI00223713, IPI00223714, IPI00130959, IPI00227865, IPI00754518, IPI00111560, IPI00121558, IPI00662501, IPI00187543, IPI00555055, IPI00112251, IPI00410883, IPI00272033, IPI00284246, IPI00133977, IPI00875901, IPI00665335, IPI00322562, IPI00553774, IPI00221463, IPI00623951, IPI00648991, IPI00114894, IPI00347814, IPI00886056, IPI00654251, IPI00850173, IPI002286…	578	245	13588	4.70173	4.26622e-16	7.11036e-17	3.5699e-16
GOTERM_BP_FAT	GO:0046164~alcohol catabolic process	27	3.43075	2.4447e-19	IPI00856272, IPI00280156, IPI00649376, IPI00467833, IPI00889980, IPI00845840, IPI00663957, IPI00119458, IPI00850377, IPI00108939, IPI00228633, IPI00756114, IPI00849045, IPI00849046, IPI00850779, IPI00753028, IPI00319994, IPI00850337, IPI00775829, IPI00649143, IPI00462008, IPI00555060, IPI00848801, IPI00849530, IPI00273646, IPI00856379, IPI00407130, IPI00848775, IPI00849050, IPI00659907, IPI001335…	578	65	13588	9.76513	5.04097e-16	7.20139e-17	4.21821e-16
GOTERM_BP_FAT	GO:0034622~cellular macromolecular complex assembly	46	5.84498	2.7846e-19	IPI00229539, IPI00230139, IPI00458204, IPI00223713, IPI00223714, IPI00227865, IPI00754518, IPI00111560, IPI00121558, IPI00187543, IPI00555055, IPI00662501, IPI00410883, IPI00112251, IPI00272033, IPI00133977, IPI00875901, IPI00322562, IPI00665335, IPI00553774, IPI00221463, IPI00623951, IPI00648991, IPI00114894, IPI00347814, IPI00654251, IPI00886056, IPI00850173, IPI00554853, IPI00228616, IPI002302…	578	217	13588	4.9834	5.74185e-16	7.17731e-17	4.80469e-16
GOTERM_BP_FAT	GO:0006006~glucose metabolic process	36	4.57433	5.69067e-18	IPI00114162, IPI00856272, IPI00280156, IPI00649376, IPI00467833, IPI00889980, IPI00845840, IPI00663957, IPI00119458, IPI00850377, IPI00108939, IPI00228633, IPI00756114, IPI00227773, IPI00849045, IPI00849046, IPI00850779, IPI00753028, IPI00319994, IPI00850337, IPI00775829, IPI00229201, IPI00649143, IPI00127989, IPI00462008, IPI00555060, IPI00848801, IPI00849530, IPI00273646, IPI00856379, IPI004071…	578	140	13588	6.04508	1.17342e-14	1.3038e-15	9.81896e-15
GOTERM_BP_FAT	GO:0007018~microtubule-based movement	31	3.93901	7.39932e-18	IPI00849275, IPI00129028, IPI00458204, IPI00555125, IPI00454082, IPI00454081, IPI00454083, IPI00126443, IPI00623531, IPI00109420, IPI00121558, IPI00662501, IPI00112251, IPI00874587, IPI00169463, IPI00124954, IPI00405665, IPI00122928, IPI00421137, IPI00665335, IPI00110753, IPI00465809, IPI00653686, IPI00109061, IPI00111639, IPI00403810, IPI00759913, IPI00850173, IPI00119876, IPI00828848, IPI004075…	578	101	13588	7.21553	1.52574e-14	1.52574e-15	1.27672e-14
GOTERM_BP_FAT	GO:0016052~carbohydrate catabolic process	27	3.43075	1.41837e-16	IPI00856272, IPI00280156, IPI00649376, IPI00467833, IPI00889980, IPI00845840, IPI00663957, IPI00119458, IPI00850377, IPI00108939, IPI00228633, IPI00756114, IPI00849045, IPI00849046, IPI00850779, IPI00753028, IPI00319994, IPI00850337, IPI00775829, IPI00649143, IPI00462008, IPI00555060, IPI00848801, IPI00849530, IPI00273646, IPI00856379, IPI00407130, IPI00848775, IPI00849050, IPI00659907, IPI001335…	578	81	13588	7.83622	2.28928e-13	2.07612e-14	1.88738e-13
GOTERM_BP_FAT	GO:0006333~chromatin assembly or disassembly	30	3.81194	7.95638e-16	IPI00229539, IPI00123199, IPI00857777, IPI00348270, IPI00223713, IPI00223714, IPI00129466, IPI00754518, IPI00608001, IPI00111560, IPI00187543, IPI00555055, IPI00875673, IPI00410883, IPI00272033, IPI00660374, IPI00133977, IPI00875901, IPI00553774, IPI00221463, IPI00623951, IPI00648991, IPI00347814, IPI00460668, IPI00654251, IPI00554853, IPI00228616, IPI00857004, IPI00230264, IPI00459318, IPI008491…	578	109	13588	6.47027	1.6025e-12	1.3356e-13	1.34337e-12
GOTERM_BP_FAT	GO:0043933~macromolecular complex subunit organization	54	6.8615	3.24324e-15	IPI00229539, IPI00230139, IPI00458204, IPI00223713, IPI00223714, IPI00130959, IPI00227865, IPI00754518, IPI00315127, IPI00111560, IPI00674226, IPI00121558, IPI00662501, IPI00187543, IPI00555055, IPI00112251, IPI00410883, IPI00468717, IPI00272033, IPI00284246, IPI00133977, IPI00875901, IPI00665335, IPI00322562, IPI00553774, IPI00221463, IPI00623951, IPI00648991, IPI00114894, IPI00347814, IPI008860…	578	367	13588	3.45904	6.63891e-12	5.10703e-13	5.55112e-12
GOTERM_BP_FAT	GO:0019318~hexose metabolic process	36	4.57433	3.52138e-15	IPI00114162, IPI00856272, IPI00280156, IPI00649376, IPI00467833, IPI00889980, IPI00845840, IPI00663957, IPI00119458, IPI00850377, IPI00108939, IPI00228633, IPI00756114, IPI00227773, IPI00849045, IPI00849046, IPI00850779, IPI00753028, IPI00319994, IPI00850337, IPI00775829, IPI00229201, IPI00649143, IPI00127989, IPI00462008, IPI00555060, IPI00848801, IPI00849530, IPI00273646, IPI00856379, IPI004071…	578	169	13588	5.00776	7.3257e-12	5.23248e-13	6.12843e-12
GOTERM_BP_FAT	GO:0034728~nucleosome organization	25	3.17662	3.53158e-15	IPI00229539, IPI00123199, IPI00348270, IPI00223713, IPI00223714, IPI00130959, IPI00754518, IPI00111560, IPI00187543, IPI00555055, IPI00830976, IPI00410883, IPI00272033, IPI00133977, IPI00875901, IPI00553774, IPI00221463, IPI00623951, IPI00648991, IPI00347814, IPI00460668, IPI00654251, IPI00554853, IPI00228616, IPI00230264, IPI00459318, IPI00849165, IPI00874492, IPI00323820, IPI00124518, IPI001146…	578	76	13588	7.73311	7.3257e-12	4.88387e-13	6.12843e-12
GOTERM_BP_FAT	GO:0007017~microtubule-based process	40	5.08259	4.95852e-15	IPI00458204, IPI00454082, IPI00454081, IPI00454083, IPI00623531, IPI00674226, IPI00121558, IPI00662501, IPI00468717, IPI00112251, IPI00124954, IPI00405665, IPI00123181, IPI00421137, IPI00665335, IPI00111639, IPI00759913, IPI00850173, IPI00828848, IPI00407517, IPI00462727, IPI00874675, IPI00117352, IPI00117350, IPI00649157, IPI00466390, IPI00130920, IPI00117348, IPI00311175, IPI00720123, IPI003139…	578	211	13588	4.45662	1.03018e-11	6.43818e-13	8.61533e-12
GOTERM_BP_FAT	GO:0065003~macromolecular complex assembly	51	6.4803	7.74213e-15	IPI00229539, IPI00230139, IPI00458204, IPI00223713, IPI00223714, IPI00227865, IPI00754518, IPI00315127, IPI00111560, IPI00674226, IPI00121558, IPI00662501, IPI00187543, IPI00555055, IPI00112251, IPI00410883, IPI00468717, IPI00272033, IPI00133977, IPI00875901, IPI00665335, IPI00322562, IPI00553774, IPI00221463, IPI00623951, IPI00648991, IPI00114894, IPI00347814, IPI00886056, IPI00654251, IPI008501…	578	338	13588	3.54716	1.6025e-11	9.4269e-13	1.34115e-11
GOTERM_BP_FAT	GO:0006334~nucleosome assembly	24	3.04956	1.40217e-14	IPI00229539, IPI00123199, IPI00348270, IPI00223713, IPI00223714, IPI00754518, IPI00111560, IPI00555055, IPI00187543, IPI00410883, IPI00272033, IPI00133977, IPI00875901, IPI00553774, IPI00221463, IPI00623951, IPI00648991, IPI00347814, IPI00654251, IPI00460668, IPI00554853, IPI00228616, IPI00230264, IPI00459318, IPI00849165, IPI00874492, IPI00323820, IPI00124518, IPI00114642, IPI00623776, IPI003315…	578	73	13588	7.72887	2.88449e-11	1.6025e-12	2.41362e-11
GOTERM_BP_FAT	GO:0031497~chromatin assembly	24	3.04956	2.71905e-14	IPI00229539, IPI00123199, IPI00348270, IPI00223713, IPI00223714, IPI00754518, IPI00111560, IPI00555055, IPI00187543, IPI00410883, IPI00272033, IPI00133977, IPI00875901, IPI00553774, IPI00221463, IPI00623951, IPI00648991, IPI00347814, IPI00654251, IPI00460668, IPI00554853, IPI00228616, IPI00230264, IPI00459318, IPI00849165, IPI00874492, IPI00323820, IPI00124518, IPI00114642, IPI00623776, IPI003315…	578	75	13588	7.52277	5.60874e-11	2.95197e-12	4.69291e-11
GOTERM_BP_FAT	GO:0005996~monosaccharide metabolic process	37	4.7014	3.05867e-14	IPI00114162, IPI00856272, IPI00280156, IPI00649376, IPI00467833, IPI00889980, IPI00845840, IPI00663957, IPI00119458, IPI00850377, IPI00108939, IPI00228633, IPI00756114, IPI00227773, IPI00849045, IPI00849046, IPI00850779, IPI00753028, IPI00319994, IPI00850337, IPI00775829, IPI00229201, IPI00649143, IPI00127989, IPI00462008, IPI00555060, IPI00848801, IPI00849530, IPI00273646, IPI00856379, IPI004071…	578	191	13588	4.55403	6.31841e-11	3.15925e-12	5.28688e-11
GOTERM_BP_FAT	GO:0065004~protein-DNA complex assembly	24	3.04956	3.74328e-14	IPI00229539, IPI00123199, IPI00348270, IPI00223713, IPI00223714, IPI00754518, IPI00111560, IPI00555055, IPI00187543, IPI00410883, IPI00272033, IPI00133977, IPI00875901, IPI00553774, IPI00221463, IPI00623951, IPI00648991, IPI00347814, IPI00654251, IPI00460668, IPI00554853, IPI00228616, IPI00230264, IPI00459318, IPI00849165, IPI00874492, IPI00323820, IPI00124518, IPI00114642, IPI00623776, IPI003315…	578	76	13588	7.42378	7.71487e-11	3.67373e-12	6.45595e-11
GOTERM_BP_FAT	GO:0006323~DNA packaging	26	3.30368	4.69189e-13	IPI00229539, IPI00123199, IPI00348270, IPI00223713, IPI00223714, IPI00754518, IPI00111560, IPI00187543, IPI00555055, IPI00410883, IPI00272033, IPI00845669, IPI00121136, IPI00808206, IPI00133977, IPI00875901, IPI00553774, IPI00230675, IPI00221463, IPI00623951, IPI00648991, IPI00347814, IPI00460668, IPI00654251, IPI00554853, IPI00228616, IPI00230264, IPI00459318, IPI00849165, IPI00874492, IPI003238…	578	101	13588	6.05173	9.6745e-10	4.39749e-11	8.09541e-10
GOTERM_BP_FAT	GO:0008380~RNA splicing	33	4.19314	9.03786e-11	IPI00121758, IPI00377298, IPI00130885, IPI00667787, IPI00874854, IPI00670246, IPI00848429, IPI00224729, IPI00280967, IPI00119224, IPI00749630, IPI00553777, IPI00223253, IPI00670004, IPI00132340, IPI00469260, IPI00474980, IPI00129430, IPI00474430, IPI00889986, IPI00465574, IPI00223444, IPI00223443, IPI00224575, IPI00129323, IPI00775838, IPI00132443, IPI00785384, IPI00269661, IPI00406118, IPI006736…	578	201	13588	3.85963	1.86361e-07	8.10264e-09	1.55944e-07
GOTERM_BP_FAT	GO:0007010~cytoskeleton organization	43	5.46379	1.15101e-10	IPI00137331, IPI00227865, IPI00131209, IPI00623531, IPI00674226, IPI00468717, IPI00284246, IPI00123181, IPI00136929, IPI00665335, IPI00230365, IPI00227392, IPI00110827, IPI00227140, IPI00130589, IPI00114894, IPI00135475, IPI00830538, IPI00886056, IPI00890117, IPI00857335, IPI00754167, IPI00515398, IPI00117352, IPI00874675, IPI00122621, IPI00474883, IPI00828712, IPI00649157, IPI00130920, IPI006218…	578	326	13588	3.10083	2.37338e-07	9.88908e-09	1.98601e-07
GOTERM_BP_FAT	GO:0006397~mRNA processing	37	4.7014	4.2591e-10	IPI00121758, IPI00421085, IPI00377298, IPI00130885, IPI00667787, IPI00874854, IPI00670246, IPI00848429, IPI00224729, IPI00280967, IPI00119224, IPI00749630, IPI00553777, IPI00223253, IPI00670004, IPI00132340, IPI00469260, IPI00474980, IPI00129430, IPI00474430, IPI00889986, IPI00465574, IPI00223444, IPI00223443, IPI00129323, IPI00224575, IPI00775838, IPI00132443, IPI00785384, IPI00269661, IPI004061…	578	262	13588	3.31992	8.78226e-07	3.51291e-08	7.34886e-07
GOTERM_BP_FAT	GO:0051258~protein polymerization	15	1.90597	4.43249e-10	IPI00129028, IPI00403810, IPI00458204, IPI00111265, IPI00850173, IPI00662501, IPI00121558, IPI00112251, IPI00117352, IPI00117350, IPI00169463, IPI00466390, IPI00122928, IPI00117348, IPI00311175, IPI00665335, IPI00110753, IPI00348094, IPI00109061, IPI00109073	578	40	13588	8.81574	9.13979e-07	3.5153e-08	7.64803e-07
GOTERM_BP_FAT	GO:0016071~mRNA metabolic process	40	5.08259	5.06653e-10	IPI00121758, IPI00421085, IPI00377298, IPI00130885, IPI00667787, IPI00874854, IPI00670246, IPI00466032, IPI00848429, IPI00224729, IPI00280967, IPI00119224, IPI00749630, IPI00553777, IPI00459280, IPI00223253, IPI00670004, IPI00132340, IPI00469260, IPI00474980, IPI00330958, IPI00129430, IPI00474430, IPI00889986, IPI00465574, IPI00223444, IPI00223443, IPI00129323, IPI00224575, IPI00775838, IPI001324…	578	302	13588	3.11373	1.04472e-06	3.86933e-08	8.74204e-07
GOTERM_BP_FAT	GO:0045103~intermediate filament-based process	12	1.52478	1.90919e-09	IPI00227140, IPI00130589, IPI00131209, IPI00623531, IPI00874675, IPI00122621, IPI00117042, IPI00230444, IPI00131368, IPI00762364, IPI00649033, IPI00135197, IPI00135857, IPI00227299, IPI00230365, IPI00874909, IPI00129527, IPI00131366	578	25	13588	11.2842	3.93674e-06	1.40598e-07	3.29421e-06
GOTERM_BP_FAT	GO:0043623~cellular protein complex assembly	21	2.66836	2.33087e-08	IPI00129028, IPI00230139, IPI00323881, IPI00458204, IPI00227865, IPI00662501, IPI00875567, IPI00121558, IPI00112251, IPI00331444, IPI00664643, IPI00169463, IPI00122928, IPI00665335, IPI00110753, IPI00109061, IPI00626994, IPI00114894, IPI00403810, IPI00111265, IPI00131138, IPI00886056, IPI00850173, IPI00742334, IPI00117352, IPI00117350, IPI00828712, IPI00466390, IPI00117348, IPI00311175, IPI003480…	578	108	13588	4.57113	4.80615e-05	1.65733e-06	4.0218e-05
GOTERM_BP_FAT	GO:0006325~chromatin organization	37	4.7014	6.00126e-08	IPI00229539, IPI00223713, IPI00857777, IPI00130959, IPI00223714, IPI00754518, IPI00111560, IPI00555055, IPI00379103, IPI00187543, IPI00410883, IPI00272033, IPI00660374, IPI00133977, IPI00875901, IPI00553774, IPI00221463, IPI00623951, IPI00648991, IPI00347814, IPI00654251, IPI00554853, IPI00857004, IPI00228616, IPI00230264, IPI00850969, IPI00874492, IPI00124518, IPI00675483, IPI00678989, IPI003317…	578	315	13588	2.76133	0.000123738	4.12486e-06	0.000103549
GOTERM_BP_FAT	GO:0006091~generation of precursor metabolites and energy	33	4.19314	6.51567e-08	IPI00856272, IPI00280156, IPI00649376, IPI00467833, IPI00889980, IPI00845840, IPI00663957, IPI00119458, IPI00850377, IPI00108939, IPI00228633, IPI00756114, IPI00266281, IPI00227773, IPI00849045, IPI00849046, IPI00850779, IPI00753028, IPI00319994, IPI00850337, IPI00775829, IPI00649143, IPI00127989, IPI00462008, IPI00555060, IPI00848801, IPI00849530, IPI00273646, IPI00856379, IPI00762452, IPI001131…	578	261	13588	2.97236	0.000134344	4.33396e-06	0.000112425
GOTERM_BP_FAT	GO:0045104~intermediate filament cytoskeleton organization	10	1.27065	1.27828e-07	IPI00227140, IPI00130589, IPI00131209, IPI00623531, IPI00874675, IPI00122621, IPI00230444, IPI00131368, IPI00762364, IPI00135197, IPI00135857, IPI00230365, IPI00874909, IPI00129527, IPI00131366	578	22	13588	10.6858	0.000263546	8.23685e-06	0.00022056
GOTERM_BP_FAT	GO:0051276~chromosome organization	42	5.33672	2.01755e-07	IPI00229539, IPI00223713, IPI00857777, IPI00223714, IPI00130959, IPI00754518, IPI00798482, IPI00111560, IPI00187543, IPI00555055, IPI00379103, IPI00410883, IPI00272033, IPI00123886, IPI00121136, IPI00660374, IPI00133977, IPI00875901, IPI00553774, IPI00221463, IPI00406762, IPI00623951, IPI00648991, IPI00346073, IPI00347814, IPI00654251, IPI00554853, IPI00857004, IPI00228616, IPI00230264, IPI001332…	578	404	13588	2.44397	0.000415932	1.26065e-05	0.000348117
GOTERM_BP_FAT	GO:0006396~RNA processing	44	5.59085	2.40731e-07	IPI00121758, IPI00421085, IPI00377298, IPI00130885, IPI00667787, IPI00874854, IPI00134300, IPI00670246, IPI00322562, IPI00848429, IPI00224729, IPI00280967, IPI00754607, IPI00119224, IPI00749630, IPI00553777, IPI00223253, IPI00670004, IPI00277554, IPI00132340, IPI00469260, IPI00474980, IPI00129430, IPI00474430, IPI00874743, IPI00889986, IPI00119305, IPI00465574, IPI00223444, IPI00223443, IPI001293…	578	437	13588	2.367	0.000496265	1.45995e-05	0.000415369
GOTERM_BP_FAT	GO:0006457~protein folding	20	2.5413	1.64142e-06	IPI00230139, IPI00554989, IPI00153740, IPI00116283, IPI00554929, IPI00116281, IPI00321816, IPI00132966, IPI00330804, IPI00830977, IPI00649208, IPI00317711, IPI00850734, IPI00886090, IPI00886297, IPI00132762, IPI00461249, IPI00116279, IPI00229080, IPI00652998, IPI00323357, IPI00469268, IPI00308885, IPI00320217, IPI00830494, IPI00317710, IPI00845678, IPI00830204, IPI00129526, IPI00331174	578	127	13588	3.70215	0.00337889	9.66985e-05	0.00283215
GOTERM_BP_FAT	GO:0043244~regulation of protein complex disassembly	11	1.39771	9.50981e-06	IPI00308222, IPI00111265, IPI00653404, IPI00753815, IPI00890117, IPI00895965, IPI00378015, IPI00848816, IPI00474883, IPI00130920, IPI00330063, IPI00471441, IPI00406800, IPI00108125, IPI00131376	578	43	13588	6.01384	0.0194183	0.000544555	0.0164074
GOTERM_BP_FAT	GO:0006461~protein complex assembly	26	3.30368	1.23145e-05	IPI00129028, IPI00230139, IPI00323881, IPI00331302, IPI00458204, IPI00227865, IPI00315127, IPI00674226, IPI00121558, IPI00875567, IPI00662501, IPI00468717, IPI00112251, IPI00331444, IPI00664643, IPI00169463, IPI00122928, IPI00665335, IPI00110753, IPI00317309, IPI00109061, IPI00420580, IPI00626994, IPI00114894, IPI00403810, IPI00111265, IPI00131138, IPI00886056, IPI00850173, IPI00742334, IPI001173…	578	227	13588	2.69262	0.0250731	0.000686055	0.021246
GOTERM_BP_FAT	GO:0070271~protein complex biogenesis	26	3.30368	1.23145e-05	IPI00129028, IPI00230139, IPI00323881, IPI00331302, IPI00458204, IPI00227865, IPI00315127, IPI00674226, IPI00121558, IPI00875567, IPI00662501, IPI00468717, IPI00112251, IPI00331444, IPI00664643, IPI00169463, IPI00122928, IPI00665335, IPI00110753, IPI00317309, IPI00109061, IPI00420580, IPI00626994, IPI00114894, IPI00403810, IPI00111265, IPI00131138, IPI00886056, IPI00850173, IPI00742334, IPI001173…	578	227	13588	2.69262	0.0250731	0.000686055	0.021246
GOTERM_BP_FAT	GO:0030029~actin filament-based process	22	2.79543	1.83501e-05	IPI00885570, IPI00137331, IPI00654242, IPI00227865, IPI00119111, IPI00648420, IPI00378015, IPI00875567, IPI00874482, IPI00848816, IPI00664643, IPI00284246, IPI00123181, IPI00136929, IPI00227805, IPI00648161, IPI00224740, IPI00856609, IPI00664670, IPI00650039, IPI00110827, IPI00649994, IPI00114894, IPI00308222, IPI00830538, IPI00135475, IPI00480406, IPI00111265, IPI00131138, IPI00886056, IPI007758…	578	176	13588	2.93858	0.0371314	0.00099525	0.0316575
GOTERM_BP_FAT	GO:0030036~actin cytoskeleton organization	20	2.5413	7.41835e-05	IPI00885570, IPI00137331, IPI00654242, IPI00227865, IPI00119111, IPI00648420, IPI00378015, IPI00875567, IPI00874482, IPI00848816, IPI00664643, IPI00284246, IPI00123181, IPI00136929, IPI00227805, IPI00648161, IPI00224740, IPI00650039, IPI00856609, IPI00110827, IPI00649994, IPI00114894, IPI00308222, IPI00830538, IPI00135475, IPI00480406, IPI00111265, IPI00131138, IPI00886056, IPI00775816, IPI008901…	578	165	13588	2.84953	0.141846	0.00391468	0.127923
GOTERM_BP_FAT	GO:0046907~intracellular transport	37	4.7014	8.36733e-05	IPI00123349, IPI00404997, IPI00622235, IPI00623531, IPI00674226, IPI00851023, IPI00468717, IPI00284246, IPI00124954, IPI00118092, IPI00123181, IPI00853924, IPI00127109, IPI00227392, IPI00113870, IPI00553777, IPI00828266, IPI00848977, IPI00118384, IPI00134479, IPI00676914, IPI00886056, IPI00515398, IPI00462727, IPI00874675, IPI00828712, IPI00473203, IPI00889986, IPI00621842, IPI00230707, IPI002296…	578	431	13588	2.01814	0.158477	0.00430425	0.144276
GOTERM_BP_FAT	GO:0032272~negative regulation of protein polymerization	8	1.01652	0.00010143	IPI00308222, IPI00111265, IPI00753815, IPI00551236, IPI00378015, IPI00474883, IPI00649157, IPI00330063, IPI00475138, IPI00648723, IPI00224740, IPI00650039, IPI00406800, IPI00131376	578	27	13588	6.96553	0.188735	0.00508847	0.174869
GOTERM_BP_FAT	GO:0031333~negative regulation of protein complex assembly	8	1.01652	0.00010143	IPI00308222, IPI00111265, IPI00753815, IPI00551236, IPI00378015, IPI00474883, IPI00649157, IPI00330063, IPI00475138, IPI00648723, IPI00224740, IPI00650039, IPI00406800, IPI00131376	578	27	13588	6.96553	0.188735	0.00508847	0.174869
GOTERM_BP_FAT	GO:0007049~cell cycle	47	5.97205	0.00011428	IPI00457611, IPI00130959, IPI00113536, IPI00132942, IPI00623531, IPI00674226, IPI00895011, IPI00851023, IPI00662501, IPI00468717, IPI00112251, IPI00453855, IPI00405665, IPI00227773, IPI00123181, IPI00123881, IPI00885925, IPI00406762, IPI00108338, IPI00119663, IPI00126396, IPI00828848, IPI00230264, IPI00225961, IPI00515398, IPI00406377, IPI00117352, IPI00874675, IPI00263048, IPI00850969, IPI006491…	578	611	13588	1.80836	0.20995	0.00559522	0.197002
GOTERM_BP_FAT	GO:0015669~gas transport	6	0.762389	0.000131455	IPI00857038, IPI00867788, IPI00553333, IPI00113241, IPI00856927, IPI00845802, IPI00230261, IPI00125787, IPI00316491, IPI00875584, IPI00856352, IPI00407504, IPI00115893, IPI00875929, IPI00762198, IPI00831055, IPI00857391, IPI00133148, IPI00665513, IPI00555131	578	13	13588	10.8501	0.237442	0.0062843	0.226576
GOTERM_BP_FAT	GO:0045109~intermediate filament organization	6	0.762389	0.000131455	IPI00227140, IPI00131368, IPI00762364, IPI00135197, IPI00230365, IPI00874909, IPI00122621, IPI00131366	578	13	13588	10.8501	0.237442	0.0062843	0.226576
GOTERM_BP_FAT	GO:0051494~negative regulation of cytoskeleton organization	10	1.27065	0.000160417	IPI00308222, IPI00111265, IPI00653404, IPI00753815, IPI00551236, IPI00378015, IPI00895965, IPI00474883, IPI00649157, IPI00130920, IPI00330063, IPI00475138, IPI00648723, IPI00224740, IPI00650039, IPI00406800, IPI00131376	578	48	13588	4.89764	0.281656	0.00749014	0.276431
GOTERM_BP_FAT	GO:0051493~regulation of cytoskeleton organization	14	1.77891	0.00027569	IPI00653404, IPI00551236, IPI00378015, IPI00623531, IPI00674226, IPI00468717, IPI00848816, IPI00475138, IPI00648723, IPI00224740, IPI00650039, IPI00131376, IPI00308222, IPI00111265, IPI00753815, IPI00890117, IPI00895965, IPI00874675, IPI00474883, IPI00649157, IPI00330063, IPI00130920, IPI00649841, IPI00321978, IPI00849626, IPI00406800, IPI00127415	578	99	13588	3.32446	0.433654	0.012555	0.474624
GOTERM_BP_FAT	GO:0006732~coenzyme metabolic process	17	2.1601	0.000374186	IPI00336324, IPI00130589, IPI00221564, IPI00830535, IPI00135231, IPI00277554, IPI00124692, IPI00467833, IPI00471091, IPI00323592, IPI00762452, IPI00113141, IPI00114329, IPI00126248, IPI00894579, IPI00283531, IPI00466919, IPI00555023, IPI00762047, IPI00622780, IPI00135857, IPI00132080, IPI00881318, IPI00122862	578	143	13588	2.79473	0.537781	0.0166365	0.643679
GOTERM_BP_FAT	GO:0030834~regulation of actin filament depolymerization	7	0.889454	0.000399264	IPI00308222, IPI00111265, IPI00330063, IPI00753815, IPI00890117, IPI00378015, IPI00406800, IPI00131376, IPI00848816, IPI00474883	578	24	13588	6.85669	0.561084	0.0173676	0.68668
GOTERM_BP_FAT	GO:0031032~actomyosin structure organization	7	0.889454	0.000506677	IPI00114894, IPI00830538, IPI00885570, IPI00480406, IPI00227865, IPI00654242, IPI00119111, IPI00648420, IPI00857335, IPI00754167, IPI00515398, IPI00874482, IPI00114593, IPI00116649, IPI00653007, IPI00136929, IPI00648161, IPI00856609, IPI00110827	578	25	13588	6.58242	0.64832	0.0215362	0.870655
GOTERM_BP_FAT	GO:0030837~negative regulation of actin filament polymerization	7	0.889454	0.000506677	IPI00308222, IPI00111265, IPI00330063, IPI00753815, IPI00378015, IPI00224740, IPI00650039, IPI00406800, IPI00131376, IPI00474883	578	25	13588	6.58242	0.64832	0.0215362	0.870655
GOTERM_BP_FAT	GO:0006270~DNA replication initiation	5	0.635324	0.0005506	IPI00323820, IPI00123881, IPI00126396, IPI00309398, IPI00108338	578	10	13588	11.7543	0.678787	0.02291	0.945794
GOTERM_BP_FAT	GO:0043242~negative regulation of protein complex disassembly	8	1.01652	0.000571797	IPI00308222, IPI00111265, IPI00330063, IPI00653404, IPI00130920, IPI00753815, IPI00378015, IPI00895965, IPI00406800, IPI00131376, IPI00474883	578	35	13588	5.37341	0.692531	0.0233116	0.982035
GOTERM_BP_FAT	GO:0051186~cofactor metabolic process	19	2.41423	0.000745562	IPI00221564, IPI00124692, IPI00467833, IPI00471091, IPI00323592, IPI00114329, IPI00283531, IPI00894579, IPI00762047, IPI00881318, IPI00132080, IPI00122862, IPI00131376, IPI00130589, IPI00336324, IPI00830535, IPI00135231, IPI00277554, IPI00113141, IPI00762452, IPI00126248, IPI00466919, IPI00555023, IPI00112719, IPI00622780, IPI00135857	578	182	13588	2.4542	0.785173	0.0297052	1.27866
GOTERM_BP_FAT	GO:0015671~oxygen transport	5	0.635324	0.000836281	IPI00867788, IPI00553333, IPI00407504, IPI00115893, IPI00845802, IPI00831055, IPI00762198, IPI00133148, IPI00230261, IPI00555131, IPI00316491	578	11	13588	10.6858	0.821851	0.0326313	1.43319
GOTERM_BP_FAT	GO:0000226~microtubule cytoskeleton organization	14	1.77891	0.000841883	IPI00129028, IPI00653404, IPI00551236, IPI00623531, IPI00674226, IPI00468717, IPI00123181, IPI00475138, IPI00648723, IPI00665335, IPI00420580, IPI00111265, IPI00895965, IPI00874675, IPI00117352, IPI00649157, IPI00130920, IPI00117348, IPI00356898, IPI00649841, IPI00321978, IPI00311175, IPI00348094, IPI00849626, IPI00127415	578	111	13588	2.96506	0.823898	0.0322368	1.44273
GOTERM_BP_FAT	GO:0051693~actin filament capping	6	0.762389	0.000960784	IPI00308222, IPI00111265, IPI00330063, IPI00753815, IPI00378015, IPI00406800, IPI00131376, IPI00474883	578	19	13588	7.42378	0.862219	0.0360399	1.6449
GOTERM_BP_FAT	GO:0010639~negative regulation of organelle organization	10	1.27065	0.00114496	IPI00308222, IPI00111265, IPI00653404, IPI00753815, IPI00551236, IPI00378015, IPI00895965, IPI00474883, IPI00649157, IPI00130920, IPI00330063, IPI00475138, IPI00648723, IPI00224740, IPI00650039, IPI00406800, IPI00131376	578	62	13588	3.79172	0.905793	0.0420408	1.95729
GOTERM_BP_FAT	GO:0022402~cell cycle process	31	3.93901	0.00138428	IPI00113536, IPI00132942, IPI00623531, IPI00674226, IPI00662501, IPI00851023, IPI00468717, IPI00112251, IPI00453855, IPI00405665, IPI00123181, IPI00885925, IPI00406762, IPI00828848, IPI00225961, IPI00230264, IPI00406377, IPI00515398, IPI00874675, IPI00117352, IPI00850969, IPI00649157, IPI00118158, IPI00229613, IPI00172197, IPI00890208, IPI00229397, IPI00849275, IPI00776107, IPI00756265, IPI005512…	578	393	13588	1.85437	0.942522	0.0497274	2.36182
GOTERM_BP_FAT	GO:0030835~negative regulation of actin filament depolymerization	6	0.762389	0.00156714	IPI00308222, IPI00111265, IPI00330063, IPI00753815, IPI00378015, IPI00406800, IPI00131376, IPI00474883	578	21	13588	6.71676	0.960599	0.0551568	2.66985
GOTERM_BP_FAT	GO:0030518~steroid hormone receptor signaling pathway	6	0.762389	0.00156714	IPI00127989, IPI00230139, IPI00850734, IPI00830611, IPI00113217, IPI00227392, IPI00649208	578	21	13588	6.71676	0.960599	0.0551568	2.66985
GOTERM_BP_FAT	GO:0051129~negative regulation of cellular component organization	12	1.52478	0.00190778	IPI00308222, IPI00776107, IPI00756265, IPI00111265, IPI00653404, IPI00753815, IPI00551236, IPI00378015, IPI00895965, IPI00474883, IPI00649157, IPI00130920, IPI00330063, IPI00475138, IPI00272387, IPI00648723, IPI00224740, IPI00406762, IPI00650039, IPI00227392, IPI00406800, IPI00131376	578	93	13588	3.03337	0.980505	0.0656365	3.24123
GOTERM_BP_FAT	GO:0006739~NADP metabolic process	5	0.635324	0.00229123	IPI00894579, IPI00466919, IPI00124692, IPI00467833, IPI00471091, IPI00132080, IPI00881318	578	14	13588	8.39595	0.991173	0.0770391	3.88064
GOTERM_BP_FAT	GO:0033043~regulation of organelle organization	16	2.03304	0.0023237	IPI00653404, IPI00850217, IPI00551236, IPI00378015, IPI00623531, IPI00674226, IPI00165854, IPI00379103, IPI00468717, IPI00848816, IPI00475138, IPI00648723, IPI00224740, IPI00650039, IPI00227392, IPI00131376, IPI00308222, IPI00111265, IPI00753815, IPI00890117, IPI00895965, IPI00874675, IPI00474883, IPI00649157, IPI00130920, IPI00330063, IPI00649841, IPI00321978, IPI00849626, IPI00406800, IPI001274…	578	154	13588	2.44246	0.991746	0.0768382	3.93459
GOTERM_BP_FAT	GO:0030705~cytoskeleton-dependent intracellular transport	7	0.889454	0.00237491	IPI00555125, IPI00124954, IPI00123181, IPI00623531, IPI00608077, IPI00515398, IPI00830563, IPI00453996, IPI00874675, IPI00653686, IPI00313962	578	33	13588	4.98668	0.992575	0.0772301	4.01965
GOTERM_BP_FAT	GO:0006769~nicotinamide metabolic process	6	0.762389	0.00294638	IPI00336324, IPI00894579, IPI00466919, IPI00124692, IPI00467833, IPI00471091, IPI00132080, IPI00881318	578	24	13588	5.87716	0.997722	0.0934739	4.96389
GOTERM_BP_FAT	GO:0009820~alkaloid metabolic process	6	0.762389	0.00294638	IPI00336324, IPI00894579, IPI00466919, IPI00124692, IPI00467833, IPI00471091, IPI00132080, IPI00881318	578	24	13588	5.87716	0.997722	0.0934739	4.96389
GOTERM_BP_FAT	GO:0046496~nicotinamide nucleotide metabolic process	6	0.762389	0.00294638	IPI00336324, IPI00894579, IPI00466919, IPI00124692, IPI00467833, IPI00471091, IPI00132080, IPI00881318	578	24	13588	5.87716	0.997722	0.0934739	4.96389
GOTERM_BP_FAT	GO:0006098~pentose-phosphate shunt	4	0.508259	0.00363464	IPI00894579, IPI00466919, IPI00124692, IPI00467833, IPI00132080	578	8	13588	11.7543	0.999451	0.112351	6.08951
GOTERM_BP_FAT	GO:0070507~regulation of microtubule cytoskeleton organization	7	0.889454	0.00375049	IPI00111265, IPI00653404, IPI00551236, IPI00895965, IPI00623531, IPI00674226, IPI00874675, IPI00468717, IPI00649157, IPI00130920, IPI00475138, IPI00649841, IPI00648723, IPI00321978, IPI00849626, IPI00127415	578	36	13588	4.57113	0.999568	0.114022	6.27774
GOTERM_BP_FAT	GO:0033554~cellular response to stress	30	3.81194	0.0040346	IPI00165850, IPI00230427, IPI00120344, IPI00224152, IPI00850217, IPI00753701, IPI00474999, IPI00798482, IPI00473955, IPI00379103, IPI00165854, IPI00606310, IPI00462291, IPI00131695, IPI00453855, IPI00831115, IPI00123886, IPI00308498, IPI00473170, IPI00850755, IPI00123119, IPI00461384, IPI00319992, IPI00848536, IPI00830885, IPI00316740, IPI00113870, IPI00225176, IPI00130589, IPI00848977, IPI003460…	578	404	13588	1.74569	0.99976	0.120366	6.73785
GOTERM_BP_FAT	GO:0010608~posttranscriptional regulation of gene expression	15	1.90597	0.00417592	IPI00126006, IPI00131138, IPI00886056, IPI00776162, IPI00515195, IPI00406377, IPI00875567, IPI00474446, IPI00330958, IPI00664643, IPI00828712, IPI00123886, IPI00874743, IPI00119305, IPI00817040, IPI00230086, IPI00108271, IPI00466032, IPI00622780, IPI00874909, IPI00230365, IPI00130185, IPI00471441, IPI00108125	578	148	13588	2.38263	0.999821	0.122553	6.96592
GOTERM_BP_FAT	GO:0030163~protein catabolic process	38	4.82846	0.00450625	IPI00761765, IPI00622235, IPI00848631, IPI00349698, IPI00881918, IPI00379103, IPI00283862, IPI00129105, IPI00751963, IPI00123181, IPI00154004, IPI00623570, IPI00895319, IPI00875197, IPI00660718, IPI00849985, IPI00652998, IPI00676914, IPI00123313, IPI00626423, IPI00667859, IPI00377342, IPI00131406, IPI00462445, IPI00750889, IPI00129526, IPI00881491, IPI00108762, IPI00313962, IPI00131845, IPI004805…	578	556	13588	1.60671	0.99991	0.12977	7.49697
GOTERM_BP_FAT	GO:0045454~cell redox homeostasis	9	1.14358	0.00451108	IPI00230108, IPI00828909, IPI00831115, IPI00224152, IPI00266281, IPI00315550, IPI00116254, IPI00848536, IPI00127358, IPI00117910, IPI00121788, IPI00222496	578	62	13588	3.41255	0.999911	0.128118	7.50472
GOTERM_BP_FAT	GO:0008064~regulation of actin polymerization or depolymerization	8	1.01652	0.00490573	IPI00308222, IPI00111265, IPI00330063, IPI00753815, IPI00890117, IPI00378015, IPI00224740, IPI00650039, IPI00406800, IPI00131376, IPI00848816, IPI00474883	578	50	13588	3.76138	0.999961	0.136675	8.13537
GOTERM_BP_FAT	GO:0006733~oxidoreduction coenzyme metabolic process	7	0.889454	0.00494856	IPI00336324, IPI00894579, IPI00221564, IPI00466919, IPI00124692, IPI00467833, IPI00471091, IPI00132080, IPI00881318	578	38	13588	4.33054	0.999964	0.135957	8.20358
GOTERM_BP_FAT	GO:0000910~cytokinesis	6	0.762389	0.00503905	IPI00776107, IPI00756265, IPI00123181, IPI00890117, IPI00272387, IPI00172197, IPI00406762, IPI00515398, IPI00848816, IPI00420580	578	27	13588	5.22414	0.99997	0.13646	8.34751
GOTERM_BP_FAT	GO:0017014~protein amino acid nitrosylation	3	0.381194	0.0052482	IPI00229027, IPI00129191, IPI00109482, IPI00555004	578	3	13588	23.5087	0.999981	0.139893	8.67938
GOTERM_BP_FAT	GO:0016584~nucleosome positioning	3	0.381194	0.0052482	IPI00223713, IPI00223714, IPI00331597	578	3	13588	23.5087	0.999981	0.139893	8.67938
GOTERM_BP_FAT	GO:0006974~response to DNA damage stimulus	23	2.92249	0.00544499	IPI00165850, IPI00230427, IPI00120344, IPI00224152, IPI00850217, IPI00474999, IPI00753701, IPI00798482, IPI00473955, IPI00379103, IPI00165854, IPI00606310, IPI00462291, IPI00453855, IPI00123886, IPI00308498, IPI00473170, IPI00850755, IPI00123119, IPI00225176, IPI00113870, IPI00830885, IPI00316740, IPI00130589, IPI00848977, IPI00346073, IPI00856474, IPI00119663, IPI00230264, IPI00133208, IPI001206…	578	287	13588	1.88397	0.999987	0.142919	8.99059
GOTERM_BP_FAT	GO:0030832~regulation of actin filament length	8	1.01652	0.00548307	IPI00308222, IPI00111265, IPI00330063, IPI00753815, IPI00890117, IPI00378015, IPI00224740, IPI00650039, IPI00406800, IPI00131376, IPI00848816, IPI00474883	578	51	13588	3.68763	0.999988	0.142047	9.0507
GOTERM_BP_FAT	GO:0019362~pyridine nucleotide metabolic process	6	0.762389	0.00592424	IPI00336324, IPI00894579, IPI00466919, IPI00124692, IPI00467833, IPI00471091, IPI00132080, IPI00881318	578	28	13588	5.03757	0.999995	0.150716	9.74434
GOTERM_BP_FAT	GO:0007051~spindle organization	6	0.762389	0.00592424	IPI00649157, IPI00123181, IPI00356898, IPI00551236, IPI00475138, IPI00648723, IPI00321978, IPI00348094, IPI00117352	578	28	13588	5.03757	0.999995	0.150716	9.74434
GOTERM_BP_FAT	GO:0006281~DNA repair	19	2.41423	0.00648534	IPI00120344, IPI00165850, IPI00224152, IPI00850217, IPI00474999, IPI00753701, IPI00798482, IPI00473955, IPI00379103, IPI00165854, IPI00462291, IPI00453855, IPI00123886, IPI00473170, IPI00850755, IPI00123119, IPI00225176, IPI00830885, IPI00316740, IPI00113870, IPI00130589, IPI00848977, IPI00346073, IPI00856474, IPI00230264, IPI00133208, IPI00129430, IPI00831618, IPI00118158, IPI00830490, IPI008751…	578	222	13588	2.012	0.999999	0.161827	10.6193
GOTERM_BP_FAT	GO:0009109~coenzyme catabolic process	6	0.762389	0.00691341	IPI00336324, IPI00135231, IPI00622780, IPI00471091, IPI00881318, IPI00113141, IPI00762452, IPI00323592	578	29	13588	4.86386	0.999999	0.169543	11.2815
GOTERM_BP_FAT	GO:0003012~muscle system process	9	1.14358	0.00723822	IPI00114894, IPI00130589, IPI00229027, IPI00227865, IPI00227918, IPI00420807, IPI00403987, IPI00404662, IPI00117043, IPI00281122, IPI00129191, IPI00831423, IPI00830704, IPI00831626, IPI00135857, IPI00751173, IPI00830701, IPI00830884, IPI00652543, IPI00874728	578	67	13588	3.15788	1	0.17473	11.7808
GOTERM_BP_FAT	GO:0030239~myofibril assembly	5	0.635324	0.00749553	IPI00114894, IPI00885570, IPI00480406, IPI00227865, IPI00654242, IPI00648420, IPI00857335, IPI00754167, IPI00515398, IPI00874482, IPI00114593, IPI00653007, IPI00136929, IPI00648161, IPI00856609, IPI00110827	578	19	13588	6.18649	1	0.1783	12.1745
GOTERM_BP_FAT	GO:0006084~acetyl-CoA metabolic process	6	0.762389	0.00922705	IPI00336324, IPI00126248, IPI00135231, IPI00762047, IPI00622780, IPI00113141, IPI00762452, IPI00323592	578	31	13588	4.55006	1	0.212531	14.7811
GOTERM_BP_FAT	GO:0000279~M phase	22	2.79543	0.00925012	IPI00849275, IPI00776107, IPI00756265, IPI00551236, IPI00132942, IPI00662501, IPI00112251, IPI00874587, IPI00453855, IPI00126400, IPI00405665, IPI00123181, IPI00126048, IPI00475138, IPI00648723, IPI00406762, IPI00130185, IPI00828848, IPI00230264, IPI00125145, IPI00134621, IPI00124240, IPI00117352, IPI00850969, IPI00649157, IPI00126133, IPI00356898, IPI00272387, IPI00321978, IPI00172197, IPI003480…	578	283	13588	1.82753	1	0.210673	14.8153
GOTERM_BP_FAT	GO:0006417~regulation of translation	11	1.39771	0.00989876	IPI00126006, IPI00776162, IPI00515195, IPI00406377, IPI00474446, IPI00874743, IPI00119305, IPI00817040, IPI00622780, IPI00874909, IPI00230365, IPI00471441, IPI00130185, IPI00108125	578	100	13588	2.58595	1	0.221322	15.7725
GOTERM_BP_FAT	GO:0032271~regulation of protein polymerization	8	1.01652	0.0100723	IPI00308222, IPI00111265, IPI00753815, IPI00551236, IPI00378015, IPI00474883, IPI00649157, IPI00330063, IPI00475138, IPI00648723, IPI00224740, IPI00650039, IPI00406800, IPI00131376	578	57	13588	3.29946	1	0.222365	16.0268
GOTERM_BP_FAT	GO:0030522~intracellular receptor-mediated signaling pathway	6	0.762389	0.0105628	IPI00127989, IPI00230139, IPI00850734, IPI00830611, IPI00113217, IPI00227392, IPI00649208	578	32	13588	4.40787	1	0.229465	16.7419
GOTERM_BP_FAT	GO:0051187~cofactor catabolic process	6	0.762389	0.0105628	IPI00336324, IPI00135231, IPI00622780, IPI00471091, IPI00881318, IPI00113141, IPI00762452, IPI00323592	578	32	13588	4.40787	1	0.229465	16.7419
GOTERM_BP_FAT	GO:0032886~regulation of microtubule-based process	7	0.889454	0.0113772	IPI00111265, IPI00653404, IPI00551236, IPI00895965, IPI00623531, IPI00674226, IPI00874675, IPI00468717, IPI00649157, IPI00130920, IPI00475138, IPI00649841, IPI00648723, IPI00321978, IPI00849626, IPI00127415	578	45	13588	3.6569	1	0.242385	17.9165
GOTERM_BP_FAT	GO:0030833~regulation of actin filament polymerization	7	0.889454	0.0113772	IPI00308222, IPI00111265, IPI00330063, IPI00753815, IPI00378015, IPI00224740, IPI00650039, IPI00406800, IPI00131376, IPI00474883	578	45	13588	3.6569	1	0.242385	17.9165
GOTERM_BP_FAT	GO:0051603~proteolysis involved in cellular protein catabolic process	35	4.44727	0.01203	IPI00761765, IPI00622235, IPI00848631, IPI00349698, IPI00881918, IPI00379103, IPI00283862, IPI00129105, IPI00751963, IPI00123181, IPI00154004, IPI00623570, IPI00895319, IPI00875197, IPI00660718, IPI00849985, IPI00652998, IPI00626423, IPI00123313, IPI00676914, IPI00667859, IPI00377342, IPI00131406, IPI00462445, IPI00750889, IPI00129526, IPI00881491, IPI00108762, IPI00313962, IPI00131845, IPI004805…	578	534	13588	1.54083	1	0.251879	18.8467
GOTERM_BP_FAT	GO:0022403~cell cycle phase	24	3.04956	0.012737	IPI00849275, IPI00776107, IPI00756265, IPI00113536, IPI00551236, IPI00132942, IPI00662501, IPI00112251, IPI00874587, IPI00453855, IPI00126400, IPI00405665, IPI00123181, IPI00126048, IPI00475138, IPI00648723, IPI00406762, IPI00130185, IPI00828848, IPI00230264, IPI00125145, IPI00134621, IPI00406377, IPI00124240, IPI00117352, IPI00850969, IPI00649157, IPI00126133, IPI00356898, IPI00272387, IPI003219…	578	328	13588	1.72015	1	0.262006	19.8429
GOTERM_BP_FAT	GO:0048729~tissue morphogenesis	19	2.41423	0.0128	IPI00654242, IPI00116913, IPI00403987, IPI00851023, IPI00848816, IPI00284246, IPI00831423, IPI00405977, IPI00831626, IPI00224740, IPI00131336, IPI00650039, IPI00230365, IPI00830884, IPI00889213, IPI00674192, IPI00480406, IPI00857215, IPI00113217, IPI00460668, IPI00654251, IPI00890117, IPI00754167, IPI00676957, IPI00762434, IPI00114593, IPI00404662, IPI00122621, IPI00118190, IPI00131368, IPI006240…	578	238	13588	1.87674	1	0.26056	19.9311
GOTERM_BP_FAT	GO:0009057~macromolecule catabolic process	41	5.20966	0.0128529	IPI00761765, IPI00622235, IPI00848631, IPI00349698, IPI00881918, IPI00379103, IPI00283862, IPI00129105, IPI00751963, IPI00308498, IPI00123181, IPI00154004, IPI00623570, IPI00895319, IPI00875197, IPI00660718, IPI00849985, IPI00459280, IPI00130589, IPI00652998, IPI00676914, IPI00123313, IPI00626423, IPI00667859, IPI00377342, IPI00131406, IPI00462445, IPI00750889, IPI00129526, IPI00881491, IPI003139…	578	654	13588	1.47378	1	0.258969	20.0051
GOTERM_BP_FAT	GO:0044257~cellular protein catabolic process	35	4.44727	0.0129088	IPI00761765, IPI00622235, IPI00848631, IPI00349698, IPI00881918, IPI00379103, IPI00283862, IPI00129105, IPI00751963, IPI00123181, IPI00154004, IPI00623570, IPI00895319, IPI00875197, IPI00660718, IPI00849985, IPI00652998, IPI00626423, IPI00123313, IPI00676914, IPI00667859, IPI00377342, IPI00131406, IPI00462445, IPI00750889, IPI00129526, IPI00881491, IPI00108762, IPI00313962, IPI00131845, IPI004805…	578	537	13588	1.53222	1	0.257462	20.0833
GOTERM_BP_FAT	GO:0032956~regulation of actin cytoskeleton organization	8	1.01652	0.0132015	IPI00308222, IPI00111265, IPI00330063, IPI00753815, IPI00890117, IPI00378015, IPI00224740, IPI00650039, IPI00406800, IPI00131376, IPI00848816, IPI00474883	578	60	13588	3.13449	1	0.260017	20.4911
GOTERM_BP_FAT	GO:0032970~regulation of actin filament-based process	8	1.01652	0.0143843	IPI00308222, IPI00111265, IPI00330063, IPI00753815, IPI00890117, IPI00378015, IPI00224740, IPI00650039, IPI00406800, IPI00131376, IPI00848816, IPI00474883	578	61	13588	3.0831	1	0.277283	22.1196
GOTERM_BP_FAT	GO:0032989~cellular component morphogenesis	25	3.17662	0.014535	IPI00137331, IPI00227865, IPI00116913, IPI00623531, IPI00851023, IPI00284246, IPI00123181, IPI00312128, IPI00421137, IPI00136929, IPI00136000, IPI00110827, IPI00114894, IPI00130589, IPI00674192, IPI00890117, IPI00857335, IPI00676957, IPI00754167, IPI00322209, IPI00515398, IPI00874675, IPI00649157, IPI00118190, IPI00621842, IPI00229613, IPI00890246, IPI00313962, IPI00890208, IPI00885570, IPI006542…	578	351	13588	1.67441	1	0.277209	22.3248
GOTERM_BP_FAT	GO:0006099~tricarboxylic acid cycle	5	0.635324	0.0149781	IPI00336324, IPI00135231, IPI00622780, IPI00113141, IPI00762452, IPI00323592	578	23	13588	5.11058	1	0.281829	22.9253
GOTERM_BP_FAT	GO:0032392~DNA geometric change	4	0.508259	0.0158414	IPI00323820, IPI00461809, IPI00621282, IPI00123881, IPI00126396, IPI00875792, IPI00420261, IPI00761360	578	13	13588	7.23343	1	0.292908	24.0826
GOTERM_BP_FAT	GO:0034613~cellular protein localization	22	2.79543	0.0164765	IPI00323881, IPI00123349, IPI00622235, IPI00849505, IPI00875567, IPI00468887, IPI00851023, IPI00331444, IPI00664643, IPI00120503, IPI00118092, IPI00850755, IPI00473170, IPI00320921, IPI00467898, IPI00405977, IPI00853924, IPI00127109, IPI00227392, IPI00889213, IPI00113870, IPI00828266, IPI00626994, IPI00848977, IPI00118384, IPI00676914, IPI00754545, IPI00131138, IPI00886056, IPI00742334, IPI003176…	578	299	13588	1.72973	1	0.300123	24.9235
GOTERM_BP_FAT	GO:0014866~skeletal myofibril assembly	3	0.381194	0.0165259	IPI00114894, IPI00653007, IPI00480406, IPI00227865, IPI00654242, IPI00754167, IPI00114593, IPI00110827	578	5	13588	14.1052	1	0.298292	24.9885
GOTERM_BP_FAT	GO:0046356~acetyl-CoA catabolic process	5	0.635324	0.0173845	IPI00336324, IPI00135231, IPI00622780, IPI00113141, IPI00762452, IPI00323592	578	24	13588	4.89764	1	0.308575	26.1104
GOTERM_BP_FAT	GO:0070727~cellular macromolecule localization	22	2.79543	0.0175635	IPI00323881, IPI00123349, IPI00622235, IPI00849505, IPI00875567, IPI00468887, IPI00851023, IPI00331444, IPI00664643, IPI00120503, IPI00118092, IPI00850755, IPI00473170, IPI00320921, IPI00467898, IPI00405977, IPI00853924, IPI00127109, IPI00227392, IPI00889213, IPI00113870, IPI00828266, IPI00626994, IPI00848977, IPI00118384, IPI00676914, IPI00754545, IPI00131138, IPI00886056, IPI00742334, IPI003176…	578	301	13588	1.71824	1	0.308622	26.3424
GOTERM_BP_FAT	GO:0044265~cellular macromolecule catabolic process	38	4.82846	0.018119	IPI00761765, IPI00622235, IPI00848631, IPI00349698, IPI00881918, IPI00379103, IPI00283862, IPI00129105, IPI00751963, IPI00308498, IPI00123181, IPI00154004, IPI00623570, IPI00895319, IPI00875197, IPI00660718, IPI00849985, IPI00459280, IPI00130589, IPI00652998, IPI00676914, IPI00123313, IPI00626423, IPI00667859, IPI00377342, IPI00131406, IPI00462445, IPI00750889, IPI00129526, IPI00881491, IPI001087…	578	609	13588	1.46688	1	0.314112	27.0577
GOTERM_BP_FAT	GO:0044271~nitrogen compound biosynthetic process	22	2.79543	0.0181998	IPI00115620, IPI00331302, IPI00379441, IPI00551485, IPI00109482, IPI00315127, IPI00471091, IPI00122297, IPI00330804, IPI00830977, IPI00625950, IPI00816877, IPI00750932, IPI00131459, IPI00129191, IPI00885925, IPI00126195, IPI00881318, IPI00322096, IPI00756908, IPI00131376, IPI00122862, IPI00229027, IPI00117312, IPI00134479, IPI00277554, IPI00225961, IPI00649586, IPI00127464, IPI00828526, IPI006248…	578	302	13588	1.71255	1	0.312701	27.1611
GOTERM_BP_FAT	GO:0032535~regulation of cellular component size	14	1.77891	0.0197322	IPI00308222, IPI00111265, IPI00753815, IPI00890117, IPI00378252, IPI00378015, IPI00830647, IPI00674226, IPI00468717, IPI00848816, IPI00474883, IPI00330063, IPI00556879, IPI00118286, IPI00649841, IPI00112201, IPI00224740, IPI00230365, IPI00874909, IPI00849626, IPI00650039, IPI00406800, IPI00131376, IPI00127415	578	161	13588	2.04423	1	0.331613	29.0981
GOTERM_BP_FAT	GO:0043254~regulation of protein complex assembly	8	1.01652	0.0198754	IPI00308222, IPI00111265, IPI00753815, IPI00551236, IPI00378015, IPI00474883, IPI00649157, IPI00330063, IPI00475138, IPI00648723, IPI00224740, IPI00650039, IPI00406800, IPI00131376	578	65	13588	2.89337	1	0.330953	29.2766
GOTERM_BP_FAT	GO:0034101~erythrocyte homeostasis	7	0.889454	0.0203423	IPI00857038, IPI00867788, IPI00113241, IPI00856927, IPI00845802, IPI00230261, IPI00125787, IPI00875584, IPI00856352, IPI00845669, IPI00121887, IPI00121136, IPI00808206, IPI00875929, IPI00136000, IPI00857391, IPI00224168, IPI00230675, IPI00848536, IPI00665513, IPI00121788	578	51	13588	3.22668	1	0.334678	29.8557
GOTERM_BP_FAT	GO:0006259~DNA metabolic process	28	3.55781	0.0214453	IPI00165850, IPI00120344, IPI00331302, IPI00224152, IPI00130959, IPI00850217, IPI00474999, IPI00753701, IPI00798482, IPI00315127, IPI00473955, IPI00379103, IPI00165854, IPI00830976, IPI00309398, IPI00462291, IPI00453855, IPI00123886, IPI00308498, IPI00473170, IPI00850755, IPI00123881, IPI00123119, IPI00830885, IPI00316740, IPI00113870, IPI00225176, IPI00108338, IPI00848977, IPI00130589, IPI003460…	578	421	13588	1.56352	1	0.346704	31.2059
GOTERM_BP_FAT	GO:0048872~homeostasis of number of cells	11	1.39771	0.021867	IPI00857038, IPI00125787, IPI00845669, IPI00121136, IPI00831115, IPI00308498, IPI00875929, IPI00808206, IPI00136000, IPI00230675, IPI00224168, IPI00848536, IPI00130589, IPI00867788, IPI00113241, IPI00856927, IPI00845802, IPI00230261, IPI00117910, IPI00120684, IPI00856352, IPI00875584, IPI00121887, IPI00857391, IPI00135857, IPI00665513, IPI00121788	578	113	13588	2.28845	1	0.349552	31.7157
GOTERM_BP_FAT	GO:0043603~cellular amide metabolic process	6	0.762389	0.0237161	IPI00336324, IPI00894579, IPI00466919, IPI00124692, IPI00467833, IPI00471091, IPI00132080, IPI00881318	578	39	13588	3.61672	1	0.370318	33.9092
GOTERM_BP_FAT	GO:0043243~positive regulation of protein complex disassembly	3	0.381194	0.024097	IPI00890117, IPI00471441, IPI00108125, IPI00848816	578	6	13588	11.7543	1	0.372309	34.3526
GOTERM_BP_FAT	GO:0009060~aerobic respiration	5	0.635324	0.0259887	IPI00336324, IPI00135231, IPI00622780, IPI00113141, IPI00762452, IPI00323592	578	27	13588	4.35345	1	0.392341	36.5141
GOTERM_BP_FAT	GO:0006886~intracellular protein transport	20	2.5413	0.0261193	IPI00323881, IPI00123349, IPI00622235, IPI00849505, IPI00468887, IPI00851023, IPI00331444, IPI00120503, IPI00118092, IPI00850755, IPI00473170, IPI00320921, IPI00467898, IPI00405977, IPI00853924, IPI00127109, IPI00227392, IPI00889213, IPI00113870, IPI00828266, IPI00626994, IPI00848977, IPI00118384, IPI00676914, IPI00754545, IPI00742334, IPI00317604, IPI00134621, IPI00473203, IPI00126133, IPI002307…	578	276	13588	1.70353	1	0.391115	36.6608
GOTERM_BP_FAT	GO:0031110~regulation of microtubule polymerization or depolymerization	5	0.635324	0.0293328	IPI00649157, IPI00111265, IPI00653404, IPI00130920, IPI00551236, IPI00475138, IPI00895965, IPI00648723, IPI00623531, IPI00874675	578	28	13588	4.19797	1	0.42481	40.1719
GOTERM_BP_FAT	GO:0007015~actin filament organization	7	0.889454	0.0307564	IPI00135475, IPI00308222, IPI00480406, IPI00131138, IPI00775816, IPI00654242, IPI00886056, IPI00890117, IPI00378015, IPI00754167, IPI00875567, IPI00114593, IPI00848816, IPI00664643, IPI00828712, IPI00284246, IPI00653007, IPI00621842, IPI00890246, IPI00110827	578	56	13588	2.93858	1	0.437373	41.6679
GOTERM_BP_FAT	GO:0018198~peptidyl-cysteine modification	3	0.381194	0.0327976	IPI00229027, IPI00129191, IPI00277554, IPI00555004	578	7	13588	10.0751	1	0.455843	43.7517
GOTERM_BP_FAT	GO:0030521~androgen receptor signaling pathway	3	0.381194	0.0327976	IPI00230139, IPI00850734, IPI00113217, IPI00649208	578	7	13588	10.0751	1	0.455843	43.7517
GOTERM_BP_FAT	GO:0045616~regulation of keratinocyte differentiation	3	0.381194	0.0327976	IPI00379441, IPI00676959, IPI00347019, IPI00127417	578	7	13588	10.0751	1	0.455843	43.7517
GOTERM_BP_FAT	GO:0006511~ubiquitin-dependent protein catabolic process	12	1.52478	0.0377675	IPI00652998, IPI00131845, IPI00850217, IPI00881918, IPI00165854, IPI00379103, IPI00131406, IPI00109122, IPI00317902, IPI00830494, IPI00283862, IPI00171977, IPI00338270, IPI00129526, IPI00875197, IPI00881491, IPI00653686, IPI00313962, IPI00135640, IPI00462789	578	141	13588	2.00074	1	0.501605	48.5358
GOTERM_BP_FAT	GO:0034614~cellular response to reactive oxygen species	4	0.508259	0.0386437	IPI00130589, IPI00831115, IPI00461384, IPI00135857, IPI00848536, IPI00117910, IPI00121788	578	18	13588	5.22414	1	0.506702	49.3385
GOTERM_BP_FAT	GO:0045682~regulation of epidermis development	4	0.508259	0.0386437	IPI00379441, IPI00676959, IPI00347019, IPI00230365, IPI00874909, IPI00127417	578	18	13588	5.22414	1	0.506702	49.3385
GOTERM_BP_FAT	GO:0010970~microtubule-based transport	4	0.508259	0.0386437	IPI00555125, IPI00124954, IPI00623531, IPI00830563, IPI00874675, IPI00653686, IPI00313962	578	18	13588	5.22414	1	0.506702	49.3385
GOTERM_BP_FAT	GO:0008544~epidermis development	11	1.39771	0.0400607	IPI00127989, IPI00654251, IPI00460668, IPI00116913, IPI00676957, IPI00122621, IPI00131368, IPI00624079, IPI00762364, IPI00308498, IPI00468956, IPI00118286, IPI00131336, IPI00230365, IPI00874909, IPI00131366	578	125	13588	2.06876	1	0.516532	50.6116
GOTERM_BP_FAT	GO:0046364~monosaccharide biosynthetic process	5	0.635324	0.0408296	IPI00894579, IPI00228633, IPI00466919, IPI00405596, IPI00467833, IPI00228630	578	31	13588	3.79172	1	0.520341	51.2897
GOTERM_BP_FAT	GO:0006936~muscle contraction	7	0.889454	0.0412249	IPI00114894, IPI00229027, IPI00227865, IPI00227918, IPI00420807, IPI00403987, IPI00117043, IPI00404662, IPI00129191, IPI00831423, IPI00830704, IPI00831626, IPI00830701, IPI00830884, IPI00652543, IPI00874728	578	60	13588	2.74268	1	0.52081	51.6349
GOTERM_BP_FAT	GO:0043632~modification-dependent macromolecule catabolic process	31	3.93901	0.0420796	IPI00761765, IPI00622235, IPI00848631, IPI00349698, IPI00881918, IPI00379103, IPI00283862, IPI00129105, IPI00751963, IPI00623570, IPI00154004, IPI00895319, IPI00875197, IPI00660718, IPI00849985, IPI00652998, IPI00626423, IPI00123313, IPI00676914, IPI00667859, IPI00377342, IPI00131406, IPI00462445, IPI00750889, IPI00129526, IPI00881491, IPI00108762, IPI00313962, IPI00131845, IPI00480525, IPI008502…	578	508	13588	1.43458	1	0.525232	52.3735
GOTERM_BP_FAT	GO:0019941~modification-dependent protein catabolic process	31	3.93901	0.0420796	IPI00761765, IPI00622235, IPI00848631, IPI00349698, IPI00881918, IPI00379103, IPI00283862, IPI00129105, IPI00751963, IPI00623570, IPI00154004, IPI00895319, IPI00875197, IPI00660718, IPI00849985, IPI00652998, IPI00626423, IPI00123313, IPI00676914, IPI00667859, IPI00377342, IPI00131406, IPI00462445, IPI00750889, IPI00129526, IPI00881491, IPI00108762, IPI00313962, IPI00131845, IPI00480525, IPI008502…	578	508	13588	1.43458	1	0.525232	52.3735
GOTERM_BP_FAT	GO:0046209~nitric oxide metabolic process	3	0.381194	0.0425186	IPI00229027, IPI00129191, IPI00109482, IPI00830977, IPI00330804	578	8	13588	8.81574	1	0.526024	52.7487
GOTERM_BP_FAT	GO:0006809~nitric oxide biosynthetic process	3	0.381194	0.0425186	IPI00229027, IPI00129191, IPI00109482, IPI00830977, IPI00330804	578	8	13588	8.81574	1	0.526024	52.7487
GOTERM_BP_FAT	GO:0043039~tRNA aminoacylation	6	0.762389	0.0444398	IPI00339916, IPI00469103, IPI00322828, IPI00666196, IPI00130353, IPI00113738, IPI00849505, IPI00673707, IPI00620145, IPI00880644	578	46	13588	3.06635	1	0.539138	54.3582
GOTERM_BP_FAT	GO:0006418~tRNA aminoacylation for protein translation	6	0.762389	0.0444398	IPI00339916, IPI00469103, IPI00322828, IPI00666196, IPI00130353, IPI00113738, IPI00849505, IPI00673707, IPI00620145, IPI00880644	578	46	13588	3.06635	1	0.539138	54.3582
GOTERM_BP_FAT	GO:0043038~amino acid activation	6	0.762389	0.0444398	IPI00339916, IPI00469103, IPI00322828, IPI00666196, IPI00130353, IPI00113738, IPI00849505, IPI00673707, IPI00620145, IPI00880644	578	46	13588	3.06635	1	0.539138	54.3582
GOTERM_BP_FAT	GO:0030262~apoptotic nuclear changes	4	0.508259	0.044484	IPI00130589, IPI00845669, IPI00121136, IPI00308498, IPI00808206, IPI00135857, IPI00230675, IPI00120684	578	19	13588	4.94919	1	0.536565	54.3946
GOTERM_BP_FAT	GO:0008015~blood circulation	10	1.27065	0.0464438	IPI00130589, IPI00229027, IPI00830535, IPI00111265, IPI00555004, IPI00420807, IPI00403987, IPI00117043, IPI00404662, IPI00114329, IPI00129191, IPI00831423, IPI00830704, IPI00831626, IPI00135857, IPI00126195, IPI00830701, IPI00830884, IPI00652543	578	111	13588	2.1179	1	0.549436	55.9819
GOTERM_BP_FAT	GO:0003013~circulatory system process	10	1.27065	0.0464438	IPI00130589, IPI00229027, IPI00830535, IPI00111265, IPI00555004, IPI00420807, IPI00403987, IPI00117043, IPI00404662, IPI00114329, IPI00129191, IPI00831423, IPI00830704, IPI00831626, IPI00135857, IPI00126195, IPI00830701, IPI00830884, IPI00652543	578	111	13588	2.1179	1	0.549436	55.9819
GOTERM_BP_FAT	GO:0045184~establishment of protein localization	38	4.82846	0.0478554	IPI00130959, IPI00123349, IPI00622235, IPI00851023, IPI00461984, IPI00330576, IPI00118092, IPI00221613, IPI00123181, IPI00221615, IPI00221614, IPI00331663, IPI00853924, IPI00127109, IPI00227392, IPI00113870, IPI00111639, IPI00828266, IPI00848977, IPI00118384, IPI00676914, IPI00886056, IPI00754018, IPI00854010, IPI00473203, IPI00828712, IPI00387439, IPI00230707, IPI00229613, IPI00169916, IPI001225…	578	656	13588	1.36178	1	0.557564	57.0929
GOTERM_BP_FAT	GO:0042743~hydrogen peroxide metabolic process	4	0.508259	0.0507353	IPI00130589, IPI00831115, IPI00461384, IPI00135857, IPI00848536, IPI00117910, IPI00121788	578	20	13588	4.70173	1	0.576375	59.2779
GOTERM_BP_FAT	GO:0030216~keratinocyte differentiation	6	0.762389	0.0518641	IPI00131368, IPI00308498, IPI00762364, IPI00460668, IPI00654251, IPI00118286, IPI00230365, IPI00874909, IPI00131366	578	48	13588	2.93858	1	0.581702	60.1054
GOTERM_BP_FAT	GO:0030218~erythrocyte differentiation	6	0.762389	0.0518641	IPI00857038, IPI00867788, IPI00113241, IPI00856927, IPI00845802, IPI00230261, IPI00125787, IPI00875584, IPI00856352, IPI00845669, IPI00121887, IPI00121136, IPI00808206, IPI00875929, IPI00136000, IPI00857391, IPI00224168, IPI00230675, IPI00665513	578	48	13588	2.93858	1	0.581702	60.1054
GOTERM_BP_FAT	GO:0050892~intestinal absorption	3	0.381194	0.0531579	IPI00120963, IPI00608021, IPI00622780, IPI00874956	578	9	13588	7.83622	1	0.588057	61.0344
GOTERM_BP_FAT	GO:0051301~cell division	19	2.41423	0.0535657	IPI00849275, IPI00457611, IPI00776107, IPI00756265, IPI00132942, IPI00309398, IPI00874587, IPI00848816, IPI00405665, IPI00227773, IPI00123181, IPI00124787, IPI00406762, IPI00130185, IPI00420580, IPI00515330, IPI00890117, IPI00828848, IPI00134621, IPI00515398, IPI00124240, IPI00356328, IPI00126133, IPI00272387, IPI00311873, IPI00172197, IPI00229397	578	281	13588	1.58955	1	0.588061	61.3229
GOTERM_BP_FAT	GO:0006261~DNA-dependent DNA replication	5	0.635324	0.0545368	IPI00323820, IPI00123881, IPI00126396, IPI00309398, IPI00108338	578	34	13588	3.45715	1	0.59197	62.002
GOTERM_BP_FAT	GO:0015980~energy derivation by oxidation of organic compounds	9	1.14358	0.0565631	IPI00127989, IPI00336324, IPI00135231, IPI00227773, IPI00311873, IPI00622780, IPI00130185, IPI00113141, IPI00762452, IPI00323592	578	98	13588	2.15896	1	0.602893	63.383
GOTERM_BP_FAT	GO:0007398~ectoderm development	11	1.39771	0.0567802	IPI00127989, IPI00654251, IPI00460668, IPI00116913, IPI00676957, IPI00122621, IPI00131368, IPI00624079, IPI00762364, IPI00308498, IPI00468956, IPI00118286, IPI00131336, IPI00230365, IPI00874909, IPI00131366	578	133	13588	1.94432	1	0.60153	63.5281
GOTERM_BP_FAT	GO:0006605~protein targeting	11	1.39771	0.0567802	IPI00118384, IPI00626994, IPI00323881, IPI00754545, IPI00849505, IPI00742334, IPI00134621, IPI00851023, IPI00331444, IPI00473203, IPI00126133, IPI00230707, IPI00229613, IPI00848566, IPI00405977, IPI00116498, IPI00230682, IPI00885651, IPI00853924, IPI00889213, IPI00890208, IPI00884482, IPI00828266, IPI00880644	578	133	13588	1.94432	1	0.60153	63.5281
GOTERM_BP_FAT	GO:0019725~cellular homeostasis	22	2.79543	0.0585574	IPI00224152, IPI00136703, IPI00623155, IPI00608020, IPI00674226, IPI00127358, IPI00468717, IPI00114329, IPI00831115, IPI00117947, IPI00266281, IPI00315550, IPI00124248, IPI00136000, IPI00848536, IPI00230108, IPI00828909, IPI00130589, IPI00134479, IPI00830535, IPI00228379, IPI00116254, IPI00117910, IPI00828526, IPI00120684, IPI00649841, IPI00622780, IPI00135857, IPI00139788, IPI00673288, IPI008496…	578	343	13588	1.50784	1	0.610392	64.6958
GOTERM_BP_FAT	GO:0009894~regulation of catabolic process	6	0.762389	0.0599689	IPI00621282, IPI00131138, IPI00886056, IPI00875792, IPI00675436, IPI00666323, IPI00314439, IPI00652694, IPI00875567, IPI00664643, IPI00761360, IPI00420261, IPI00461809, IPI00828712, IPI00108939, IPI00462445, IPI00817013, IPI00123494	578	50	13588	2.82104	1	0.616643	65.5981
GOTERM_BP_FAT	GO:0006730~one-carbon metabolic process	10	1.27065	0.0610234	IPI00830289, IPI00758028, IPI00420678, IPI00830611, IPI00119632, IPI00230440, IPI00850969, IPI00229962, IPI00229961, IPI00308446, IPI00876109, IPI00230355, IPI00162781, IPI00742293, IPI00122862	578	117	13588	2.00929	1	0.620501	66.2579
GOTERM_BP_FAT	GO:0008104~protein localization	42	5.33672	0.0611497	IPI00130959, IPI00123349, IPI00622235, IPI00674226, IPI00851023, IPI00468717, IPI00461984, IPI00330576, IPI00118092, IPI00221613, IPI00123181, IPI00221615, IPI00221614, IPI00331663, IPI00853924, IPI00127109, IPI00227392, IPI00113870, IPI00111639, IPI00317740, IPI00828266, IPI00848977, IPI00118384, IPI00676914, IPI00886056, IPI00754018, IPI00854010, IPI00828712, IPI00473203, IPI00387439, IPI002307…	578	753	13588	1.31124	1	0.618553	66.3362
GOTERM_BP_FAT	GO:0015031~protein transport	37	4.7014	0.062935	IPI00130959, IPI00123349, IPI00622235, IPI00851023, IPI00461984, IPI00330576, IPI00118092, IPI00221613, IPI00123181, IPI00221615, IPI00221614, IPI00331663, IPI00853924, IPI00127109, IPI00227392, IPI00113870, IPI00111639, IPI00828266, IPI00848977, IPI00118384, IPI00676914, IPI00754018, IPI00854010, IPI00473203, IPI00387439, IPI00230707, IPI00229613, IPI00169916, IPI00122565, IPI00135730, IPI001164…	578	651	13588	1.33613	1	0.626768	67.4238
GOTERM_BP_FAT	GO:0001701~in utero embryonic development	18	2.28717	0.063251	IPI00830289, IPI00112947, IPI00130959, IPI00649376, IPI00889980, IPI00403987, IPI00830976, IPI00172027, IPI00647981, IPI00123181, IPI00831423, IPI00136000, IPI00831626, IPI00830884, IPI00649143, IPI00674192, IPI00462072, IPI00113217, IPI00460668, IPI00654251, IPI00119663, IPI00845802, IPI00120886, IPI00420807, IPI00322209, IPI00515398, IPI00404662, IPI00474243, IPI00118158, IPI00229962, IPI008307…	578	267	13588	1.58485	1	0.625977	67.6128
GOTERM_BP_FAT	GO:0009913~epidermal cell differentiation	6	0.762389	0.0642762	IPI00131368, IPI00308498, IPI00762364, IPI00460668, IPI00654251, IPI00118286, IPI00230365, IPI00874909, IPI00131366	578	51	13588	2.76572	1	0.629415	68.219
GOTERM_BP_FAT	GO:0034599~cellular response to oxidative stress	4	0.508259	0.0644284	IPI00130589, IPI00831115, IPI00461384, IPI00135857, IPI00848536, IPI00117910, IPI00121788	578	22	13588	4.2743	1	0.627659	68.3081
GOTERM_BP_FAT	GO:0045604~regulation of epidermal cell differentiation	3	0.381194	0.0646203	IPI00379441, IPI00676959, IPI00347019, IPI00127417	578	10	13588	7.0526	1	0.626153	68.42
GOTERM_BP_FAT	GO:0006884~cell volume homeostasis	3	0.381194	0.0646203	IPI00117947, IPI00124248, IPI00649841, IPI00136000, IPI00674226, IPI00849626, IPI00468717, IPI00127415	578	10	13588	7.0526	1	0.626153	68.42
GOTERM_BP_FAT	GO:0010927~cellular component assembly involved in morphogenesis	5	0.635324	0.0648901	IPI00114894, IPI00885570, IPI00480406, IPI00227865, IPI00654242, IPI00648420, IPI00857335, IPI00754167, IPI00515398, IPI00874482, IPI00114593, IPI00653007, IPI00136929, IPI00648161, IPI00856609, IPI00110827	578	36	13588	3.26509	1	0.62512	68.5769
GOTERM_BP_FAT	GO:0000902~cell morphogenesis	20	2.5413	0.066084	IPI00137331, IPI00551236, IPI00116913, IPI00623531, IPI00830647, IPI00851023, IPI00848816, IPI00284246, IPI00123181, IPI00312128, IPI00556879, IPI00475138, IPI00136000, IPI00648723, IPI00421137, IPI00405977, IPI00117288, IPI00889213, IPI00649994, IPI00653686, IPI00130589, IPI00674192, IPI00857215, IPI00890117, IPI00676957, IPI00322209, IPI00515398, IPI00874675, IPI00649157, IPI00118190, IPI006240…	578	309	13588	1.5216	1	0.629459	69.262
GOTERM_BP_FAT	GO:0048193~Golgi vesicle transport	6	0.762389	0.0687525	IPI00775850, IPI00123349, IPI00404997, IPI00317604, IPI00462727, IPI00420580, IPI00120503	578	52	13588	2.71254	1	0.64196	70.7427
GOTERM_BP_FAT	GO:0046165~alcohol biosynthetic process	5	0.635324	0.0704242	IPI00894579, IPI00228633, IPI00466919, IPI00405596, IPI00467833, IPI00228630	578	37	13588	3.17684	1	0.648556	71.6358
GOTERM_BP_FAT	GO:0048730~epidermis morphogenesis	4	0.508259	0.0718459	IPI00468956, IPI00460668, IPI00654251, IPI00131336, IPI00122621	578	23	13588	4.08846	1	0.653634	72.3751
GOTERM_BP_FAT	GO:0019748~secondary metabolic process	7	0.889454	0.0721949	IPI00336324, IPI00894579, IPI00466919, IPI00124692, IPI00467833, IPI00471091, IPI00555004, IPI00132080, IPI00881318	578	69	13588	2.38494	1	0.652958	72.5538
GOTERM_BP_FAT	GO:0006979~response to oxidative stress	8	1.01652	0.0762657	IPI00130589, IPI00830535, IPI00135231, IPI00117910, IPI00762452, IPI00114329, IPI00317902, IPI00831115, IPI00461384, IPI00130116, IPI00135857, IPI00848536, IPI00875197, IPI00121788	578	87	13588	2.16171	1	0.671359	74.5591
GOTERM_BP_FAT	GO:0008088~axon cargo transport	3	0.381194	0.0768169	IPI00623531, IPI00830563, IPI00874675, IPI00653686, IPI00313962	578	11	13588	6.41145	1	0.671621	74.8198
GOTERM_BP_FAT	GO:0006268~DNA unwinding during replication	3	0.381194	0.0768169	IPI00323820, IPI00123881, IPI00126396	578	11	13588	6.41145	1	0.671621	74.8198
GOTERM_BP_FAT	GO:0055002~striated muscle cell development	6	0.762389	0.0782082	IPI00114894, IPI00885570, IPI00480406, IPI00227865, IPI00654242, IPI00648420, IPI00857335, IPI00754167, IPI00515398, IPI00874482, IPI00114593, IPI00653007, IPI00136929, IPI00648161, IPI00664670, IPI00856609, IPI00110827	578	54	13588	2.61207	1	0.675991	75.4666
GOTERM_BP_FAT	GO:0030855~epithelial cell differentiation	10	1.27065	0.078242	IPI00227140, IPI00654251, IPI00460668, IPI00113217, IPI00420312, IPI00131368, IPI00118190, IPI00762364, IPI00308498, IPI00118286, IPI00874909, IPI00230365, IPI00131366	578	123	13588	1.91127	1	0.673712	75.4821
GOTERM_BP_FAT	GO:0034654~nucleobase, nucleoside, nucleotide and nucleic acid biosynthetic process	13	1.65184	0.0794139	IPI00134479, IPI00331302, IPI00379441, IPI00551485, IPI00315127, IPI00471091, IPI00649586, IPI00127464, IPI00828526, IPI00624863, IPI00122297, IPI00816877, IPI00380280, IPI00625950, IPI00750932, IPI00131459, IPI00126195, IPI00881318, IPI00322096, IPI00756908, IPI00127417, IPI00122862	578	179	13588	1.70733	1	0.676945	76.0145
GOTERM_BP_FAT	GO:0034404~nucleobase, nucleoside and nucleotide biosynthetic process	13	1.65184	0.0794139	IPI00134479, IPI00331302, IPI00379441, IPI00551485, IPI00315127, IPI00471091, IPI00649586, IPI00127464, IPI00828526, IPI00624863, IPI00122297, IPI00816877, IPI00380280, IPI00625950, IPI00750932, IPI00131459, IPI00126195, IPI00881318, IPI00322096, IPI00756908, IPI00127417, IPI00122862	578	179	13588	1.70733	1	0.676945	76.0145
GOTERM_BP_FAT	GO:0042542~response to hydrogen peroxide	4	0.508259	0.0796261	IPI00130589, IPI00831115, IPI00461384, IPI00135857, IPI00848536, IPI00117910, IPI00121788	578	24	13588	3.91811	1	0.675551	76.1097
GOTERM_BP_FAT	GO:0006749~glutathione metabolic process	4	0.508259	0.0796261	IPI00130589, IPI00283531, IPI00830535, IPI00135231, IPI00555023, IPI00135857, IPI00762452, IPI00114329	578	24	13588	3.91811	1	0.675551	76.1097
GOTERM_BP_FAT	GO:0018119~peptidyl-cysteine S-nitrosylation	2	0.25413	0.0831277	IPI00229027, IPI00129191, IPI00555004	578	2	13588	23.5087	1	0.689521	77.6304
GOTERM_BP_FAT	GO:0051351~positive regulation of ligase activity	2	0.25413	0.0831277	IPI00830535, IPI00850217, IPI00379103, IPI00165854, IPI00114329	578	2	13588	23.5087	1	0.689521	77.6304
GOTERM_BP_FAT	GO:0051409~response to nitrosative stress	2	0.25413	0.0831277	IPI00830535, IPI00555004, IPI00114329	578	2	13588	23.5087	1	0.689521	77.6304
GOTERM_BP_FAT	GO:0044087~regulation of cellular component biogenesis	8	1.01652	0.0838235	IPI00308222, IPI00111265, IPI00753815, IPI00551236, IPI00378015, IPI00474883, IPI00649157, IPI00330063, IPI00475138, IPI00648723, IPI00224740, IPI00650039, IPI00406800, IPI00131376	578	89	13588	2.11314	1	0.690318	77.9215
GOTERM_BP_FAT	GO:0030030~cell projection organization	20	2.5413	0.0855539	IPI00776107, IPI00756265, IPI00653404, IPI00551236, IPI00116913, IPI00623531, IPI00830647, IPI00848816, IPI00284246, IPI00123181, IPI00556879, IPI00475138, IPI00885925, IPI00648723, IPI00421137, IPI00406762, IPI00653686, IPI00130589, IPI00674192, IPI00857215, IPI00890117, IPI00895965, IPI00225961, IPI00676957, IPI00515398, IPI00874675, IPI00474883, IPI00649157, IPI00118190, IPI00624079, IPI001309…	578	319	13588	1.4739	1	0.695717	78.6301
GOTERM_BP_FAT	GO:0006508~proteolysis	54	6.8615	0.086954	IPI00761765, IPI00403706, IPI00622235, IPI00848631, IPI00608021, IPI00349698, IPI00379103, IPI00881918, IPI00283862, IPI00751963, IPI00129105, IPI00759953, IPI00308498, IPI00123181, IPI00154004, IPI00623570, IPI00895319, IPI00381611, IPI00881819, IPI00875197, IPI00660718, IPI00849985, IPI00652998, IPI00676914, IPI00123313, IPI00626423, IPI00667859, IPI00128108, IPI00377342, IPI00131406, IPI004624…	578	1034	13588	1.22772	1	0.699535	79.1877
GOTERM_BP_FAT	GO:0051321~meiotic cell cycle	8	1.01652	0.0877578	IPI00453855, IPI00126400, IPI00123181, IPI00126048, IPI00230264, IPI00130185, IPI00263048, IPI00850969	578	90	13588	2.08966	1	0.700707	79.5016
GOTERM_BP_FAT	GO:0034637~cellular carbohydrate biosynthetic process	6	0.762389	0.0883248	IPI00127989, IPI00894579, IPI00228633, IPI00466919, IPI00405596, IPI00467833, IPI00228630	578	56	13588	2.51878	1	0.70085	79.7203
GOTERM_BP_FAT	GO:0070301~cellular response to hydrogen peroxide	3	0.381194	0.089665	IPI00831115, IPI00461384, IPI00848536, IPI00117910, IPI00121788	578	12	13588	5.87716	1	0.704267	80.2286
GOTERM_BP_FAT	GO:0042744~hydrogen peroxide catabolic process	3	0.381194	0.089665	IPI00831115, IPI00461384, IPI00848536, IPI00117910, IPI00121788	578	12	13588	5.87716	1	0.704267	80.2286
GOTERM_BP_FAT	GO:0032508~DNA duplex unwinding	3	0.381194	0.089665	IPI00323820, IPI00123881, IPI00126396	578	12	13588	5.87716	1	0.704267	80.2286
GOTERM_BP_FAT	GO:0051188~cofactor biosynthetic process	8	1.01652	0.0917951	IPI00126248, IPI00221564, IPI00830535, IPI00277554, IPI00112719, IPI00762047, IPI00471091, IPI00881318, IPI00114329, IPI00131376, IPI00122862	578	91	13588	2.06669	1	0.710869	81.0118
GOTERM_BP_FAT	GO:0048738~cardiac muscle tissue development	6	0.762389	0.0936262	IPI00114894, IPI00480406, IPI00227865, IPI00654242, IPI00608092, IPI00754167, IPI00515398, IPI00403987, IPI00404662, IPI00114593, IPI00172027, IPI00653007, IPI00831423, IPI00830704, IPI00831626, IPI00830701, IPI00830884, IPI00858150	578	57	13588	2.47459	1	0.716067	81.6617
GOTERM_BP_FAT	GO:0007586~digestion	4	0.508259	0.0962157	IPI00403650, IPI00120963, IPI00608021, IPI00622780, IPI00874956	578	26	13588	3.61672	1	0.724085	82.545
GOTERM_BP_FAT	GO:0051170~nuclear import	6	0.762389	0.0990867	IPI00626994, IPI00323881, IPI00889986, IPI00126133, IPI00849505, IPI00742334, IPI00134621, IPI00331444, IPI00880644, IPI00553777	578	58	13588	2.43193	1	0.732868	83.4774
E15.5
Category	Term	Count	%	PValue	Genes	List Total	Pop Hits	Pop Total	Fold Enrichment	Bonferroni	Benjamini	FDR
GOTERM_BP_FAT	GO:0006412~translation	63	7.71114	2.4062e-23	IPI00453768, IPI00222546, IPI00222549, IPI00756180, IPI00466069, IPI00474174, IPI00409918, IPI00322828, IPI00849793, IPI00308706, IPI00314950, IPI00128202, IPI00660718, IPI00626366, IPI00752782, IPI00621613, IPI00555113, IPI00875584, IPI00881758, IPI00831082, IPI00890863, IPI00320208, IPI00331514, IPI00775948, IPI00224505, IPI00849505, IPI00673707, IPI00664029, IPI00273803, IPI00895479, IPI001257…	610	319	13588	4.39922	4.98805e-20	4.98805e-20	4.15434e-20
GOTERM_BP_FAT	GO:0006007~glucose catabolic process	26	3.18237	1.74459e-20	IPI00856272, IPI00280156, IPI00554862, IPI00649376, IPI00467833, IPI00845840, IPI00663957, IPI00119458, IPI00850377, IPI00108939, IPI00756114, IPI00849045, IPI00849792, IPI00849046, IPI00753028, IPI00850779, IPI00850337, IPI00775829, IPI00649143, IPI00462008, IPI00555060, IPI00848801, IPI00273646, IPI00849530, IPI00856379, IPI00407130, IPI00848775, IPI00849050, IPI00659907, IPI00133580, IPI002295…	610	52	13588	11.1377	3.61653e-17	1.80827e-17	3.01206e-17
GOTERM_BP_FAT	GO:0019320~hexose catabolic process	26	3.18237	1.74459e-20	IPI00856272, IPI00280156, IPI00554862, IPI00649376, IPI00467833, IPI00845840, IPI00663957, IPI00119458, IPI00850377, IPI00108939, IPI00756114, IPI00849045, IPI00849792, IPI00849046, IPI00753028, IPI00850779, IPI00850337, IPI00775829, IPI00649143, IPI00462008, IPI00555060, IPI00848801, IPI00273646, IPI00849530, IPI00856379, IPI00407130, IPI00848775, IPI00849050, IPI00659907, IPI00133580, IPI002295…	610	52	13588	11.1377	3.61653e-17	1.80827e-17	3.01206e-17
GOTERM_BP_FAT	GO:0006096~glycolysis	24	2.93758	5.12547e-20	IPI00856272, IPI00280156, IPI00554862, IPI00649376, IPI00467833, IPI00845840, IPI00663957, IPI00119458, IPI00850377, IPI00108939, IPI00756114, IPI00849045, IPI00849792, IPI00849046, IPI00753028, IPI00850779, IPI00850337, IPI00775829, IPI00649143, IPI00462008, IPI00555060, IPI00848801, IPI00849530, IPI00273646, IPI00856379, IPI00407130, IPI00848775, IPI00133580, IPI00659907, IPI00849050, IPI002295…	610	44	13588	12.1502	1.06251e-16	3.5417e-17	8.84921e-17
GOTERM_BP_FAT	GO:0046365~monosaccharide catabolic process	26	3.18237	5.62987e-20	IPI00856272, IPI00280156, IPI00554862, IPI00649376, IPI00467833, IPI00845840, IPI00663957, IPI00119458, IPI00850377, IPI00108939, IPI00756114, IPI00849045, IPI00849792, IPI00849046, IPI00753028, IPI00850779, IPI00850337, IPI00775829, IPI00649143, IPI00462008, IPI00555060, IPI00848801, IPI00273646, IPI00849530, IPI00856379, IPI00407130, IPI00848775, IPI00849050, IPI00659907, IPI00133580, IPI002295…	610	54	13588	10.7252	1.16707e-16	2.91768e-17	9.72007e-17
GOTERM_BP_FAT	GO:0044275~cellular carbohydrate catabolic process	27	3.30477	8.09295e-20	IPI00856272, IPI00280156, IPI00554862, IPI00649376, IPI00467833, IPI00845840, IPI00663957, IPI00119458, IPI00850377, IPI00108939, IPI00756114, IPI00849045, IPI00849792, IPI00849046, IPI00753028, IPI00850779, IPI00850337, IPI00775829, IPI00649143, IPI00462008, IPI00555060, IPI00848801, IPI00273646, IPI00849530, IPI00856379, IPI00407130, IPI00848775, IPI00849050, IPI00659907, IPI00133580, IPI002295…	610	60	13588	10.0239	1.67767e-16	3.35534e-17	1.39726e-16
GOTERM_BP_FAT	GO:0046164~alcohol catabolic process	27	3.30477	9.31471e-19	IPI00856272, IPI00280156, IPI00554862, IPI00649376, IPI00467833, IPI00845840, IPI00663957, IPI00119458, IPI00850377, IPI00108939, IPI00756114, IPI00849045, IPI00849792, IPI00849046, IPI00753028, IPI00850779, IPI00850337, IPI00775829, IPI00649143, IPI00462008, IPI00555060, IPI00134435, IPI00848801, IPI00273646, IPI00849530, IPI00856379, IPI00407130, IPI00848775, IPI00849050, IPI00659907, IPI001335…	610	65	13588	9.25286	1.93094e-15	3.21823e-16	1.6082e-15
GOTERM_BP_FAT	GO:0034621~cellular macromolecular complex subunit organization	46	5.63035	4.01778e-16	IPI00229539, IPI00230139, IPI00458204, IPI00130959, IPI00754518, IPI00762919, IPI00111560, IPI00121558, IPI00187543, IPI00662501, IPI00410883, IPI00112251, IPI00272033, IPI00470077, IPI00112822, IPI00651852, IPI00338039, IPI00875901, IPI00322562, IPI00665335, IPI00229542, IPI00553774, IPI00114894, IPI00347814, IPI00850173, IPI00624840, IPI00230264, IPI00117352, IPI00117350, IPI00874492, IPI006491…	610	245	13588	4.18232	9.20597e-13	1.31561e-13	7.66054e-13
GOTERM_BP_FAT	GO:0016052~carbohydrate catabolic process	27	3.30477	5.19472e-16	IPI00856272, IPI00280156, IPI00554862, IPI00649376, IPI00467833, IPI00845840, IPI00663957, IPI00119458, IPI00850377, IPI00108939, IPI00756114, IPI00849045, IPI00849792, IPI00849046, IPI00753028, IPI00850779, IPI00850337, IPI00775829, IPI00649143, IPI00462008, IPI00555060, IPI00848801, IPI00273646, IPI00849530, IPI00856379, IPI00407130, IPI00848775, IPI00849050, IPI00659907, IPI00133580, IPI002295…	610	81	13588	7.42514	1.15075e-12	1.43885e-13	9.54792e-13
GOTERM_BP_FAT	GO:0034622~cellular macromolecular complex assembly	42	5.14076	2.83925e-15	IPI00229539, IPI00230139, IPI00458204, IPI00754518, IPI00111560, IPI00762919, IPI00662501, IPI00187543, IPI00121558, IPI00410883, IPI00112251, IPI00272033, IPI00112822, IPI00651852, IPI00338039, IPI00875901, IPI00322562, IPI00665335, IPI00229542, IPI00553774, IPI00114894, IPI00347814, IPI00850173, IPI00624840, IPI00230264, IPI00117352, IPI00117350, IPI00874492, IPI00124518, IPI00466390, IPI001173…	610	217	13588	4.31137	5.98388e-12	6.64913e-13	4.9849e-12
GOTERM_BP_FAT	GO:0007010~cytoskeleton organization	51	6.24235	1.52184e-14	IPI00131209, IPI00674226, IPI00468717, IPI00135965, IPI00470077, IPI00125091, IPI00604969, IPI00409405, IPI00123181, IPI00136929, IPI00665335, IPI00230365, IPI00227392, IPI00110827, IPI00114894, IPI00130589, IPI00227140, IPI00874946, IPI00405522, IPI00135475, IPI00756257, IPI00890117, IPI00857335, IPI00754167, IPI00515398, IPI00117352, IPI00120413, IPI00122621, IPI00114855, IPI00474883, IPI006491…	610	326	13588	3.4848	3.15304e-11	3.15303e-12	2.62568e-11
GOTERM_BP_FAT	GO:0007018~microtubule-based movement	28	3.42717	2.5428e-14	IPI00849275, IPI00129028, IPI00458204, IPI00555125, IPI00454084, IPI00454083, IPI00109420, IPI00121558, IPI00662501, IPI00112251, IPI00874587, IPI00169463, IPI00622122, IPI00405665, IPI00122928, IPI00338039, IPI00421137, IPI00665335, IPI00110753, IPI00109061, IPI00874946, IPI00403810, IPI00850173, IPI00119876, IPI00828848, IPI00117352, IPI00460717, IPI00652784, IPI00117350, IPI00466390, IPI004732…	610	101	13588	6.17536	5.27042e-11	4.79128e-12	4.38982e-11
GOTERM_BP_FAT	GO:0006006~glucose metabolic process	31	3.79437	5.34859e-13	IPI00114162, IPI00856272, IPI00280156, IPI00554862, IPI00649376, IPI00467833, IPI00845840, IPI00663957, IPI00119458, IPI00850377, IPI00108939, IPI00756114, IPI00849045, IPI00849792, IPI00849046, IPI00753028, IPI00850779, IPI00850337, IPI00775829, IPI00229201, IPI00649143, IPI00127989, IPI00462008, IPI00555060, IPI00848801, IPI00273646, IPI00849530, IPI00856379, IPI00407130, IPI00848775, IPI008490…	610	140	13588	4.93241	1.10886e-09	9.24049e-11	9.23528e-10
GOTERM_BP_FAT	GO:0019318~hexose metabolic process	34	4.16157	5.85115e-13	IPI00114162, IPI00856272, IPI00280156, IPI00554862, IPI00649376, IPI00467833, IPI00132682, IPI00845840, IPI00663957, IPI00119458, IPI00850377, IPI00108939, IPI00756114, IPI00849045, IPI00849792, IPI00849046, IPI00753028, IPI00850779, IPI00850337, IPI00229201, IPI00775829, IPI00649143, IPI00127989, IPI00462008, IPI00555060, IPI00848801, IPI00273646, IPI00849530, IPI00856379, IPI00407130, IPI008487…	610	169	13588	4.48144	1.21289e-09	9.32989e-11	1.01016e-09
GOTERM_BP_FAT	GO:0007017~microtubule-based process	38	4.65116	7.25851e-13	IPI00458204, IPI00454084, IPI00454083, IPI00674226, IPI00121558, IPI00662501, IPI00468717, IPI00112251, IPI00405665, IPI00123181, IPI00338039, IPI00421137, IPI00665335, IPI00874946, IPI00850173, IPI00828848, IPI00117352, IPI00120413, IPI00117350, IPI00649157, IPI00466390, IPI00130920, IPI00117348, IPI00311175, IPI00313962, IPI00109073, IPI00129028, IPI00849275, IPI00555125, IPI00551236, IPI001094…	610	211	13588	4.01169	1.50472e-09	1.0748e-10	1.25322e-09
GOTERM_BP_FAT	GO:0043933~macromolecular complex subunit organization	51	6.24235	1.61296e-12	IPI00229539, IPI00230139, IPI00458204, IPI00130959, IPI00754518, IPI00315127, IPI00111560, IPI00674226, IPI00762919, IPI00121558, IPI00662501, IPI00187543, IPI00112251, IPI00410883, IPI00468717, IPI00272033, IPI00112822, IPI00470077, IPI00651852, IPI00309844, IPI00338039, IPI00875901, IPI00229542, IPI00665335, IPI00322562, IPI00553774, IPI00114894, IPI00347814, IPI00850173, IPI00624840, IPI002302…	610	367	13588	3.09549	3.34361e-09	2.22907e-10	2.78475e-09
GOTERM_BP_FAT	GO:0051258~protein polymerization	17	2.08078	5.03477e-12	IPI00129028, IPI00403810, IPI00138691, IPI00458204, IPI00111265, IPI00850173, IPI00662501, IPI00121558, IPI00112251, IPI00117352, IPI00117350, IPI00169463, IPI00466390, IPI00473225, IPI00122928, IPI00117348, IPI00338039, IPI00311175, IPI00665335, IPI00110753, IPI00348094, IPI00109061, IPI00109073	610	40	13588	9.46705	1.0437e-08	6.52315e-10	8.69258e-09
GOTERM_BP_FAT	GO:0043623~cellular protein complex assembly	26	3.18237	7.76954e-12	IPI00129028, IPI00230139, IPI00323881, IPI00458204, IPI00762919, IPI00461515, IPI00121558, IPI00662501, IPI00112251, IPI00331444, IPI00112822, IPI00169463, IPI00122928, IPI00338039, IPI00665335, IPI00110753, IPI00109061, IPI00626994, IPI00114894, IPI00403810, IPI00138691, IPI00111265, IPI00131138, IPI00850173, IPI00742334, IPI00112414, IPI00117352, IPI00117350, IPI00466390, IPI00473225, IPI001173…	610	108	13588	5.3626	1.61063e-08	9.4743e-10	1.34143e-08
GOTERM_BP_FAT	GO:0065003~macromolecular complex assembly	47	5.75275	1.35401e-11	IPI00229539, IPI00230139, IPI00458204, IPI00754518, IPI00315127, IPI00762919, IPI00674226, IPI00111560, IPI00121558, IPI00187543, IPI00662501, IPI00468717, IPI00410883, IPI00112251, IPI00272033, IPI00112822, IPI00651852, IPI00309844, IPI00338039, IPI00875901, IPI00322562, IPI00665335, IPI00229542, IPI00553774, IPI00114894, IPI00347814, IPI00850173, IPI00624840, IPI00230264, IPI00117352, IPI001173…	610	338	13588	3.09747	2.80685e-08	1.55936e-09	2.33771e-08
GOTERM_BP_FAT	GO:0005996~monosaccharide metabolic process	34	4.16157	1.97358e-11	IPI00114162, IPI00856272, IPI00280156, IPI00554862, IPI00649376, IPI00467833, IPI00132682, IPI00845840, IPI00663957, IPI00119458, IPI00850377, IPI00108939, IPI00756114, IPI00849045, IPI00849792, IPI00849046, IPI00753028, IPI00850779, IPI00850337, IPI00229201, IPI00775829, IPI00649143, IPI00127989, IPI00462008, IPI00555060, IPI00848801, IPI00273646, IPI00849530, IPI00856379, IPI00407130, IPI008487…	610	191	13588	3.96526	4.09125e-08	2.15329e-09	3.40743e-08
GOTERM_BP_FAT	GO:0043244~regulation of protein complex disassembly	16	1.95838	2.35298e-10	IPI00331514, IPI00753434, IPI00378015, IPI00848816, IPI00458127, IPI00409405, IPI00649604, IPI00669522, IPI00471441, IPI00894724, IPI00108125, IPI00308222, IPI00111265, IPI00118075, IPI00753815, IPI00890117, IPI00895965, IPI00314041, IPI00109256, IPI00474883, IPI00308324, IPI00330063, IPI00130920, IPI00885874, IPI00798592, IPI00877182, IPI00653841, IPI00127942	610	43	13588	8.28852	4.87771e-07	2.43886e-08	4.06245e-07
GOTERM_BP_FAT	GO:0045103~intermediate filament-based process	12	1.46879	3.3673e-09	IPI00227140, IPI00874946, IPI00130589, IPI00131209, IPI00460717, IPI00122621, IPI00135965, IPI00117042, IPI00230444, IPI00131368, IPI00762364, IPI00135857, IPI00227299, IPI00230365, IPI00129527, IPI00131366	610	25	13588	10.6922	6.98039e-06	3.32401e-07	5.8137e-06
GOTERM_BP_FAT	GO:0006091~generation of precursor metabolites and energy	36	4.40636	5.98578e-09	IPI00856272, IPI00280156, IPI00554862, IPI00649376, IPI00467833, IPI00845840, IPI00663957, IPI00119458, IPI00850377, IPI00108939, IPI00756114, IPI00266281, IPI00849045, IPI00849792, IPI00849046, IPI00753028, IPI00850779, IPI00850337, IPI00775829, IPI00649143, IPI00127989, IPI00462008, IPI00555060, IPI00848801, IPI00273646, IPI00849530, IPI00226993, IPI00856379, IPI00113141, IPI00407130, IPI008487…	610	261	13588	3.07247	1.24085e-05	5.64024e-07	1.03346e-05
GOTERM_BP_FAT	GO:0008380~RNA splicing	31	3.79437	6.10544e-09	IPI00121758, IPI00377298, IPI00130885, IPI00320016, IPI00750428, IPI00667787, IPI00139259, IPI00874854, IPI00670681, IPI00153743, IPI00677689, IPI00626666, IPI00322749, IPI00221826, IPI00311103, IPI00128818, IPI00420363, IPI00848429, IPI00379355, IPI00749630, IPI00828488, IPI00222907, IPI00553777, IPI00659723, IPI00223253, IPI00318548, IPI00670004, IPI00461304, IPI00849556, IPI00469260, IPI004208…	610	201	13588	3.43551	1.26565e-05	5.50286e-07	1.05412e-05
GOTERM_BP_FAT	GO:0051493~regulation of cytoskeleton organization	20	2.44798	6.72298e-08	IPI00753434, IPI00551236, IPI00378015, IPI00674226, IPI00468717, IPI00848816, IPI00458127, IPI00409405, IPI00475138, IPI00649604, IPI00224740, IPI00669522, IPI00894724, IPI00874946, IPI00308222, IPI00127987, IPI00111265, IPI00118075, IPI00753815, IPI00890117, IPI00314041, IPI00895965, IPI00460717, IPI00109256, IPI00474883, IPI00649157, IPI00308324, IPI00130920, IPI00330063, IPI00885874, IPI007985…	610	99	13588	4.50008	0.000139358	5.80696e-06	0.000116073
GOTERM_BP_FAT	GO:0006461~protein complex assembly	31	3.79437	1.02891e-07	IPI00230139, IPI00129028, IPI00323881, IPI00331302, IPI00458204, IPI00315127, IPI00762919, IPI00674226, IPI00461515, IPI00121558, IPI00662501, IPI00331444, IPI00112251, IPI00468717, IPI00112822, IPI00169463, IPI00309844, IPI00122928, IPI00338039, IPI00665335, IPI00110753, IPI00109061, IPI00420580, IPI00626994, IPI00114894, IPI00403810, IPI00138691, IPI00111265, IPI00131138, IPI00850173, IPI007423…	610	227	13588	3.04202	0.00021327	8.53169e-06	0.000177643
GOTERM_BP_FAT	GO:0070271~protein complex biogenesis	31	3.79437	1.02891e-07	IPI00230139, IPI00129028, IPI00323881, IPI00331302, IPI00458204, IPI00315127, IPI00762919, IPI00674226, IPI00461515, IPI00121558, IPI00662501, IPI00331444, IPI00112251, IPI00468717, IPI00112822, IPI00169463, IPI00309844, IPI00122928, IPI00338039, IPI00665335, IPI00110753, IPI00109061, IPI00420580, IPI00626994, IPI00114894, IPI00403810, IPI00138691, IPI00111265, IPI00131138, IPI00850173, IPI007423…	610	227	13588	3.04202	0.00021327	8.53169e-06	0.000177643
GOTERM_BP_FAT	GO:0006457~protein folding	22	2.69278	2.02119e-07	IPI00230139, IPI00153740, IPI00554989, IPI00116283, IPI00759922, IPI00266899, IPI00136251, IPI00554929, IPI00116281, IPI00321816, IPI00330804, IPI00132966, IPI00830977, IPI00123802, IPI00317711, IPI00886090, IPI00886297, IPI00880348, IPI00132762, IPI00134058, IPI00461249, IPI00116279, IPI00229080, IPI00458068, IPI00652998, IPI00323357, IPI00469268, IPI00308885, IPI00830494, IPI00317710, IPI008456…	610	127	13588	3.85873	0.000418905	1.6115e-05	0.000348962
GOTERM_BP_FAT	GO:0045104~intermediate filament cytoskeleton organization	10	1.22399	2.026e-07	IPI00227140, IPI00874946, IPI00130589, IPI00131209, IPI00460717, IPI00122621, IPI00135965, IPI00230444, IPI00131368, IPI00762364, IPI00135857, IPI00230365, IPI00129527, IPI00131366	610	22	13588	10.1252	0.000419901	1.5555e-05	0.000349792
GOTERM_BP_FAT	GO:0016071~mRNA metabolic process	36	4.40636	2.45429e-07	IPI00121758, IPI00377298, IPI00130885, IPI00320016, IPI00667787, IPI00874854, IPI00755892, IPI00311103, IPI00466032, IPI00128818, IPI00848429, IPI00749630, IPI00553777, IPI00222907, IPI00459280, IPI00223253, IPI00670004, IPI00461304, IPI00469260, IPI00474980, IPI00129430, IPI00474430, IPI00889986, IPI00465574, IPI00785240, IPI00226397, IPI00132443, IPI00785384, IPI00269661, IPI00623284, IPI007504…	610	302	13588	2.65535	0.000508646	1.81704e-05	0.000423737
GOTERM_BP_FAT	GO:0046907~intracellular transport	45	5.50796	2.83489e-07	IPI00121183, IPI00404997, IPI00622235, IPI00674226, IPI00851023, IPI00468717, IPI00470077, IPI00223437, IPI00309844, IPI00622283, IPI00123181, IPI00761433, IPI00853924, IPI00127109, IPI00227392, IPI00113870, IPI00553777, IPI00828266, IPI00874946, IPI00118384, IPI00885238, IPI00515398, IPI00473203, IPI00889986, IPI00621842, IPI00230707, IPI00229613, IPI00169916, IPI00230682, IPI00116498, IPI001301…	610	431	13588	2.32574	0.000587499	2.02643e-05	0.000489447
GOTERM_BP_FAT	GO:0030834~regulation of actin filament depolymerization	10	1.22399	4.91237e-07	IPI00308222, IPI00111265, IPI00753815, IPI00753434, IPI00890117, IPI00378015, IPI00314041, IPI00109256, IPI00848816, IPI00474883, IPI00308324, IPI00458127, IPI00330063, IPI00409405, IPI00885874, IPI00798592, IPI00649604, IPI00877182, IPI00653841, IPI00127942	610	24	13588	9.28142	0.00101782	3.39439e-05	0.000848126
GOTERM_BP_FAT	GO:0006397~mRNA processing	32	3.91677	7.634e-07	IPI00121758, IPI00377298, IPI00130885, IPI00320016, IPI00750428, IPI00667787, IPI00139259, IPI00874854, IPI00670681, IPI00153743, IPI00677689, IPI00626666, IPI00322749, IPI00221826, IPI00311103, IPI00128818, IPI00420363, IPI00848429, IPI00379355, IPI00749630, IPI00828488, IPI00222907, IPI00553777, IPI00659723, IPI00223253, IPI00318548, IPI00670004, IPI00461304, IPI00849556, IPI00469260, IPI004208…	610	262	13588	2.72066	0.00158128	5.1048e-05	0.00131801
GOTERM_BP_FAT	GO:0051494~negative regulation of cytoskeleton organization	13	1.59119	9.32741e-07	IPI00753434, IPI00551236, IPI00378015, IPI00458127, IPI00475138, IPI00649604, IPI00224740, IPI00669522, IPI00894724, IPI00308222, IPI00111265, IPI00118075, IPI00753815, IPI00895965, IPI00314041, IPI00109256, IPI00474883, IPI00649157, IPI00308324, IPI00330063, IPI00130920, IPI00885874, IPI00798592, IPI00877182, IPI00653841	610	48	13588	6.03292	0.0019317	6.04223e-05	0.00161038
GOTERM_BP_FAT	GO:0034728~nucleosome organization	16	1.95838	1.11512e-06	IPI00229539, IPI00348270, IPI00130959, IPI00754518, IPI00111560, IPI00461514, IPI00187543, IPI00830976, IPI00410883, IPI00272033, IPI00651852, IPI00875901, IPI00229542, IPI00553774, IPI00347814, IPI00621374, IPI00624840, IPI00230264, IPI00153400, IPI00849165, IPI00874492, IPI00323820, IPI00124518, IPI00453744, IPI00329998, IPI00331734	610	76	13588	4.68956	0.00230897	7.00474e-05	0.00192526
GOTERM_BP_FAT	GO:0032272~negative regulation of protein polymerization	10	1.22399	1.56019e-06	IPI00308222, IPI00111265, IPI00753815, IPI00753434, IPI00551236, IPI00378015, IPI00314041, IPI00109256, IPI00474883, IPI00649157, IPI00458127, IPI00308324, IPI00330063, IPI00885874, IPI00475138, IPI00798592, IPI00649604, IPI00877182, IPI00224740, IPI00653841	610	27	13588	8.25015	0.00322905	9.51213e-05	0.00269366
GOTERM_BP_FAT	GO:0031333~negative regulation of protein complex assembly	10	1.22399	1.56019e-06	IPI00308222, IPI00111265, IPI00753815, IPI00753434, IPI00551236, IPI00378015, IPI00314041, IPI00109256, IPI00474883, IPI00649157, IPI00458127, IPI00308324, IPI00330063, IPI00885874, IPI00475138, IPI00798592, IPI00649604, IPI00877182, IPI00224740, IPI00653841	610	27	13588	8.25015	0.00322905	9.51213e-05	0.00269366
GOTERM_BP_FAT	GO:0043242~negative regulation of protein complex disassembly	11	1.34639	2.01761e-06	IPI00308222, IPI00111265, IPI00118075, IPI00753815, IPI00753434, IPI00378015, IPI00314041, IPI00895965, IPI00109256, IPI00474883, IPI00458127, IPI00308324, IPI00330063, IPI00130920, IPI00885874, IPI00798592, IPI00649604, IPI00877182, IPI00653841, IPI00669522, IPI00894724	610	35	13588	7.00084	0.00417377	0.000119493	0.00348337
GOTERM_BP_FAT	GO:0010639~negative regulation of organelle organization	14	1.71359	2.83737e-06	IPI00753434, IPI00551236, IPI00378015, IPI00458127, IPI00475138, IPI00649604, IPI00224740, IPI00669522, IPI00894724, IPI00308222, IPI00111265, IPI00118075, IPI00753815, IPI00895965, IPI00314041, IPI00109256, IPI00474883, IPI00649157, IPI00308324, IPI00330063, IPI00130920, IPI00885874, IPI00399663, IPI00798592, IPI00877182, IPI00653841	610	62	13588	5.02993	0.00586461	0.000163372	0.00489866
GOTERM_BP_FAT	GO:0006334~nucleosome assembly	15	1.83599	3.63097e-06	IPI00229539, IPI00348270, IPI00347814, IPI00621374, IPI00754518, IPI00624840, IPI00230264, IPI00111560, IPI00461514, IPI00187543, IPI00153400, IPI00410883, IPI00272033, IPI00849165, IPI00323820, IPI00874492, IPI00651852, IPI00124518, IPI00329998, IPI00453744, IPI00875901, IPI00229542, IPI00553774, IPI00331734	610	73	13588	4.57714	0.00749876	0.000203412	0.00626875
GOTERM_BP_FAT	GO:0030029~actin filament-based process	24	2.93758	3.85103e-06	IPI00470077, IPI00604969, IPI00409405, IPI00123181, IPI00136929, IPI00110827, IPI00114894, IPI00135475, IPI00756257, IPI00890117, IPI00857335, IPI00754167, IPI00515398, IPI00114855, IPI00474883, IPI00621842, IPI00877182, IPI00890246, IPI00453996, IPI00885570, IPI00331516, IPI00757312, IPI00749707, IPI00752147, IPI00753434, IPI00654242, IPI00119111, IPI00626176, IPI00378015, IPI00874482, IPI008488…	610	176	13588	3.03756	0.00795143	0.000210062	0.00664867
GOTERM_BP_FAT	GO:0030036~actin cytoskeleton organization	23	2.81518	4.47322e-06	IPI00885570, IPI00757312, IPI00331516, IPI00749707, IPI00752147, IPI00654242, IPI00753434, IPI00626176, IPI00119111, IPI00378015, IPI00874482, IPI00848816, IPI00470077, IPI00458127, IPI00604969, IPI00409405, IPI00775841, IPI00123181, IPI00136929, IPI00648161, IPI00649604, IPI00224740, IPI00856609, IPI00229069, IPI00110827, IPI00114894, IPI00308222, IPI00756257, IPI00135475, IPI00138691, IPI001112…	610	165	13588	3.10506	0.00923015	0.000237741	0.00772282
GOTERM_BP_FAT	GO:0008104~protein localization	62	7.58874	4.68533e-06	IPI00121183, IPI00130959, IPI00323897, IPI00622235, IPI00129959, IPI00651918, IPI00230461, IPI00674226, IPI00851023, IPI00468717, IPI00223437, IPI00330576, IPI00309844, IPI00221613, IPI00622283, IPI00123181, IPI00761433, IPI00221615, IPI00221614, IPI00331663, IPI00853924, IPI00127109, IPI00227392, IPI00113870, IPI00828266, IPI00317740, IPI00118384, IPI00405522, IPI00473203, IPI00130489, IPI002307…	610	753	13588	1.8341	0.00966569	0.000242788	0.00808899
GOTERM_BP_FAT	GO:0031497~chromatin assembly	15	1.83599	5.06861e-06	IPI00229539, IPI00348270, IPI00347814, IPI00621374, IPI00754518, IPI00624840, IPI00230264, IPI00111560, IPI00461514, IPI00187543, IPI00153400, IPI00410883, IPI00272033, IPI00849165, IPI00323820, IPI00874492, IPI00651852, IPI00124518, IPI00329998, IPI00453744, IPI00875901, IPI00229542, IPI00553774, IPI00331734	610	75	13588	4.45508	0.0104523	0.000256242	0.00875069
GOTERM_BP_FAT	GO:0033043~regulation of organelle organization	22	2.69278	5.13652e-06	IPI00850217, IPI00753434, IPI00551236, IPI00378015, IPI00674226, IPI00165854, IPI00379103, IPI00468717, IPI00848816, IPI00458127, IPI00409405, IPI00475138, IPI00649604, IPI00224740, IPI00669522, IPI00227392, IPI00894724, IPI00874946, IPI00308222, IPI00127987, IPI00111265, IPI00118075, IPI00753815, IPI00890117, IPI00314041, IPI00895965, IPI00460717, IPI00109256, IPI00474883, IPI00649157, IPI003083…	610	154	13588	3.1822	0.0105915	0.000253492	0.00886792
GOTERM_BP_FAT	GO:0065004~protein-DNA complex assembly	15	1.83599	5.96134e-06	IPI00229539, IPI00348270, IPI00347814, IPI00621374, IPI00754518, IPI00624840, IPI00230264, IPI00111560, IPI00461514, IPI00187543, IPI00153400, IPI00410883, IPI00272033, IPI00849165, IPI00323820, IPI00874492, IPI00651852, IPI00124518, IPI00329998, IPI00453744, IPI00875901, IPI00229542, IPI00553774, IPI00331734	610	76	13588	4.39646	0.0122818	0.000287352	0.0102919
GOTERM_BP_FAT	GO:0030837~negative regulation of actin filament polymerization	9	1.10159	8.53908e-06	IPI00308222, IPI00111265, IPI00753815, IPI00753434, IPI00378015, IPI00314041, IPI00109256, IPI00474883, IPI00308324, IPI00458127, IPI00330063, IPI00885874, IPI00798592, IPI00649604, IPI00877182, IPI00224740, IPI00653841	610	25	13588	8.01915	0.0175458	0.000402228	0.0147418
GOTERM_BP_FAT	GO:0006323~DNA packaging	17	2.08078	1.00318e-05	IPI00229539, IPI00348270, IPI00754518, IPI00111560, IPI00461514, IPI00187543, IPI00889938, IPI00410883, IPI00272033, IPI00651852, IPI00606586, IPI00875901, IPI00229542, IPI00553774, IPI00347814, IPI00621374, IPI00624840, IPI00230264, IPI00153400, IPI00849165, IPI00129577, IPI00874492, IPI00323820, IPI00124518, IPI00453744, IPI00329998, IPI00331734	610	101	13588	3.74933	0.0205812	0.000462025	0.0173186
GOTERM_BP_FAT	GO:0008064~regulation of actin polymerization or depolymerization	12	1.46879	1.01405e-05	IPI00308222, IPI00111265, IPI00127987, IPI00753815, IPI00753434, IPI00890117, IPI00378015, IPI00314041, IPI00109256, IPI00848816, IPI00474883, IPI00458127, IPI00308324, IPI00330063, IPI00409405, IPI00885874, IPI00798592, IPI00649604, IPI00877182, IPI00224740, IPI00653841, IPI00127942	610	50	13588	5.3461	0.0208019	0.000456881	0.0175063
GOTERM_BP_FAT	GO:0045184~establishment of protein localization	55	6.73195	1.06975e-05	IPI00121183, IPI00130959, IPI00323897, IPI00622235, IPI00129959, IPI00651918, IPI00230461, IPI00851023, IPI00223437, IPI00330576, IPI00221613, IPI00622283, IPI00123181, IPI00221615, IPI00761433, IPI00221614, IPI00331663, IPI00853924, IPI00127109, IPI00227392, IPI00113870, IPI00828266, IPI00118384, IPI00473203, IPI00130489, IPI00230707, IPI00170032, IPI00229613, IPI00169916, IPI00116498, IPI001357…	610	656	13588	1.8676	0.021932	0.000471719	0.0184678
GOTERM_BP_FAT	GO:0051693~actin filament capping	8	0.979192	1.10339e-05	IPI00308222, IPI00111265, IPI00753815, IPI00753434, IPI00378015, IPI00314041, IPI00109256, IPI00474883, IPI00308324, IPI00458127, IPI00330063, IPI00885874, IPI00798592, IPI00649604, IPI00877182, IPI00653841	610	19	13588	9.37912	0.0226137	0.000476414	0.0190484
GOTERM_BP_FAT	GO:0030832~regulation of actin filament length	12	1.46879	1.24124e-05	IPI00308222, IPI00111265, IPI00127987, IPI00753815, IPI00753434, IPI00890117, IPI00378015, IPI00314041, IPI00109256, IPI00848816, IPI00474883, IPI00458127, IPI00308324, IPI00330063, IPI00409405, IPI00885874, IPI00798592, IPI00649604, IPI00877182, IPI00224740, IPI00653841, IPI00127942	610	51	13588	5.24127	0.0254029	0.000524988	0.0214281
GOTERM_BP_FAT	GO:0051603~proteolysis involved in cellular protein catabolic process	47	5.75275	1.58998e-05	IPI00758106, IPI00761765, IPI00165706, IPI00622235, IPI00226815, IPI00108388, IPI00379103, IPI00881918, IPI00283862, IPI00129105, IPI00123181, IPI00154004, IPI00623570, IPI00895319, IPI00331163, IPI00875197, IPI00116712, IPI00660718, IPI00849985, IPI00652998, IPI00123313, IPI00402913, IPI00314467, IPI00667859, IPI00129512, IPI00337053, IPI00377342, IPI00649115, IPI00131407, IPI00131406, IPI004207…	610	534	13588	1.96057	0.0324232	0.000658992	0.0274477
GOTERM_BP_FAT	GO:0044257~cellular protein catabolic process	47	5.75275	1.82894e-05	IPI00758106, IPI00761765, IPI00165706, IPI00622235, IPI00226815, IPI00108388, IPI00379103, IPI00881918, IPI00283862, IPI00129105, IPI00123181, IPI00154004, IPI00623570, IPI00895319, IPI00331163, IPI00875197, IPI00116712, IPI00660718, IPI00849985, IPI00652998, IPI00123313, IPI00402913, IPI00314467, IPI00667859, IPI00129512, IPI00337053, IPI00377342, IPI00649115, IPI00131407, IPI00131406, IPI004207…	610	537	13588	1.94962	0.0372046	0.000743142	0.0315723
GOTERM_BP_FAT	GO:0030163~protein catabolic process	48	5.87515	2.08966e-05	IPI00758106, IPI00761765, IPI00165706, IPI00622235, IPI00226815, IPI00108388, IPI00379103, IPI00881918, IPI00283862, IPI00129105, IPI00123181, IPI00154004, IPI00623570, IPI00895319, IPI00331163, IPI00875197, IPI00116712, IPI00660718, IPI00849985, IPI00652998, IPI00123313, IPI00402913, IPI00314467, IPI00667859, IPI00129512, IPI00337053, IPI00377342, IPI00649115, IPI00131407, IPI00131406, IPI004207…	610	556	13588	1.92306	0.0423943	0.000832714	0.0360723
GOTERM_BP_FAT	GO:0030835~negative regulation of actin filament depolymerization	8	0.979192	2.35402e-05	IPI00308222, IPI00111265, IPI00753815, IPI00753434, IPI00378015, IPI00314041, IPI00109256, IPI00474883, IPI00308324, IPI00458127, IPI00330063, IPI00885874, IPI00798592, IPI00649604, IPI00877182, IPI00653841	610	21	13588	8.48587	0.0476278	0.000920318	0.0406347
GOTERM_BP_FAT	GO:0044265~cellular macromolecule catabolic process	51	6.24235	2.48083e-05	IPI00761765, IPI00758106, IPI00165706, IPI00622235, IPI00226815, IPI00108388, IPI00379103, IPI00881918, IPI00283862, IPI00129105, IPI00308498, IPI00123181, IPI00154004, IPI00623570, IPI00895319, IPI00331163, IPI00875197, IPI00660718, IPI00116712, IPI00849985, IPI00652998, IPI00130589, IPI00459280, IPI00123313, IPI00402913, IPI00314467, IPI00667859, IPI00129512, IPI00337053, IPI00377342, IPI001314…	610	609	13588	1.86543	0.0501281	0.00095192	0.0428233
GOTERM_BP_FAT	GO:0006333~chromatin assembly or disassembly	17	2.08078	2.68382e-05	IPI00229539, IPI00381658, IPI00605662, IPI00348270, IPI00129466, IPI00775987, IPI00754518, IPI00111560, IPI00461514, IPI00187543, IPI00410883, IPI00272033, IPI00651852, IPI00660374, IPI00875901, IPI00229542, IPI00553774, IPI00347814, IPI00621374, IPI00624840, IPI00649286, IPI00230264, IPI00153400, IPI00849165, IPI00874492, IPI00323820, IPI00124518, IPI00453744, IPI00329998, IPI00678989, IPI003317…	610	109	13588	3.47415	0.0541169	0.00101106	0.0463265
GOTERM_BP_FAT	GO:0015031~protein transport	53	6.48715	3.55826e-05	IPI00121183, IPI00130959, IPI00323897, IPI00622235, IPI00129959, IPI00651918, IPI00230461, IPI00851023, IPI00223437, IPI00330576, IPI00221613, IPI00622283, IPI00123181, IPI00221615, IPI00761433, IPI00221614, IPI00331663, IPI00853924, IPI00127109, IPI00227392, IPI00113870, IPI00828266, IPI00118384, IPI00473203, IPI00130489, IPI00230707, IPI00170032, IPI00229613, IPI00169916, IPI00116498, IPI001357…	610	651	13588	1.81351	0.0711092	0.00131635	0.0614163
GOTERM_BP_FAT	GO:0009057~macromolecule catabolic process	53	6.48715	3.98813e-05	IPI00761765, IPI00758106, IPI00165706, IPI00622235, IPI00226815, IPI00108388, IPI00379103, IPI00881918, IPI00283862, IPI00129105, IPI00308498, IPI00123181, IPI00154004, IPI00623570, IPI00895319, IPI00331163, IPI00875197, IPI00660718, IPI00116712, IPI00849985, IPI00652998, IPI00459280, IPI00130589, IPI00123313, IPI00402913, IPI00314467, IPI00667859, IPI00129512, IPI00337053, IPI00377342, IPI001314…	610	654	13588	1.80519	0.0793503	0.0014494	0.0688335
GOTERM_BP_FAT	GO:0043243~positive regulation of protein complex disassembly	5	0.611995	5.5764e-05	IPI00331514, IPI00409405, IPI00890117, IPI00471441, IPI00108125, IPI00127942, IPI00848816	610	6	13588	18.5628	0.10917	0.00199115	0.0962339
GOTERM_BP_FAT	GO:0032956~regulation of actin cytoskeleton organization	12	1.46879	6.1912e-05	IPI00308222, IPI00111265, IPI00127987, IPI00753815, IPI00753434, IPI00890117, IPI00378015, IPI00314041, IPI00109256, IPI00848816, IPI00474883, IPI00458127, IPI00308324, IPI00330063, IPI00409405, IPI00885874, IPI00798592, IPI00649604, IPI00877182, IPI00224740, IPI00653841, IPI00127942	610	60	13588	4.45508	0.120452	0.00217302	0.106838
GOTERM_BP_FAT	GO:0051129~negative regulation of cellular component organization	15	1.83599	6.37597e-05	IPI00753434, IPI00551236, IPI00378015, IPI00458127, IPI00475138, IPI00649604, IPI00224740, IPI00669522, IPI00227392, IPI00894724, IPI00308222, IPI00111265, IPI00118075, IPI00753815, IPI00895965, IPI00314041, IPI00109256, IPI00474883, IPI00649157, IPI00308324, IPI00330063, IPI00130920, IPI00885874, IPI00399663, IPI00798592, IPI00877182, IPI00653841	610	93	13588	3.59281	0.123815	0.00220054	0.110025
GOTERM_BP_FAT	GO:0032970~regulation of actin filament-based process	12	1.46879	7.25238e-05	IPI00308222, IPI00111265, IPI00127987, IPI00753815, IPI00753434, IPI00890117, IPI00378015, IPI00314041, IPI00109256, IPI00848816, IPI00474883, IPI00458127, IPI00308324, IPI00330063, IPI00409405, IPI00885874, IPI00798592, IPI00649604, IPI00877182, IPI00224740, IPI00653841, IPI00127942	610	61	13588	4.38205	0.139591	0.00246167	0.12514
GOTERM_BP_FAT	GO:0000226~microtubule cytoskeleton organization	16	1.95838	0.000125128	IPI00129028, IPI00551236, IPI00674226, IPI00468717, IPI00420481, IPI00123181, IPI00475138, IPI00665335, IPI00894724, IPI00420580, IPI00874946, IPI00111265, IPI00118075, IPI00895965, IPI00460717, IPI00117352, IPI00120413, IPI00649157, IPI00130920, IPI00117348, IPI00399663, IPI00649841, IPI00321978, IPI00311175, IPI00348094, IPI00849626, IPI00127415	610	111	13588	3.21087	0.228492	0.00417525	0.215817
GOTERM_BP_FAT	GO:0043254~regulation of protein complex assembly	12	1.46879	0.000131979	IPI00308222, IPI00111265, IPI00127987, IPI00753815, IPI00885943, IPI00753434, IPI00551236, IPI00378015, IPI00314041, IPI00109256, IPI00474883, IPI00649157, IPI00458127, IPI00308324, IPI00330063, IPI00885874, IPI00475138, IPI00798592, IPI00649604, IPI00877182, IPI00224740, IPI00653841	610	65	13588	4.11238	0.239371	0.0043336	0.227619
GOTERM_BP_FAT	GO:0030833~regulation of actin filament polymerization	10	1.22399	0.000143197	IPI00308222, IPI00111265, IPI00127987, IPI00753815, IPI00753434, IPI00378015, IPI00314041, IPI00109256, IPI00474883, IPI00458127, IPI00308324, IPI00330063, IPI00885874, IPI00798592, IPI00649604, IPI00877182, IPI00224740, IPI00653841	610	45	13588	4.95009	0.256859	0.00462783	0.246945
GOTERM_BP_FAT	GO:0006396~RNA processing	38	4.65116	0.000153113	IPI00121758, IPI00377298, IPI00130885, IPI00320016, IPI00667787, IPI00874854, IPI00134300, IPI00311103, IPI00128818, IPI00322562, IPI00848429, IPI00749630, IPI00553777, IPI00222907, IPI00223253, IPI00670004, IPI00461304, IPI00469260, IPI00474980, IPI00129430, IPI00474430, IPI00889986, IPI00465574, IPI00785240, IPI00128256, IPI00226397, IPI00132443, IPI00785384, IPI00269661, IPI00623284, IPI004736…	610	437	13588	1.93699	0.271981	0.00487161	0.264024
GOTERM_BP_FAT	GO:0070507~regulation of microtubule cytoskeleton organization	9	1.10159	0.000154379	IPI00874946, IPI00111265, IPI00118075, IPI00551236, IPI00895965, IPI00674226, IPI00460717, IPI00468717, IPI00649157, IPI00130920, IPI00475138, IPI00649841, IPI00399663, IPI00321978, IPI00849626, IPI00669522, IPI00894724, IPI00127415	610	36	13588	5.56885	0.27389	0.00483755	0.266204
GOTERM_BP_FAT	GO:0006511~ubiquitin-dependent protein catabolic process	18	2.20318	0.000189721	IPI00131845, IPI00850217, IPI00108388, IPI00379103, IPI00165854, IPI00881918, IPI00283862, IPI00171977, IPI00331163, IPI00875197, IPI00135640, IPI00652998, IPI00331644, IPI00113214, IPI00277703, IPI00131407, IPI00109122, IPI00131406, IPI00420745, IPI00317902, IPI00830494, IPI00798468, IPI00129526, IPI00881491, IPI00313962, IPI00336194, IPI00462789	610	141	13588	2.84367	0.325194	0.00585339	0.327052
GOTERM_BP_FAT	GO:0032271~regulation of protein polymerization	11	1.34639	0.000194901	IPI00308222, IPI00111265, IPI00127987, IPI00753815, IPI00753434, IPI00551236, IPI00378015, IPI00314041, IPI00109256, IPI00474883, IPI00649157, IPI00458127, IPI00308324, IPI00330063, IPI00885874, IPI00475138, IPI00798592, IPI00649604, IPI00877182, IPI00224740, IPI00653841	610	57	13588	4.29876	0.332402	0.00592457	0.335967
GOTERM_BP_FAT	GO:0070727~cellular macromolecule localization	29	3.54957	0.000210463	IPI00121183, IPI00323881, IPI00622235, IPI00849505, IPI00461515, IPI00851023, IPI00331444, IPI00223437, IPI00622283, IPI00850755, IPI00761433, IPI00853924, IPI00127109, IPI00227392, IPI00889213, IPI00113870, IPI00828266, IPI00626994, IPI00118384, IPI00754545, IPI00131138, IPI00742334, IPI00112414, IPI00317604, IPI00134621, IPI00114409, IPI00473203, IPI00316359, IPI00126133, IPI00153201, IPI002307…	610	301	13588	2.14614	0.353599	0.00630374	0.362746
GOTERM_BP_FAT	GO:0006886~intracellular protein transport	27	3.30477	0.000288503	IPI00121183, IPI00323881, IPI00622235, IPI00849505, IPI00461515, IPI00851023, IPI00331444, IPI00223437, IPI00622283, IPI00850755, IPI00761433, IPI00853924, IPI00127109, IPI00227392, IPI00889213, IPI00113870, IPI00828266, IPI00626994, IPI00118384, IPI00754545, IPI00742334, IPI00112414, IPI00317604, IPI00134621, IPI00114409, IPI00473203, IPI00316359, IPI00126133, IPI00153201, IPI00230707, IPI002296…	610	276	13588	2.17912	0.450174	0.00850865	0.496939
GOTERM_BP_FAT	GO:0045454~cell redox homeostasis	11	1.34639	0.000396833	IPI00828909, IPI00224152, IPI00226993, IPI00116254, IPI00127358, IPI00117910, IPI00675092, IPI00129577, IPI00266281, IPI00854971, IPI00134058, IPI00605254, IPI00848536, IPI00121788, IPI00222496	610	62	13588	3.95209	0.560799	0.0115218	0.682932
GOTERM_BP_FAT	GO:0034613~cellular protein localization	28	3.42717	0.000429136	IPI00121183, IPI00323881, IPI00622235, IPI00849505, IPI00461515, IPI00851023, IPI00331444, IPI00223437, IPI00622283, IPI00850755, IPI00761433, IPI00853924, IPI00127109, IPI00227392, IPI00889213, IPI00113870, IPI00828266, IPI00626994, IPI00118384, IPI00754545, IPI00131138, IPI00742334, IPI00112414, IPI00317604, IPI00134621, IPI00114409, IPI00473203, IPI00316359, IPI00126133, IPI00153201, IPI002307…	610	299	13588	2.08599	0.589258	0.0122822	0.738331
GOTERM_BP_FAT	GO:0007264~small GTPase mediated signal transduction	25	3.05998	0.000587638	IPI00121183, IPI00323897, IPI00884469, IPI00133706, IPI00651918, IPI00378015, IPI00322312, IPI00468161, IPI00458127, IPI00171977, IPI00221613, IPI00221615, IPI00221614, IPI00876029, IPI00331663, IPI00124787, IPI00853924, IPI00128319, IPI00308222, IPI00754545, IPI00224518, IPI00323179, IPI00416577, IPI00331128, IPI00130489, IPI00170032, IPI00135730, IPI00467910, IPI00130118, IPI00411115	610	258	13588	2.15847	0.704336	0.0165537	1.00973
GOTERM_BP_FAT	GO:0031032~actomyosin structure organization	7	0.856793	0.000674431	IPI00114894, IPI00885570, IPI00756257, IPI00757312, IPI00749707, IPI00654242, IPI00626176, IPI00119111, IPI00857335, IPI00754167, IPI00338604, IPI00515398, IPI00874482, IPI00114593, IPI00604969, IPI00136929, IPI00648161, IPI00856609, IPI00110827	610	25	13588	6.23711	0.75305	0.0187221	1.15805
GOTERM_BP_FAT	GO:0043632~modification-dependent macromolecule catabolic process	40	4.89596	0.000731597	IPI00758106, IPI00761765, IPI00165706, IPI00622235, IPI00226815, IPI00108388, IPI00379103, IPI00881918, IPI00283862, IPI00129105, IPI00154004, IPI00623570, IPI00895319, IPI00331163, IPI00875197, IPI00660718, IPI00849985, IPI00652998, IPI00123313, IPI00402913, IPI00667859, IPI00337053, IPI00377342, IPI00649115, IPI00131407, IPI00131406, IPI00420745, IPI00462445, IPI00380766, IPI00750889, IPI008485…	610	508	13588	1.75397	0.780665	0.0200255	1.25563
GOTERM_BP_FAT	GO:0019941~modification-dependent protein catabolic process	40	4.89596	0.000731597	IPI00758106, IPI00761765, IPI00165706, IPI00622235, IPI00226815, IPI00108388, IPI00379103, IPI00881918, IPI00283862, IPI00129105, IPI00154004, IPI00623570, IPI00895319, IPI00331163, IPI00875197, IPI00660718, IPI00849985, IPI00652998, IPI00123313, IPI00402913, IPI00667859, IPI00337053, IPI00377342, IPI00649115, IPI00131407, IPI00131406, IPI00420745, IPI00462445, IPI00380766, IPI00750889, IPI008485…	610	508	13588	1.75397	0.780665	0.0200255	1.25563
GOTERM_BP_FAT	GO:0032886~regulation of microtubule-based process	9	1.10159	0.000770879	IPI00874946, IPI00111265, IPI00118075, IPI00551236, IPI00895965, IPI00674226, IPI00460717, IPI00468717, IPI00649157, IPI00130920, IPI00475138, IPI00649841, IPI00399663, IPI00321978, IPI00849626, IPI00669522, IPI00894724, IPI00127415	610	45	13588	4.45508	0.79783	0.0208152	1.32262
GOTERM_BP_FAT	GO:0007015~actin filament organization	10	1.22399	0.000789474	IPI00135475, IPI00308222, IPI00138691, IPI00331516, IPI00131138, IPI00752147, IPI00775816, IPI00753434, IPI00654242, IPI00890117, IPI00378015, IPI00754167, IPI00109256, IPI00114593, IPI00848816, IPI00470077, IPI00458127, IPI00775841, IPI00409405, IPI00621842, IPI00110827, IPI00890246	610	56	13588	3.97775	0.805481	0.0210382	1.35432
GOTERM_BP_FAT	GO:0000910~cytokinesis	7	0.856793	0.00104442	IPI00849293, IPI00757312, IPI00890117, IPI00626176, IPI00124264, IPI00515398, IPI00338604, IPI00848816, IPI00409405, IPI00123181, IPI00172197, IPI00127942, IPI00420580	610	27	13588	5.77511	0.88539	0.0273899	1.78798
GOTERM_BP_FAT	GO:0030239~myofibril assembly	6	0.734394	0.0012247	IPI00114894, IPI00885570, IPI00756257, IPI00757312, IPI00749707, IPI00654242, IPI00626176, IPI00857335, IPI00754167, IPI00338604, IPI00515398, IPI00874482, IPI00114593, IPI00604969, IPI00136929, IPI00648161, IPI00856609, IPI00110827	610	19	13588	7.03434	0.921162	0.0316449	2.09353
GOTERM_BP_FAT	GO:0007051~spindle organization	7	0.856793	0.00127956	IPI00649157, IPI00420481, IPI00123181, IPI00475138, IPI00551236, IPI00321978, IPI00348094, IPI00117352, IPI00120413	610	28	13588	5.56885	0.929646	0.0326334	2.18634
GOTERM_BP_FAT	GO:0006325~chromatin organization	27	3.30477	0.00203633	IPI00229539, IPI00381658, IPI00605662, IPI00831504, IPI00348270, IPI00420678, IPI00130959, IPI00850217, IPI00129466, IPI00775987, IPI00754518, IPI00111560, IPI00461514, IPI00187543, IPI00165854, IPI00379103, IPI00830976, IPI00410883, IPI00272033, IPI00651852, IPI00660374, IPI00875901, IPI00229542, IPI00553774, IPI00347814, IPI00830611, IPI00621374, IPI00624840, IPI00230264, IPI00649286, IPI001534…	610	315	13588	1.90932	0.985384	0.0508306	3.45813
GOTERM_BP_FAT	GO:0044087~regulation of cellular component biogenesis	12	1.46879	0.00204167	IPI00308222, IPI00111265, IPI00127987, IPI00753815, IPI00885943, IPI00753434, IPI00551236, IPI00378015, IPI00314041, IPI00109256, IPI00474883, IPI00649157, IPI00458127, IPI00308324, IPI00330063, IPI00885874, IPI00475138, IPI00798592, IPI00649604, IPI00877182, IPI00224740, IPI00653841	610	89	13588	3.00343	0.985545	0.050355	3.46705
GOTERM_BP_FAT	GO:0045109~intermediate filament organization	5	0.611995	0.00206596	IPI00227140, IPI00131368, IPI00762364, IPI00230365, IPI00122621, IPI00131366	610	13	13588	8.56747	0.986256	0.0503412	3.50761
GOTERM_BP_FAT	GO:0006084~acetyl-CoA metabolic process	7	0.856793	0.002231	IPI00336324, IPI00126248, IPI00135231, IPI00409019, IPI00762047, IPI00622780, IPI00113141, IPI00323592, IPI00752027	610	31	13588	5.02993	0.990246	0.0536279	3.78276
GOTERM_BP_FAT	GO:0032989~cellular component morphogenesis	29	3.54957	0.00226927	IPI00131148, IPI00453913, IPI00851023, IPI00470077, IPI00604969, IPI00309844, IPI00409405, IPI00123181, IPI00312128, IPI00136000, IPI00421137, IPI00136929, IPI00110827, IPI00420924, IPI00114894, IPI00130589, IPI00874946, IPI00756257, IPI00624192, IPI00453895, IPI00890117, IPI00857335, IPI00754167, IPI00894855, IPI00322209, IPI00515398, IPI00649157, IPI00118190, IPI00621842, IPI00229613, IPI008902…	610	351	13588	1.84042	0.990991	0.0538994	3.84646
GOTERM_BP_FAT	GO:0032535~regulation of cellular component size	17	2.08078	0.00236524	IPI00753434, IPI00378015, IPI00830647, IPI00674226, IPI00468717, IPI00848816, IPI00458127, IPI00309844, IPI00409405, IPI00556879, IPI00118286, IPI00649604, IPI00224740, IPI00230365, IPI00420924, IPI00308222, IPI00111265, IPI00127987, IPI00753815, IPI00890117, IPI00314041, IPI00109256, IPI00474883, IPI00308324, IPI00330063, IPI00885874, IPI00798592, IPI00649841, IPI00877182, IPI00653841, IPI008496…	610	161	13588	2.35206	0.99262	0.0554822	4.00601
GOTERM_BP_FAT	GO:0051276~chromosome organization	32	3.91677	0.00253403	IPI00229539, IPI00381658, IPI00605662, IPI00130959, IPI00754518, IPI00111560, IPI00379103, IPI00187543, IPI00410883, IPI00889938, IPI00272033, IPI00845638, IPI00651852, IPI00123886, IPI00606586, IPI00660374, IPI00875901, IPI00229542, IPI00553774, IPI00346073, IPI00347814, IPI00624840, IPI00230264, IPI00133208, IPI00129577, IPI00874492, IPI00124518, IPI00380766, IPI00678989, IPI00331734, IPI001294…	610	404	13588	1.76439	0.994803	0.0586653	4.28604
GOTERM_BP_FAT	GO:0003012~muscle system process	10	1.22399	0.00288057	IPI00114894, IPI00130589, IPI00756257, IPI00749707, IPI00759922, IPI00266899, IPI00229030, IPI00831431, IPI00420807, IPI00117043, IPI00647972, IPI00281122, IPI00604969, IPI00129191, IPI00830704, IPI00831626, IPI00135857, IPI00830884, IPI00652543	610	67	13588	3.32469	0.997471	0.0656974	4.85853
GOTERM_BP_FAT	GO:0030705~cytoskeleton-dependent intracellular transport	7	0.856793	0.00311074	IPI00874946, IPI00757312, IPI00555125, IPI00123181, IPI00753434, IPI00626176, IPI00338604, IPI00515398, IPI00453996, IPI00460717, IPI00109256, IPI00313962	610	33	13588	4.72509	0.998433	0.0699982	5.23701
GOTERM_BP_FAT	GO:0006913~nucleocytoplasmic transport	12	1.46879	0.00372205	IPI00626994, IPI00323881, IPI00849505, IPI00742334, IPI00652799, IPI00112414, IPI00674226, IPI00134621, IPI00885238, IPI00461515, IPI00468717, IPI00331444, IPI00331361, IPI00889986, IPI00126133, IPI00622283, IPI00649841, IPI00127109, IPI00849626, IPI00880644, IPI00127415, IPI00553777	610	96	13588	2.78443	0.999561	0.0823058	6.2353
GOTERM_BP_FAT	GO:0007049~cell cycle	43	5.26316	0.00379967	IPI00849293, IPI00457611, IPI00130959, IPI00648670, IPI00113536, IPI00132942, IPI00674226, IPI00108388, IPI00851023, IPI00662501, IPI00468717, IPI00889938, IPI00112251, IPI00845638, IPI00606586, IPI00405665, IPI00123181, IPI00123881, IPI00874946, IPI00605733, IPI00461309, IPI00119663, IPI00126396, IPI00828848, IPI00230264, IPI00124264, IPI00515398, IPI00885238, IPI00406377, IPI00117352, IPI001204…	610	611	13588	1.56766	0.999626	0.0830682	6.36134
GOTERM_BP_FAT	GO:0046209~nitric oxide metabolic process	4	0.489596	0.00423619	IPI00129191, IPI00652731, IPI00894970, IPI00227855, IPI00109482, IPI00229030, IPI00330804, IPI00830977	610	8	13588	11.1377	0.999849	0.0912227	7.06724
GOTERM_BP_FAT	GO:0006809~nitric oxide biosynthetic process	4	0.489596	0.00423619	IPI00129191, IPI00652731, IPI00894970, IPI00227855, IPI00109482, IPI00229030, IPI00330804, IPI00830977	610	8	13588	11.1377	0.999849	0.0912227	7.06724
GOTERM_BP_FAT	GO:0051169~nuclear transport	12	1.46879	0.00436463	IPI00626994, IPI00323881, IPI00849505, IPI00742334, IPI00652799, IPI00112414, IPI00674226, IPI00134621, IPI00885238, IPI00461515, IPI00468717, IPI00331444, IPI00331361, IPI00889986, IPI00126133, IPI00622283, IPI00649841, IPI00127109, IPI00849626, IPI00880644, IPI00127415, IPI00553777	610	98	13588	2.7276	0.999885	0.0928995	7.27398
GOTERM_BP_FAT	GO:0006732~coenzyme metabolic process	15	1.83599	0.00492895	IPI00336324, IPI00130589, IPI00830535, IPI00135231, IPI00409019, IPI00124692, IPI00467833, IPI00471091, IPI00323592, IPI00113141, IPI00114329, IPI00126248, IPI00283531, IPI00555023, IPI00762047, IPI00622780, IPI00135857, IPI00132080, IPI00881318, IPI00122862, IPI00752027	610	143	13588	2.33658	0.999964	0.103241	8.1772
GOTERM_BP_FAT	GO:0022402~cell cycle process	30	3.67197	0.00581469	IPI00113536, IPI00132942, IPI00674226, IPI00108388, IPI00662501, IPI00851023, IPI00889938, IPI00468717, IPI00112251, IPI00845638, IPI00606586, IPI00405665, IPI00123181, IPI00874946, IPI00461309, IPI00828848, IPI00230264, IPI00406377, IPI00515398, IPI00117352, IPI00120413, IPI00649157, IPI00229613, IPI00172197, IPI00336194, IPI00890208, IPI00849275, IPI00831504, IPI00757312, IPI00551236, IPI006261…	610	393	13588	1.70041	0.999994	0.119489	9.57819
GOTERM_BP_FAT	GO:0045901~positive regulation of translational elongation	3	0.367197	0.00583755	IPI00331514, IPI00471441, IPI00108125	610	3	13588	22.2754	0.999995	0.118759	9.61408
GOTERM_BP_FAT	GO:0045905~positive regulation of translational termination	3	0.367197	0.00583755	IPI00331514, IPI00471441, IPI00108125	610	3	13588	22.2754	0.999995	0.118759	9.61408
GOTERM_BP_FAT	GO:0017014~protein amino acid nitrosylation	3	0.367197	0.00583755	IPI00129191, IPI00109482, IPI00555004, IPI00229030	610	3	13588	22.2754	0.999995	0.118759	9.61408
GOTERM_BP_FAT	GO:0006452~translational frameshifting	3	0.367197	0.00583755	IPI00331514, IPI00471441, IPI00108125	610	3	13588	22.2754	0.999995	0.118759	9.61408
GOTERM_BP_FAT	GO:0022403~cell cycle phase	26	3.18237	0.00684581	IPI00849275, IPI00831504, IPI00113536, IPI00551236, IPI00132942, IPI00108388, IPI00662501, IPI00889938, IPI00112251, IPI00874587, IPI00845638, IPI00606586, IPI00420481, IPI00126400, IPI00405665, IPI00123181, IPI00126048, IPI00475138, IPI00669522, IPI00461309, IPI00776026, IPI00828848, IPI00230264, IPI00134621, IPI00406377, IPI00117352, IPI00120413, IPI00830513, IPI00649157, IPI00126133, IPI007984…	610	328	13588	1.76573	0.999999	0.136538	11.1837
GOTERM_BP_FAT	GO:0031110~regulation of microtubule polymerization or depolymerization	6	0.734394	0.00742022	IPI00874946, IPI00649157, IPI00111265, IPI00118075, IPI00130920, IPI00475138, IPI00551236, IPI00895965, IPI00669522, IPI00460717, IPI00894724	610	28	13588	4.7733	1	0.145762	12.0665
GOTERM_BP_FAT	GO:0006508~proteolysis	64	7.83354	0.00747115	IPI00761765, IPI00165706, IPI00622235, IPI00108388, IPI00283862, IPI00129105, IPI00623570, IPI00123181, IPI00875197, IPI00116712, IPI00660718, IPI00652998, IPI00849985, IPI00402913, IPI00123313, IPI00775880, IPI00128108, IPI00337053, IPI00420745, IPI00608097, IPI00129526, IPI00881491, IPI00313962, IPI00108762, IPI00749707, IPI00856292, IPI00850217, IPI00119239, IPI00885943, IPI00719897, IPI006529…	610	1034	13588	1.37875	1	0.145321	12.1444
GOTERM_BP_FAT	GO:0051301~cell division	23	2.81518	0.00800419	IPI00849275, IPI00849293, IPI00457611, IPI00757312, IPI00648670, IPI00626176, IPI00132942, IPI00108388, IPI00889938, IPI00848816, IPI00874587, IPI00845638, IPI00606586, IPI00409405, IPI00405665, IPI00123181, IPI00124787, IPI00669522, IPI00416280, IPI00420580, IPI00605733, IPI00461309, IPI00515330, IPI00776026, IPI00890117, IPI00828848, IPI00124264, IPI00134621, IPI00515398, IPI00338604, IPI001204…	610	281	13588	1.82325	1	0.153457	12.9554
GOTERM_BP_FAT	GO:0009109~coenzyme catabolic process	6	0.734394	0.00864254	IPI00336324, IPI00135231, IPI00622780, IPI00471091, IPI00881318, IPI00113141, IPI00323592	610	29	13588	4.60871	1	0.163189	13.9174
GOTERM_BP_FAT	GO:0000279~M phase	23	2.81518	0.00869437	IPI00849275, IPI00551236, IPI00132942, IPI00108388, IPI00662501, IPI00112251, IPI00889938, IPI00874587, IPI00845638, IPI00606586, IPI00126400, IPI00420481, IPI00405665, IPI00123181, IPI00126048, IPI00475138, IPI00669522, IPI00461309, IPI00776026, IPI00828848, IPI00230264, IPI00134621, IPI00117352, IPI00120413, IPI00649157, IPI00126133, IPI00798468, IPI00399663, IPI00321978, IPI00172197, IPI003480…	610	283	13588	1.81037	1	0.162616	13.9951
GOTERM_BP_FAT	GO:0055002~striated muscle cell development	8	0.979192	0.00997614	IPI00114894, IPI00756257, IPI00885570, IPI00757312, IPI00785346, IPI00749707, IPI00654242, IPI00626176, IPI00857335, IPI00754167, IPI00338604, IPI00515398, IPI00874482, IPI00114593, IPI00604969, IPI00309844, IPI00403938, IPI00785310, IPI00136929, IPI00785360, IPI00648161, IPI00856609, IPI00110827	610	54	13588	3.30006	1	0.182734	15.895
GOTERM_BP_FAT	GO:0048729~tissue morphogenesis	20	2.44798	0.0108324	IPI00785346, IPI00131148, IPI00654242, IPI00759922, IPI00266899, IPI00625995, IPI00831431, IPI00851023, IPI00848816, IPI00470077, IPI00403938, IPI00409405, IPI00785310, IPI00831626, IPI00224740, IPI00131336, IPI00230365, IPI00830884, IPI00889213, IPI00890117, IPI00230005, IPI00229784, IPI00754167, IPI00894855, IPI00762434, IPI00114593, IPI00122621, IPI00118190, IPI00131368, IPI00407505, IPI007623…	610	238	13588	1.87188	1	0.195148	17.1422
GOTERM_BP_FAT	GO:0042743~hydrogen peroxide metabolic process	5	0.611995	0.010912	IPI00130589, IPI00650052, IPI00117264, IPI00461384, IPI00135857, IPI00848536, IPI00605254, IPI00117910, IPI00121788	610	20	13588	5.56885	1	0.194762	17.2572
GOTERM_BP_FAT	GO:0016192~vesicle-mediated transport	33	4.03917	0.0109744	IPI00404997, IPI00129677, IPI00129959, IPI00551524, IPI00762919, IPI00648674, IPI00857514, IPI00223437, IPI00131459, IPI00880342, IPI00309844, IPI00221613, IPI00221615, IPI00761433, IPI00221614, IPI00331663, IPI00816910, IPI00755697, IPI00458068, IPI00515398, IPI00112536, IPI00114855, IPI00135730, IPI00169916, IPI00121600, IPI00648173, IPI00133920, IPI00757312, IPI00626176, IPI00378015, IPI005514…	610	466	13588	1.57744	1	0.19411	17.3473
GOTERM_BP_FAT	GO:0006449~regulation of translational termination	3	0.367197	0.0113287	IPI00331514, IPI00471441, IPI00108125	610	4	13588	16.7066	1	0.198069	17.8569
GOTERM_BP_FAT	GO:0000902~cell morphogenesis	24	2.93758	0.0120631	IPI00128973, IPI00757312, IPI00752147, IPI00131148, IPI00753434, IPI00453913, IPI00856779, IPI00551236, IPI00626176, IPI00830647, IPI00851023, IPI00848816, IPI00470077, IPI00309844, IPI00409405, IPI00123181, IPI00312128, IPI00556879, IPI00475138, IPI00136000, IPI00421137, IPI00117288, IPI00229069, IPI00889213, IPI00420924, IPI00130589, IPI00874946, IPI00624192, IPI00453895, IPI00890117, IPI008948…	610	309	13588	1.73013	1	0.207809	18.9042
GOTERM_BP_FAT	GO:0051187~cofactor catabolic process	6	0.734394	0.0131292	IPI00336324, IPI00135231, IPI00622780, IPI00471091, IPI00881318, IPI00113141, IPI00323592	610	32	13588	4.17664	1	0.222249	20.4018
GOTERM_BP_FAT	GO:0000904~cell morphogenesis involved in differentiation	18	2.20318	0.0147619	IPI00128973, IPI00757312, IPI00131148, IPI00753434, IPI00551236, IPI00626176, IPI00830647, IPI00470077, IPI00123181, IPI00312128, IPI00475138, IPI00556879, IPI00421137, IPI00117288, IPI00229069, IPI00130589, IPI00874946, IPI00420924, IPI00624192, IPI00453895, IPI00894855, IPI00322209, IPI00515398, IPI00338604, IPI00460717, IPI00109256, IPI00649157, IPI00118190, IPI00621842, IPI00135857, IPI008902…	610	212	13588	1.89131	1	0.24442	22.6452
GOTERM_BP_FAT	GO:0006605~protein targeting	13	1.59119	0.0162968	IPI00323881, IPI00849505, IPI00461515, IPI00851023, IPI00331444, IPI00622283, IPI00853924, IPI00889213, IPI00828266, IPI00118384, IPI00626994, IPI00754545, IPI00742334, IPI00112414, IPI00134621, IPI00473203, IPI00126133, IPI00230707, IPI00229613, IPI00230682, IPI00116498, IPI00848566, IPI00885651, IPI00890208, IPI00884482, IPI00880644	610	133	13588	2.1773	1	0.264248	24.6997
GOTERM_BP_FAT	GO:0006936~muscle contraction	8	0.979192	0.0173034	IPI00114894, IPI00756257, IPI00749707, IPI00759922, IPI00266899, IPI00229030, IPI00831431, IPI00420807, IPI00117043, IPI00604969, IPI00129191, IPI00830704, IPI00831626, IPI00830884, IPI00652543	610	60	13588	2.97005	1	0.276078	26.019
GOTERM_BP_FAT	GO:0006099~tricarboxylic acid cycle	5	0.611995	0.01794	IPI00336324, IPI00135231, IPI00622780, IPI00113141, IPI00323592	610	23	13588	4.84248	1	0.282584	26.8421
GOTERM_BP_FAT	GO:0051146~striated muscle cell differentiation	10	1.22399	0.0180477	IPI00885570, IPI00785346, IPI00757312, IPI00749707, IPI00654242, IPI00626176, IPI00874482, IPI00228583, IPI00604969, IPI00403938, IPI00309844, IPI00785310, IPI00123181, IPI00136929, IPI00648161, IPI00856609, IPI00110827, IPI00114894, IPI00756257, IPI00857335, IPI00754167, IPI00515398, IPI00338604, IPI00114593, IPI00785360	610	89	13588	2.50286	1	0.281925	26.9805
GOTERM_BP_FAT	GO:0032392~DNA geometric change	4	0.489596	0.018301	IPI00323820, IPI00458851, IPI00461809, IPI00621282, IPI00123881, IPI00126396, IPI00875792, IPI00761360, IPI00420261	610	13	13588	6.85397	1	0.283195	27.305
GOTERM_BP_FAT	GO:0015669~gas transport	4	0.489596	0.018301	IPI00469114, IPI00553333, IPI00856927, IPI00751307, IPI00845802, IPI00664029, IPI00125787, IPI00316491, IPI00875584, IPI00856352, IPI00875929, IPI00762198, IPI00831055, IPI00857391, IPI00133148, IPI00555131	610	13	13588	6.85397	1	0.283195	27.305
GOTERM_BP_FAT	GO:0014866~skeletal myofibril assembly	3	0.367197	0.018323	IPI00114894, IPI00654242, IPI00754167, IPI00114593, IPI00110827	610	5	13588	13.3652	1	0.281422	27.3331
GOTERM_BP_FAT	GO:0055001~muscle cell development	8	0.979192	0.0188169	IPI00114894, IPI00756257, IPI00885570, IPI00757312, IPI00785346, IPI00749707, IPI00654242, IPI00626176, IPI00857335, IPI00754167, IPI00338604, IPI00515398, IPI00874482, IPI00114593, IPI00604969, IPI00309844, IPI00403938, IPI00785310, IPI00136929, IPI00785360, IPI00648161, IPI00856609, IPI00110827	610	61	13588	2.92137	1	0.285787	27.9618
GOTERM_BP_FAT	GO:0009820~alkaloid metabolic process	5	0.611995	0.0207842	IPI00336324, IPI00124692, IPI00467833, IPI00471091, IPI00132080, IPI00881318	610	24	13588	4.64071	1	0.308561	30.4152
GOTERM_BP_FAT	GO:0042542~response to hydrogen peroxide	5	0.611995	0.0207842	IPI00130589, IPI00650052, IPI00117264, IPI00461384, IPI00135857, IPI00848536, IPI00605254, IPI00117910, IPI00121788	610	24	13588	4.64071	1	0.308561	30.4152
GOTERM_BP_FAT	GO:0046356~acetyl-CoA catabolic process	5	0.611995	0.0207842	IPI00336324, IPI00135231, IPI00622780, IPI00113141, IPI00323592	610	24	13588	4.64071	1	0.308561	30.4152
GOTERM_BP_FAT	GO:0006769~nicotinamide metabolic process	5	0.611995	0.0207842	IPI00336324, IPI00124692, IPI00467833, IPI00471091, IPI00132080, IPI00881318	610	24	13588	4.64071	1	0.308561	30.4152
GOTERM_BP_FAT	GO:0046496~nicotinamide nucleotide metabolic process	5	0.611995	0.0207842	IPI00336324, IPI00124692, IPI00467833, IPI00471091, IPI00132080, IPI00881318	610	24	13588	4.64071	1	0.308561	30.4152
GOTERM_BP_FAT	GO:0051130~positive regulation of cellular component organization	12	1.46879	0.0210128	IPI00331514, IPI00111265, IPI00850217, IPI00885943, IPI00890117, IPI00762919, IPI00674226, IPI00165854, IPI00379103, IPI00468717, IPI00848816, IPI00409405, IPI00649841, IPI00399663, IPI00321978, IPI00849626, IPI00471441, IPI00108125, IPI00127942, IPI00127415	610	122	13588	2.19102	1	0.309229	30.6951
GOTERM_BP_FAT	GO:0010927~cellular component assembly involved in morphogenesis	6	0.734394	0.0212413	IPI00114894, IPI00885570, IPI00756257, IPI00757312, IPI00749707, IPI00654242, IPI00626176, IPI00857335, IPI00754167, IPI00338604, IPI00515398, IPI00874482, IPI00114593, IPI00604969, IPI00136929, IPI00648161, IPI00856609, IPI00110827	610	36	13588	3.71257	1	0.309885	30.9739
GOTERM_BP_FAT	GO:0006739~NADP metabolic process	4	0.489596	0.0225311	IPI00124692, IPI00467833, IPI00471091, IPI00132080, IPI00881318	610	14	13588	6.3644	1	0.323229	32.5277
GOTERM_BP_FAT	GO:0032496~response to lipopolysaccharide	6	0.734394	0.0262993	IPI00474243, IPI00120983, IPI00831504, IPI00119663, IPI00555004, IPI00117910, IPI00750828, IPI00830513	610	38	13588	3.51717	1	0.364189	36.8805
GOTERM_BP_FAT	GO:0046516~hypusine metabolic process	3	0.367197	0.0266752	IPI00331514, IPI00471441, IPI00108125	610	6	13588	11.1377	1	0.365983	37.2998
GOTERM_BP_FAT	GO:0055003~cardiac myofibril assembly	3	0.367197	0.0266752	IPI00756257, IPI00757312, IPI00604969, IPI00749707, IPI00654242, IPI00626176, IPI00754167, IPI00338604, IPI00515398, IPI00114593	610	6	13588	11.1377	1	0.365983	37.2998
GOTERM_BP_FAT	GO:0006448~regulation of translational elongation	3	0.367197	0.0266752	IPI00331514, IPI00471441, IPI00108125	610	6	13588	11.1377	1	0.365983	37.2998
GOTERM_BP_FAT	GO:0008612~peptidyl-lysine modification to hypusine	3	0.367197	0.0266752	IPI00331514, IPI00471441, IPI00108125	610	6	13588	11.1377	1	0.365983	37.2998
GOTERM_BP_FAT	GO:0007517~muscle organ development	15	1.83599	0.0269635	IPI00757312, IPI00785346, IPI00875000, IPI00749707, IPI00654242, IPI00626176, IPI00759922, IPI00266899, IPI00663627, IPI00130102, IPI00831431, IPI00604969, IPI00309844, IPI00403938, IPI00785310, IPI00831626, IPI00830884, IPI00110827, IPI00114894, IPI00756257, IPI00128986, IPI00754167, IPI00338604, IPI00515398, IPI00114593, IPI00407505, IPI00337978, IPI00337976, IPI00830704, IPI00785360, IPI006252…	610	176	13588	1.89847	1	0.366793	37.6197
GOTERM_BP_FAT	GO:0008015~blood circulation	11	1.34639	0.0271638	IPI00130589, IPI00830535, IPI00111265, IPI00311682, IPI00555004, IPI00229030, IPI00831431, IPI00420807, IPI00117043, IPI00114329, IPI00129191, IPI00830704, IPI00831626, IPI00126195, IPI00135857, IPI00830884, IPI00652543	610	111	13588	2.20747	1	0.36664	37.841
GOTERM_BP_FAT	GO:0003013~circulatory system process	11	1.34639	0.0271638	IPI00130589, IPI00830535, IPI00111265, IPI00311682, IPI00555004, IPI00229030, IPI00831431, IPI00420807, IPI00117043, IPI00114329, IPI00129191, IPI00830704, IPI00831626, IPI00126195, IPI00135857, IPI00830884, IPI00652543	610	111	13588	2.20747	1	0.36664	37.841
GOTERM_BP_FAT	GO:0000059~protein import into nucleus, docking	4	0.489596	0.0272459	IPI00626994, IPI00323881, IPI00742334, IPI00112414, IPI00461515, IPI00331444	610	15	13588	5.94011	1	0.365221	37.9315
GOTERM_BP_FAT	GO:0030048~actin filament-based movement	4	0.489596	0.0272459	IPI00757312, IPI00123181, IPI00753434, IPI00626176, IPI00338604, IPI00515398, IPI00453996, IPI00109256	610	15	13588	5.94011	1	0.365221	37.9315
GOTERM_BP_FAT	GO:0045727~positive regulation of translation	4	0.489596	0.0272459	IPI00331514, IPI00230365, IPI00471441, IPI00108125	610	15	13588	5.94011	1	0.365221	37.9315
GOTERM_BP_FAT	GO:0010638~positive regulation of organelle organization	7	0.856793	0.0280194	IPI00111265, IPI00850217, IPI00890117, IPI00674226, IPI00165854, IPI00379103, IPI00468717, IPI00848816, IPI00409405, IPI00649841, IPI00399663, IPI00321978, IPI00849626, IPI00127942, IPI00127415	610	52	13588	2.99861	1	0.371164	38.7782
GOTERM_BP_FAT	GO:0006403~RNA localization	8	0.979192	0.0298774	IPI00331514, IPI00674226, IPI00468717, IPI00114407, IPI00889986, IPI00311103, IPI00649841, IPI00464391, IPI00849626, IPI00828488, IPI00108125, IPI00127415, IPI00553777	610	67	13588	2.65975	1	0.388139	40.7676
GOTERM_BP_FAT	GO:0030030~cell projection organization	23	2.81518	0.0300876	IPI00128973, IPI00138232, IPI00757312, IPI00131148, IPI00753434, IPI00453913, IPI00551236, IPI00626176, IPI00830647, IPI00848816, IPI00470077, IPI00309844, IPI00409405, IPI00123181, IPI00556879, IPI00475138, IPI00421137, IPI00649604, IPI00894724, IPI00420924, IPI00874946, IPI00130589, IPI00624192, IPI00118075, IPI00890117, IPI00895965, IPI00894855, IPI00515398, IPI00338604, IPI00460717, IPI001092…	610	319	13588	1.60606	1	0.387939	40.9888
GOTERM_BP_FAT	GO:0034404~nucleobase, nucleoside and nucleotide biosynthetic process	15	1.83599	0.0305627	IPI00331146, IPI00331302, IPI00379441, IPI00551485, IPI00315127, IPI00311682, IPI00471091, IPI00649586, IPI00624863, IPI00265406, IPI00380280, IPI00625950, IPI00131459, IPI00857388, IPI00319385, IPI00126195, IPI00881318, IPI00268145, IPI00322096, IPI00127417, IPI00830256, IPI00122862	610	179	13588	1.86665	1	0.390405	41.4859
GOTERM_BP_FAT	GO:0034654~nucleobase, nucleoside, nucleotide and nucleic acid biosynthetic process	15	1.83599	0.0305627	IPI00331146, IPI00331302, IPI00379441, IPI00551485, IPI00315127, IPI00311682, IPI00471091, IPI00649586, IPI00624863, IPI00265406, IPI00380280, IPI00625950, IPI00131459, IPI00857388, IPI00319385, IPI00126195, IPI00881318, IPI00268145, IPI00322096, IPI00127417, IPI00830256, IPI00122862	610	179	13588	1.86665	1	0.390405	41.4859
GOTERM_BP_FAT	GO:0009060~aerobic respiration	5	0.611995	0.0309026	IPI00336324, IPI00135231, IPI00622780, IPI00113141, IPI00323592	610	27	13588	4.12508	1	0.391484	41.8391
GOTERM_BP_FAT	GO:0031111~negative regulation of microtubule polymerization or depolymerization	4	0.489596	0.0324431	IPI00649157, IPI00118075, IPI00130920, IPI00475138, IPI00551236, IPI00895965, IPI00669522, IPI00894724	610	16	13588	5.56885	1	0.404261	43.4148
GOTERM_BP_FAT	GO:0010608~posttranscriptional regulation of gene expression	13	1.59119	0.0341088	IPI00331514, IPI00126006, IPI00131138, IPI00776162, IPI00406377, IPI00123886, IPI00224644, IPI00817040, IPI00466032, IPI00108271, IPI00622780, IPI00230365, IPI00855179, IPI00336873, IPI00471441, IPI00417155, IPI00108125	610	148	13588	1.95662	1	0.417784	45.0734
GOTERM_BP_FAT	GO:0019748~secondary metabolic process	8	0.979192	0.0343696	IPI00336324, IPI00895962, IPI00124692, IPI00134435, IPI00467833, IPI00471091, IPI00555004, IPI00132080, IPI00881318, IPI00129538	610	69	13588	2.58266	1	0.417866	45.3289
GOTERM_BP_FAT	GO:0051186~cofactor metabolic process	15	1.83599	0.034501	IPI00336324, IPI00130589, IPI00830535, IPI00135231, IPI00409019, IPI00124692, IPI00467833, IPI00471091, IPI00323592, IPI00113141, IPI00114329, IPI00126248, IPI00283531, IPI00555023, IPI00762047, IPI00622780, IPI00135857, IPI00132080, IPI00881318, IPI00122862, IPI00752027	610	182	13588	1.83589	1	0.416749	45.4572
GOTERM_BP_FAT	GO:0019362~pyridine nucleotide metabolic process	5	0.611995	0.0348164	IPI00336324, IPI00124692, IPI00467833, IPI00471091, IPI00132080, IPI00881318	610	28	13588	3.97775	1	0.41734	45.7639
GOTERM_BP_FAT	GO:0014020~primary neural tube formation	6	0.734394	0.038566	IPI00407505, IPI00409405, IPI00621842, IPI00890117, IPI00625995, IPI00229784, IPI00224740, IPI00625217, IPI00762434, IPI00890246, IPI00848816, IPI00470077	610	42	13588	3.1822	1	0.448497	49.2891
GOTERM_BP_FAT	GO:0006259~DNA metabolic process	28	3.42717	0.0393361	IPI00120344, IPI00880601, IPI00331302, IPI00831504, IPI00224152, IPI00130959, IPI00749707, IPI00850217, IPI00320016, IPI00315127, IPI00165854, IPI00379103, IPI00830976, IPI00462291, IPI00330880, IPI00464138, IPI00123886, IPI00604969, IPI00319607, IPI00308498, IPI00850755, IPI00123881, IPI00123119, IPI00113870, IPI00130589, IPI00756257, IPI00346073, IPI00126396, IPI00230264, IPI00406377, IPI001332…	610	421	13588	1.4815	1	0.452741	49.9858
GOTERM_BP_FAT	GO:0006979~response to oxidative stress	9	1.10159	0.0409572	IPI00130589, IPI00650052, IPI00830535, IPI00117264, IPI00135231, IPI00117910, IPI00114329, IPI00317902, IPI00309844, IPI00461384, IPI00135857, IPI00605254, IPI00848536, IPI00875197, IPI00121788	610	87	13588	2.30435	1	0.464033	51.4231
GOTERM_BP_FAT	GO:0033554~cellular response to stress	27	3.30477	0.0413953	IPI00230427, IPI00120344, IPI00875791, IPI00339468, IPI00224152, IPI00850217, IPI00320016, IPI00848943, IPI00165854, IPI00379103, IPI00606310, IPI00462291, IPI00131695, IPI00330880, IPI00464138, IPI00123886, IPI00319607, IPI00308498, IPI00850755, IPI00133333, IPI00123119, IPI00850630, IPI00461384, IPI00319992, IPI00605254, IPI00848536, IPI00113870, IPI00130589, IPI00346073, IPI00119663, IPI002302…	610	404	13588	1.4887	1	0.46527	51.8048
GOTERM_BP_FAT	GO:0034614~cellular response to reactive oxygen species	4	0.489596	0.0442615	IPI00130589, IPI00461384, IPI00135857, IPI00848536, IPI00605254, IPI00117910, IPI00121788	610	18	13588	4.95009	1	0.486024	54.2332
GOTERM_BP_FAT	GO:0051170~nuclear import	7	0.856793	0.0446099	IPI00626994, IPI00323881, IPI00889986, IPI00126133, IPI00849505, IPI00742334, IPI00112414, IPI00134621, IPI00461515, IPI00331444, IPI00880644, IPI00553777	610	58	13588	2.68841	1	0.486351	54.5204
GOTERM_BP_FAT	GO:0006098~pentose-phosphate shunt	3	0.367197	0.0469212	IPI00124692, IPI00467833, IPI00132080	610	8	13588	8.35328	1	0.501757	56.383
GOTERM_BP_FAT	GO:0009112~nucleobase metabolic process	4	0.489596	0.0508647	IPI00625950, IPI00380280, IPI00474243, IPI00857388, IPI00119663, IPI00830256	610	19	13588	4.68956	1	0.528351	59.3963
GOTERM_BP_FAT	GO:0031069~hair follicle morphogenesis	4	0.489596	0.0508647	IPI00131148, IPI00468956, IPI00894855, IPI00131336, IPI00122621	610	19	13588	4.68956	1	0.528351	59.3963
GOTERM_BP_FAT	GO:0044271~nitrogen compound biosynthetic process	21	2.57038	0.0531926	IPI00115620, IPI00331302, IPI00379441, IPI00109482, IPI00551485, IPI00315127, IPI00311682, IPI00471091, IPI00229030, IPI00830977, IPI00330804, IPI00625950, IPI00131459, IPI00857388, IPI00129191, IPI00652731, IPI00126195, IPI00881318, IPI00322096, IPI00830256, IPI00122862, IPI00117312, IPI00331146, IPI00894970, IPI00227855, IPI00649586, IPI00624863, IPI00265406, IPI00380280, IPI00319385, IPI002681…	610	302	13588	1.54895	1	0.542255	61.0818
GOTERM_BP_FAT	GO:0009408~response to heat	5	0.611995	0.0532146	IPI00130589, IPI00875791, IPI00464223, IPI00339468, IPI00346073, IPI00875000, IPI00850630, IPI00848943, IPI00135857, IPI00133208	610	32	13588	3.48053	1	0.539951	61.0974
GOTERM_BP_FAT	GO:0043039~tRNA aminoacylation	6	0.734394	0.053818	IPI00339916, IPI00322828, IPI00112555, IPI00130353, IPI00461469, IPI00849505, IPI00673707, IPI00880644	610	46	13588	2.90549	1	0.541654	61.5232
GOTERM_BP_FAT	GO:0006418~tRNA aminoacylation for protein translation	6	0.734394	0.053818	IPI00339916, IPI00322828, IPI00112555, IPI00130353, IPI00461469, IPI00849505, IPI00673707, IPI00880644	610	46	13588	2.90549	1	0.541654	61.5232
GOTERM_BP_FAT	GO:0043038~amino acid activation	6	0.734394	0.053818	IPI00339916, IPI00322828, IPI00112555, IPI00130353, IPI00461469, IPI00849505, IPI00673707, IPI00880644	610	46	13588	2.90549	1	0.541654	61.5232
GOTERM_BP_FAT	GO:0019725~cellular homeostasis	23	2.81518	0.0584364	IPI00224152, IPI00117264, IPI00136703, IPI00623155, IPI00759922, IPI00856779, IPI00266899, IPI00608020, IPI00674226, IPI00127358, IPI00468717, IPI00114329, IPI00266281, IPI00136000, IPI00134058, IPI00848536, IPI00605254, IPI00828909, IPI00130589, IPI00650052, IPI00830535, IPI00228379, IPI00116254, IPI00226993, IPI00117910, IPI00675092, IPI00225275, IPI00129577, IPI00625129, IPI00649841, IPI008549…	610	343	13588	1.49369	1	0.569753	64.6402
GOTERM_BP_FAT	GO:0051235~maintenance of location	5	0.611995	0.0584969	IPI00405522, IPI00131138, IPI00399663, IPI00752419, IPI00224740, IPI00131695	610	33	13588	3.37506	1	0.567697	64.6794
GOTERM_BP_FAT	GO:0030518~steroid hormone receptor signaling pathway	4	0.489596	0.0653992	IPI00127989, IPI00230139, IPI00830611, IPI00830960, IPI00227392	610	21	13588	4.24294	1	0.607307	68.8932
GOTERM_BP_FAT	GO:0006308~DNA catabolic process	4	0.489596	0.0653992	IPI00130589, IPI00308498, IPI00850217, IPI00135857, IPI00165854, IPI00379103, IPI00129577	610	21	13588	4.24294	1	0.607307	68.8932
GOTERM_BP_FAT	GO:0031175~neuron projection development	16	1.95838	0.0659079	IPI00128973, IPI00138232, IPI00757312, IPI00131148, IPI00753434, IPI00551236, IPI00626176, IPI00830647, IPI00470077, IPI00309844, IPI00475138, IPI00556879, IPI00421137, IPI00894724, IPI00874946, IPI00420924, IPI00624192, IPI00118075, IPI00895965, IPI00894855, IPI00515398, IPI00338604, IPI00460717, IPI00109256, IPI00649157, IPI00118190, IPI00130920, IPI00621842, IPI00890246, IPI00313962	610	218	13588	1.63489	1	0.607811	69.1842
GOTERM_BP_FAT	GO:0002237~response to molecule of bacterial origin	6	0.734394	0.0672488	IPI00474243, IPI00120983, IPI00831504, IPI00119663, IPI00555004, IPI00117910, IPI00750828, IPI00830513	610	49	13588	2.7276	1	0.613044	69.9391
GOTERM_BP_FAT	GO:0008217~regulation of blood pressure	7	0.856793	0.0703969	IPI00130589, IPI00129191, IPI00830704, IPI00831626, IPI00311682, IPI00555004, IPI00135857, IPI00229030, IPI00831431, IPI00830884, IPI00117043, IPI00652543	610	65	13588	2.39889	1	0.628069	71.6436
GOTERM_BP_FAT	GO:0006270~DNA replication initiation	3	0.367197	0.0710928	IPI00323820, IPI00123881, IPI00126396	610	10	13588	6.68262	1	0.629426	72.0078
GOTERM_BP_FAT	GO:0015980~energy derivation by oxidation of organic compounds	9	1.10159	0.072626	IPI00127989, IPI00336324, IPI00331361, IPI00135231, IPI00622780, IPI00652799, IPI00229796, IPI00830960, IPI00225275, IPI00113141, IPI00323592	610	98	13588	2.0457	1	0.635195	72.7949
GOTERM_BP_FAT	GO:0034599~cellular response to oxidative stress	4	0.489596	0.0733015	IPI00130589, IPI00461384, IPI00135857, IPI00848536, IPI00605254, IPI00117910, IPI00121788	610	22	13588	4.05007	1	0.636367	73.135
GOTERM_BP_FAT	GO:0050658~RNA transport	7	0.856793	0.0746579	IPI00331514, IPI00889986, IPI00311103, IPI00649841, IPI00674226, IPI00849626, IPI00468717, IPI00108125, IPI00828488, IPI00114407, IPI00553777, IPI00127415	610	66	13588	2.36254	1	0.641027	73.8059
GOTERM_BP_FAT	GO:0051236~establishment of RNA localization	7	0.856793	0.0746579	IPI00331514, IPI00889986, IPI00311103, IPI00649841, IPI00674226, IPI00849626, IPI00468717, IPI00108125, IPI00828488, IPI00114407, IPI00553777, IPI00127415	610	66	13588	2.36254	1	0.641027	73.8059
GOTERM_BP_FAT	GO:0050657~nucleic acid transport	7	0.856793	0.0746579	IPI00331514, IPI00889986, IPI00311103, IPI00649841, IPI00674226, IPI00849626, IPI00468717, IPI00108125, IPI00828488, IPI00114407, IPI00553777, IPI00127415	610	66	13588	2.36254	1	0.641027	73.8059
GOTERM_BP_FAT	GO:0000302~response to reactive oxygen species	5	0.611995	0.0759426	IPI00130589, IPI00650052, IPI00117264, IPI00461384, IPI00135857, IPI00848536, IPI00605254, IPI00117910, IPI00121788	610	36	13588	3.09381	1	0.645218	74.4267
GOTERM_BP_FAT	GO:0001841~neural tube formation	6	0.734394	0.0771443	IPI00407505, IPI00409405, IPI00621842, IPI00890117, IPI00625995, IPI00229784, IPI00224740, IPI00625217, IPI00762434, IPI00890246, IPI00848816, IPI00470077	610	51	13588	2.62064	1	0.648906	74.9949
GOTERM_BP_FAT	GO:0034101~erythrocyte homeostasis	6	0.734394	0.0771443	IPI00469114, IPI00123645, IPI00856927, IPI00856779, IPI00845802, IPI00664029, IPI00125787, IPI00875584, IPI00856352, IPI00121887, IPI00875929, IPI00136000, IPI00857391, IPI00224168, IPI00605254, IPI00848536, IPI00121788	610	51	13588	2.62064	1	0.648906	74.9949
GOTERM_BP_FAT	GO:0042692~muscle cell differentiation	10	1.22399	0.0795581	IPI00885570, IPI00785346, IPI00757312, IPI00749707, IPI00654242, IPI00626176, IPI00874482, IPI00228583, IPI00604969, IPI00403938, IPI00309844, IPI00785310, IPI00123181, IPI00136929, IPI00648161, IPI00856609, IPI00110827, IPI00114894, IPI00756257, IPI00857335, IPI00754167, IPI00515398, IPI00338604, IPI00114593, IPI00785360	610	117	13588	1.90388	1	0.658392	76.1004
GOTERM_BP_FAT	GO:0048730~epidermis morphogenesis	4	0.489596	0.0816057	IPI00131148, IPI00468956, IPI00894855, IPI00131336, IPI00122621	610	23	13588	3.87398	1	0.665826	77.0019
GOTERM_BP_FAT	GO:0043193~positive regulation of gene-specific transcription	5	0.611995	0.082277	IPI00458851, IPI00461809, IPI00831504, IPI00621282, IPI00453895, IPI00312128, IPI00875792, IPI00117288, IPI00462291, IPI00830513, IPI00761360, IPI00420261	610	37	13588	3.01019	1	0.666691	77.2904
GOTERM_BP_FAT	GO:0046165~alcohol biosynthetic process	5	0.611995	0.082277	IPI00120983, IPI00127206, IPI00131228, IPI00467833, IPI00474820, IPI00132682	610	37	13588	3.01019	1	0.666691	77.2904
GOTERM_BP_FAT	GO:0007242~intracellular signaling cascade	51	6.24235	0.0826475	IPI00230139, IPI00230427, IPI00121183, IPI00323897, IPI00651918, IPI00742329, IPI00761379, IPI00309844, IPI00761909, IPI00221613, IPI00626688, IPI00221615, IPI00221614, IPI00331663, IPI00853924, IPI00227392, IPI00317740, IPI00127989, IPI00420924, IPI00130589, IPI00119663, IPI00118767, IPI00230264, IPI00130449, IPI00117910, IPI00649157, IPI00648384, IPI00130489, IPI00170032, IPI00623208, IPI001357…	610	915	13588	1.24158	1	0.666156	77.4482
GOTERM_BP_FAT	GO:0000278~mitotic cell cycle	17	2.08078	0.0827184	IPI00849275, IPI00831504, IPI00113536, IPI00551236, IPI00132942, IPI00108388, IPI00662501, IPI00112251, IPI00889938, IPI00874587, IPI00845638, IPI00606586, IPI00405665, IPI00475138, IPI00669522, IPI00461309, IPI00776026, IPI00828848, IPI00134621, IPI00120413, IPI00830513, IPI00649157, IPI00126133, IPI00798468, IPI00399663, IPI00172197, IPI00336194	610	244	13588	1.55198	1	0.664243	77.4782
GOTERM_BP_FAT	GO:0006268~DNA unwinding during replication	3	0.367197	0.0843831	IPI00323820, IPI00123881, IPI00126396	610	11	13588	6.07511	1	0.669641	78.1736
GOTERM_BP_FAT	GO:0015671~oxygen transport	3	0.367197	0.0843831	IPI00469114, IPI00553333, IPI00751307, IPI00845802, IPI00831055, IPI00762198, IPI00133148, IPI00555131, IPI00316491	610	11	13588	6.07511	1	0.669641	78.1736
GOTERM_BP_FAT	GO:0007067~mitosis	14	1.71359	0.0855281	IPI00849275, IPI00461309, IPI00776026, IPI00132942, IPI00828848, IPI00108388, IPI00134621, IPI00662501, IPI00112251, IPI00889938, IPI00120413, IPI00874587, IPI00845638, IPI00606586, IPI00126133, IPI00405665, IPI00798468, IPI00399663, IPI00172197, IPI00669522, IPI00336194	610	190	13588	1.64135	1	0.672586	78.6401
GOTERM_BP_FAT	GO:0000280~nuclear division	14	1.71359	0.0855281	IPI00849275, IPI00461309, IPI00776026, IPI00132942, IPI00828848, IPI00108388, IPI00134621, IPI00662501, IPI00112251, IPI00889938, IPI00120413, IPI00874587, IPI00845638, IPI00606586, IPI00126133, IPI00405665, IPI00798468, IPI00399663, IPI00172197, IPI00669522, IPI00336194	610	190	13588	1.64135	1	0.672586	78.6401
GOTERM_BP_FAT	GO:0010766~negative regulation of sodium ion transport	2	0.244798	0.0876323	IPI00462445, IPI00471192, IPI00817013, IPI00649115	610	2	13588	22.2754	1	0.679682	79.473
GOTERM_BP_FAT	GO:0051351~positive regulation of ligase activity	2	0.244798	0.0876323	IPI00830535, IPI00850217, IPI00165854, IPI00379103, IPI00114329	610	2	13588	22.2754	1	0.679682	79.473
GOTERM_BP_FAT	GO:0051016~barbed-end actin filament capping	2	0.244798	0.0876323	IPI00308222, IPI00458127, IPI00753434, IPI00378015, IPI00109256	610	2	13588	22.2754	1	0.679682	79.473
GOTERM_BP_FAT	GO:0007109~cytokinesis, completion of separation	2	0.244798	0.0876323	IPI00849293, IPI00124264, IPI00420580	610	2	13588	22.2754	1	0.679682	79.473
GOTERM_BP_FAT	GO:0051409~response to nitrosative stress	2	0.244798	0.0876323	IPI00830535, IPI00555004, IPI00114329	610	2	13588	22.2754	1	0.679682	79.473
GOTERM_BP_FAT	GO:0019307~mannose biosynthetic process	2	0.244798	0.0876323	IPI00131228, IPI00474820, IPI00132682	610	2	13588	22.2754	1	0.679682	79.473
GOTERM_BP_FAT	GO:0018119~peptidyl-cysteine S-nitrosylation	2	0.244798	0.0876323	IPI00129191, IPI00555004, IPI00229030	610	2	13588	22.2754	1	0.679682	79.473
GOTERM_BP_FAT	GO:0006733~oxidoreduction coenzyme metabolic process	5	0.611995	0.0888627	IPI00336324, IPI00124692, IPI00467833, IPI00471091, IPI00132080, IPI00881318	610	38	13588	2.93097	1	0.682829	79.9457
GOTERM_BP_FAT	GO:0006749~glutathione metabolic process	4	0.489596	0.0902945	IPI00130589, IPI00283531, IPI00830535, IPI00135231, IPI00555023, IPI00135857, IPI00114329	610	24	13588	3.71257	1	0.686768	80.4829
GOTERM_BP_FAT	GO:0009165~nucleotide biosynthetic process	13	1.59119	0.0916585	IPI00331146, IPI00331302, IPI00379441, IPI00551485, IPI00315127, IPI00311682, IPI00471091, IPI00649586, IPI00624863, IPI00265406, IPI00131459, IPI00857388, IPI00319385, IPI00126195, IPI00881318, IPI00268145, IPI00322096, IPI00127417, IPI00122862	610	174	13588	1.66425	1	0.69034	80.982
GOTERM_BP_FAT	GO:0001838~embryonic epithelial tube formation	6	0.734394	0.0933686	IPI00407505, IPI00409405, IPI00621842, IPI00890117, IPI00625995, IPI00229784, IPI00224740, IPI00625217, IPI00762434, IPI00890246, IPI00848816, IPI00470077	610	54	13588	2.47505	1	0.695252	81.5908
GOTERM_BP_FAT	GO:0070647~protein modification by small protein conjugation or removal	9	1.10159	0.0948137	IPI00761765, IPI00165706, IPI00122955, IPI00850217, IPI00885943, IPI00652964, IPI00108388, IPI00379103, IPI00165854, IPI00762434, IPI00462445, IPI00798468, IPI00817013, IPI00313962, IPI00108762, IPI00336194	610	104	13588	1.92768	1	0.698982	82.0909
GOTERM_BP_FAT	GO:0006974~response to DNA damage stimulus	19	2.32558	0.09518	IPI00120344, IPI00230427, IPI00224152, IPI00850217, IPI00320016, IPI00165854, IPI00379103, IPI00606310, IPI00462291, IPI00330880, IPI00123886, IPI00464138, IPI00319607, IPI00308498, IPI00850755, IPI00123119, IPI00113870, IPI00130589, IPI00346073, IPI00119663, IPI00230264, IPI00133208, IPI00653466, IPI00129430, IPI00474243, IPI00135857, IPI00750828	610	287	13588	1.47468	1	0.698353	82.2156
GOTERM_BP_FAT	GO:0060606~tube closure	5	0.611995	0.0956935	IPI00407505, IPI00621842, IPI00625995, IPI00229784, IPI00224740, IPI00625217, IPI00762434, IPI00890246, IPI00470077	610	39	13588	2.85582	1	0.698315	82.3891
GOTERM_BP_FAT	GO:0043603~cellular amide metabolic process	5	0.611995	0.0956935	IPI00336324, IPI00124692, IPI00467833, IPI00471091, IPI00132080, IPI00881318	610	39	13588	2.85582	1	0.698315	82.3891
GOTERM_BP_FAT	GO:0001843~neural tube closure	5	0.611995	0.0956935	IPI00407505, IPI00621842, IPI00625995, IPI00229784, IPI00224740, IPI00625217, IPI00762434, IPI00890246, IPI00470077	610	39	13588	2.85582	1	0.698315	82.3891
GOTERM_BP_FAT	GO:0000087~M phase of mitotic cell cycle	14	1.71359	0.0966639	IPI00849275, IPI00461309, IPI00776026, IPI00132942, IPI00828848, IPI00108388, IPI00134621, IPI00662501, IPI00112251, IPI00889938, IPI00120413, IPI00874587, IPI00845638, IPI00606586, IPI00126133, IPI00405665, IPI00798468, IPI00399663, IPI00172197, IPI00669522, IPI00336194	610	194	13588	1.6075	1	0.700081	82.7125
GOTERM_BP_FAT	GO:0048812~neuron projection morphogenesis	13	1.59119	0.0976734	IPI00128973, IPI00757312, IPI00131148, IPI00753434, IPI00626176, IPI00551236, IPI00830647, IPI00470077, IPI00309844, IPI00475138, IPI00556879, IPI00421137, IPI00874946, IPI00420924, IPI00624192, IPI00894855, IPI00515398, IPI00338604, IPI00460717, IPI00109256, IPI00649157, IPI00118190, IPI00621842, IPI00890246, IPI00313962	610	176	13588	1.64534	1	0.701973	83.0431
GOTERM_BP_FAT	GO:0031532~actin cytoskeleton reorganization	3	0.367197	0.0983488	IPI00131138, IPI00123181, IPI00229069	610	12	13588	5.56885	1	0.702547	83.2609
GOTERM_BP_FAT	GO:0042744~hydrogen peroxide catabolic process	3	0.367197	0.0983488	IPI00461384, IPI00848536, IPI00605254, IPI00117910, IPI00121788	610	12	13588	5.56885	1	0.702547	83.2609
GOTERM_BP_FAT	GO:0018205~peptidyl-lysine modification	3	0.367197	0.0983488	IPI00331514, IPI00471441, IPI00108125	610	12	13588	5.56885	1	0.702547	83.2609
GOTERM_BP_FAT	GO:0070301~cellular response to hydrogen peroxide	3	0.367197	0.0983488	IPI00461384, IPI00848536, IPI00605254, IPI00117910, IPI00121788	610	12	13588	5.56885	1	0.702547	83.2609
GOTERM_BP_FAT	GO:0032508~DNA duplex unwinding	3	0.367197	0.0983488	IPI00323820, IPI00123881, IPI00126396	610	12	13588	5.56885	1	0.702547	83.2609
GOTERM_BP_FAT	GO:0019319~hexose biosynthetic process	4	0.489596	0.0993497	IPI00127206, IPI00131228, IPI00467833, IPI00474820, IPI00132682	610	25	13588	3.56407	1	0.704363	83.5788
GOTERM_BP_FAT	GO:0051651~maintenance of location in cell	4	0.489596	0.0993497	IPI00405522, IPI00131138, IPI00399663, IPI00752419, IPI00131695	610	25	13588	3.56407	1	0.704363	83.5788
P1
Category	Term	Count	%	PValue	Genes	List Total	Pop Hits	Pop Total	Fold Enrichment	Bonferroni	Benjamini	FDR
GOTERM_BP_FAT	GO:0006412~translation	59	7.48731	3.6006e-22	IPI00222546, IPI00222549, IPI00605141, IPI00756180, IPI00849155, IPI00466069, IPI00474174, IPI00409918, IPI00849793, IPI00261455, IPI00319231, IPI00308706, IPI00314950, IPI00162790, IPI00128202, IPI00755857, IPI00467197, IPI00153874, IPI00752782, IPI00461504, IPI00462005, IPI00555113, IPI00875584, IPI00881758, IPI00378437, IPI00880213, IPI00890863, IPI00775948, IPI00224505, IPI00118224, IPI006737…	562	319	13588	4.47178	6.90594e-19	6.90594e-19	6.16032e-19
GOTERM_BP_FAT	GO:0007017~microtubule-based process	40	5.07614	1.95142e-15	IPI00458204, IPI00120046, IPI00674226, IPI00127431, IPI00121558, IPI00662501, IPI00468717, IPI00112251, IPI00124954, IPI00895463, IPI00753326, IPI00338039, IPI00421137, IPI00665335, IPI00850173, IPI00828848, IPI00874846, IPI00117352, IPI00117350, IPI00230074, IPI00649157, IPI00466390, IPI00672924, IPI00130920, IPI00117348, IPI00323800, IPI00311175, IPI00720123, IPI00313962, IPI00109073, IPI001290…	562	211	13588	4.58349	3.83293e-12	1.91647e-12	3.41949e-12
GOTERM_BP_FAT	GO:0007018~microtubule-based movement	28	3.5533	3.38833e-15	IPI00129028, IPI00458204, IPI00555125, IPI00126443, IPI00109420, IPI00121558, IPI00662501, IPI00112251, IPI00874587, IPI00169463, IPI00124954, IPI00122928, IPI00131084, IPI00753326, IPI00338039, IPI00421137, IPI00665335, IPI00110753, IPI00465809, IPI00653686, IPI00109061, IPI00403810, IPI00850173, IPI00119876, IPI00828848, IPI00117352, IPI00117350, IPI00466390, IPI00117348, IPI00323800, IPI003996…	562	101	13588	6.70279	6.60116e-12	2.20035e-12	5.88418e-12
GOTERM_BP_FAT	GO:0006007~glucose catabolic process	21	2.66497	5.43349e-15	IPI00280156, IPI00856272, IPI00467833, IPI00889980, IPI00845840, IPI00663957, IPI00850377, IPI00119458, IPI00108939, IPI00756114, IPI00849792, IPI00849046, IPI00753028, IPI00850779, IPI00319994, IPI00850337, IPI00649143, IPI00462008, IPI00555060, IPI00848801, IPI00273646, IPI00856379, IPI00407130, IPI00848775, IPI00133580, IPI00659907, IPI00849050, IPI00229510, IPI00230706, IPI00648821, IPI007623…	562	52	13588	9.76417	1.04341e-11	2.60847e-12	9.30367e-12
GOTERM_BP_FAT	GO:0019320~hexose catabolic process	21	2.66497	5.43349e-15	IPI00280156, IPI00856272, IPI00467833, IPI00889980, IPI00845840, IPI00663957, IPI00850377, IPI00119458, IPI00108939, IPI00756114, IPI00849792, IPI00849046, IPI00753028, IPI00850779, IPI00319994, IPI00850337, IPI00649143, IPI00462008, IPI00555060, IPI00848801, IPI00273646, IPI00856379, IPI00407130, IPI00848775, IPI00133580, IPI00659907, IPI00849050, IPI00229510, IPI00230706, IPI00648821, IPI007623…	562	52	13588	9.76417	1.04341e-11	2.60847e-12	9.30367e-12
GOTERM_BP_FAT	GO:0046365~monosaccharide catabolic process	21	2.66497	1.28791e-14	IPI00280156, IPI00856272, IPI00467833, IPI00889980, IPI00845840, IPI00663957, IPI00850377, IPI00119458, IPI00108939, IPI00756114, IPI00849792, IPI00849046, IPI00753028, IPI00850779, IPI00319994, IPI00850337, IPI00649143, IPI00462008, IPI00555060, IPI00848801, IPI00273646, IPI00856379, IPI00407130, IPI00848775, IPI00133580, IPI00659907, IPI00849050, IPI00229510, IPI00230706, IPI00648821, IPI007623…	562	54	13588	9.40253	2.47011e-11	4.94027e-12	2.20379e-11
GOTERM_BP_FAT	GO:0006096~glycolysis	19	2.41117	3.51735e-14	IPI00280156, IPI00856272, IPI00467833, IPI00889980, IPI00845840, IPI00663957, IPI00850377, IPI00119458, IPI00108939, IPI00756114, IPI00849792, IPI00849046, IPI00753028, IPI00850779, IPI00319994, IPI00850337, IPI00649143, IPI00462008, IPI00555060, IPI00848801, IPI00273646, IPI00856379, IPI00407130, IPI00848775, IPI00133580, IPI00659907, IPI00849050, IPI00229510, IPI00230706, IPI00648821, IPI007623…	562	44	13588	10.4405	6.75022e-11	1.12503e-11	6.02185e-11
GOTERM_BP_FAT	GO:0044275~cellular carbohydrate catabolic process	21	2.66497	1.32872e-13	IPI00280156, IPI00856272, IPI00467833, IPI00889980, IPI00845840, IPI00663957, IPI00850377, IPI00119458, IPI00108939, IPI00756114, IPI00849792, IPI00849046, IPI00753028, IPI00850779, IPI00319994, IPI00850337, IPI00649143, IPI00462008, IPI00555060, IPI00848801, IPI00273646, IPI00856379, IPI00407130, IPI00848775, IPI00133580, IPI00659907, IPI00849050, IPI00229510, IPI00230706, IPI00648821, IPI007623…	562	60	13588	8.46228	2.5489e-10	3.64129e-11	2.27374e-10
GOTERM_BP_FAT	GO:0046164~alcohol catabolic process	21	2.66497	7.40659e-13	IPI00280156, IPI00856272, IPI00467833, IPI00889980, IPI00845840, IPI00663957, IPI00850377, IPI00119458, IPI00108939, IPI00756114, IPI00849792, IPI00849046, IPI00753028, IPI00850779, IPI00319994, IPI00850337, IPI00649143, IPI00462008, IPI00555060, IPI00848801, IPI00273646, IPI00856379, IPI00407130, IPI00848775, IPI00133580, IPI00659907, IPI00849050, IPI00229510, IPI00230706, IPI00648821, IPI007623…	562	65	13588	7.81133	1.42053e-09	1.77566e-10	1.26715e-09
GOTERM_BP_FAT	GO:0051258~protein polymerization	17	2.15736	1.44571e-12	IPI00129028, IPI00403810, IPI00458204, IPI00850173, IPI00662501, IPI00121558, IPI00112251, IPI00117352, IPI00117350, IPI00169463, IPI00466390, IPI00672924, IPI00757250, IPI00122928, IPI00117348, IPI00338039, IPI00311175, IPI00665335, IPI00110753, IPI00808370, IPI00348094, IPI00109061, IPI00109073	562	40	13588	10.2756	2.77291e-09	3.08102e-10	2.47352e-09
GOTERM_BP_FAT	GO:0007264~small GTPase mediated signal transduction	40	5.07614	1.67948e-12	IPI00121183, IPI00316495, IPI00751303, IPI00114560, IPI00775970, IPI00136388, IPI00221613, IPI00221615, IPI00123180, IPI00272230, IPI00113127, IPI00331663, IPI00894915, IPI00853924, IPI00895100, IPI00116563, IPI00221836, IPI00671283, IPI00378145, IPI00880661, IPI00331205, IPI00130489, IPI00170032, IPI00135730, IPI00122565, IPI00169699, IPI00130118, IPI00271059, IPI00136271, IPI00850420, IPI001337…	562	258	13588	3.74852	3.22116e-09	3.22116e-10	2.87337e-09
GOTERM_BP_FAT	GO:0016052~carbohydrate catabolic process	22	2.79188	7.943e-12	IPI00856272, IPI00280156, IPI00467833, IPI00889980, IPI00845840, IPI00663957, IPI00850377, IPI00119458, IPI00108939, IPI00756114, IPI00849792, IPI00849046, IPI00850779, IPI00753028, IPI00319994, IPI00850337, IPI00649143, IPI00462008, IPI00555060, IPI00848801, IPI00273646, IPI00856379, IPI00407130, IPI00848775, IPI00133580, IPI00659907, IPI00849050, IPI00229510, IPI00230706, IPI00648821, IPI007623…	562	81	13588	6.56685	1.52346e-08	1.38497e-09	1.35898e-08
GOTERM_BP_FAT	GO:0007010~cytoskeleton organization	44	5.58376	1.28273e-11	IPI00131209, IPI00648086, IPI00674226, IPI00468717, IPI00118101, IPI00125091, IPI00604969, IPI00409405, IPI00895463, IPI00136929, IPI00665335, IPI00230365, IPI00227392, IPI00110827, IPI00227140, IPI00130589, IPI00135475, IPI00756257, IPI00890117, IPI00874846, IPI00515398, IPI00117352, IPI00122621, IPI00474883, IPI00649157, IPI00230074, IPI00672924, IPI00130920, IPI00117348, IPI00323800, IPI008745…	562	326	13588	3.26328	2.46028e-08	2.05023e-09	2.19464e-08
GOTERM_BP_FAT	GO:0006006~glucose metabolic process	27	3.4264	9.23443e-11	IPI00114162, IPI00856272, IPI00280156, IPI00467833, IPI00875406, IPI00889980, IPI00845840, IPI00663957, IPI00119458, IPI00850377, IPI00108939, IPI00756114, IPI00849046, IPI00849792, IPI00850779, IPI00753028, IPI00319994, IPI00850337, IPI00229201, IPI00649143, IPI00127989, IPI00462008, IPI00555060, IPI00848801, IPI00273646, IPI00856379, IPI00407130, IPI00848775, IPI00849050, IPI00133580, IPI006599…	562	140	13588	4.66289	1.77116e-07	1.36243e-08	1.57993e-07
GOTERM_BP_FAT	GO:0034621~cellular macromolecular complex subunit organization	36	4.56853	1.20681e-10	IPI00129028, IPI00323881, IPI00123199, IPI00458204, IPI00130959, IPI00551236, IPI00120046, IPI00111560, IPI00121558, IPI00555055, IPI00662501, IPI00410883, IPI00112251, IPI00272033, IPI00169463, IPI00122928, IPI00475138, IPI00133977, IPI00338039, IPI00322562, IPI00229542, IPI00665335, IPI00110753, IPI00808370, IPI00623951, IPI00109061, IPI00626994, IPI00403810, IPI00283637, IPI00347814, IPI001183…	562	245	13588	3.55268	2.31466e-07	1.65333e-08	2.06475e-07
GOTERM_BP_FAT	GO:0005996~monosaccharide metabolic process	31	3.93401	2.51968e-10	IPI00114162, IPI00856272, IPI00280156, IPI00885677, IPI00134691, IPI00467833, IPI00875406, IPI00889980, IPI00132682, IPI00845840, IPI00830280, IPI00663957, IPI00119458, IPI00850377, IPI00108939, IPI00756114, IPI00677065, IPI00849046, IPI00849792, IPI00850779, IPI00753028, IPI00319994, IPI00850337, IPI00229201, IPI00649143, IPI00127989, IPI00462008, IPI00555060, IPI00848801, IPI00273646, IPI001119…	562	191	13588	3.92417	4.83275e-07	3.22183e-08	4.31096e-07
GOTERM_BP_FAT	GO:0045184~establishment of protein localization	64	8.12183	2.70721e-10	IPI00121183, IPI00130959, IPI00316495, IPI00622235, IPI00230461, IPI00751303, IPI00114560, IPI00851023, IPI00775970, IPI00330576, IPI00221613, IPI00622283, IPI00272230, IPI00221615, IPI00123180, IPI00113127, IPI00331663, IPI00121892, IPI00153813, IPI00894915, IPI00853924, IPI00127109, IPI00480432, IPI00227392, IPI00828266, IPI00118384, IPI00320836, IPI00895100, IPI00116563, IPI00221836, IPI003208…	562	656	13588	2.35882	5.19242e-07	3.24527e-08	4.6318e-07
GOTERM_BP_FAT	GO:0019318~hexose metabolic process	29	3.6802	2.83689e-10	IPI00114162, IPI00856272, IPI00280156, IPI00467833, IPI00875406, IPI00889980, IPI00132682, IPI00845840, IPI00663957, IPI00119458, IPI00850377, IPI00108939, IPI00756114, IPI00849046, IPI00849792, IPI00850779, IPI00753028, IPI00319994, IPI00850337, IPI00229201, IPI00649143, IPI00127989, IPI00462008, IPI00555060, IPI00848801, IPI00273646, IPI00856379, IPI00407130, IPI00848775, IPI00849050, IPI006599…	562	169	13588	4.14888	5.44116e-07	3.20068e-08	4.85368e-07
GOTERM_BP_FAT	GO:0034622~cellular macromolecular complex assembly	33	4.18782	3.34657e-10	IPI00129028, IPI00323881, IPI00123199, IPI00458204, IPI00111560, IPI00121558, IPI00555055, IPI00662501, IPI00410883, IPI00112251, IPI00272033, IPI00169463, IPI00122928, IPI00133977, IPI00338039, IPI00322562, IPI00229542, IPI00665335, IPI00110753, IPI00808370, IPI00623951, IPI00109061, IPI00626994, IPI00403810, IPI00283637, IPI00347814, IPI00118316, IPI00850173, IPI00230264, IPI00409936, IPI001173…	562	217	13588	3.67683	6.41872e-07	3.56596e-08	5.7257e-07
GOTERM_BP_FAT	GO:0015031~protein transport	63	7.99492	5.33985e-10	IPI00121183, IPI00130959, IPI00316495, IPI00622235, IPI00230461, IPI00751303, IPI00114560, IPI00851023, IPI00775970, IPI00330576, IPI00221613, IPI00622283, IPI00272230, IPI00221615, IPI00123180, IPI00113127, IPI00331663, IPI00121892, IPI00153813, IPI00894915, IPI00853924, IPI00127109, IPI00480432, IPI00227392, IPI00828266, IPI00118384, IPI00320836, IPI00895100, IPI00116563, IPI00221836, IPI003208…	562	651	13588	2.3398	1.02418e-06	5.39044e-08	9.13603e-07
GOTERM_BP_FAT	GO:0008104~protein localization	68	8.62944	1.78701e-09	IPI00121183, IPI00130959, IPI00316495, IPI00622235, IPI00230461, IPI00751303, IPI00674226, IPI00114560, IPI00851023, IPI00468717, IPI00775970, IPI00330576, IPI00622283, IPI00221613, IPI00272230, IPI00221615, IPI00123180, IPI00113127, IPI00331663, IPI00121892, IPI00153813, IPI00894915, IPI00853924, IPI00127109, IPI00480432, IPI00227392, IPI00828266, IPI00317740, IPI00118384, IPI00320836, IPI008951…	562	753	13588	2.1834	3.42748e-06	1.71374e-07	3.05742e-06
GOTERM_BP_FAT	GO:0051493~regulation of cytoskeleton organization	20	2.53807	1.82048e-08	IPI00117896, IPI00653404, IPI00551236, IPI00408119, IPI00674226, IPI00468717, IPI00848816, IPI00127408, IPI00406741, IPI00409405, IPI00895463, IPI00475138, IPI00648621, IPI00121892, IPI00224740, IPI00669522, IPI00894724, IPI00319830, IPI00130375, IPI00127987, IPI00753793, IPI00118075, IPI00753815, IPI00890117, IPI00895965, IPI00474883, IPI00649157, IPI00672924, IPI00757250, IPI00130920, IPI007985…	562	99	13588	4.88443	3.49162e-05	1.6627e-06	3.11468e-05
GOTERM_BP_FAT	GO:0045103~intermediate filament-based process	11	1.39594	2.47996e-08	IPI00227140, IPI00130589, IPI00131209, IPI00122621, IPI00117042, IPI00131368, IPI00762364, IPI00649033, IPI00323800, IPI00874585, IPI00135197, IPI00135857, IPI00227299, IPI00874909, IPI00230365, IPI00131366	562	25	13588	10.6383	4.75644e-05	2.16207e-06	4.243e-05
GOTERM_BP_FAT	GO:0016071~mRNA metabolic process	36	4.56853	3.29288e-08	IPI00649659, IPI00660581, IPI00121758, IPI00421085, IPI00377298, IPI00130885, IPI00120046, IPI00407909, IPI00755892, IPI00311103, IPI00119220, IPI00466032, IPI00224729, IPI00280967, IPI00749630, IPI00553777, IPI00223253, IPI00480357, IPI00126716, IPI00474980, IPI00118438, IPI00330958, IPI00129430, IPI00474430, IPI00605628, IPI00889986, IPI00465574, IPI00223444, IPI00129323, IPI00226397, IPI001324…	562	302	13588	2.88214	6.31554e-05	2.74597e-06	5.63383e-05
GOTERM_BP_FAT	GO:0008380~RNA splicing	28	3.5533	6.15133e-08	IPI00649659, IPI00660581, IPI00121758, IPI00377298, IPI00130885, IPI00407909, IPI00311103, IPI00119220, IPI00224729, IPI00280967, IPI00749630, IPI00553777, IPI00223253, IPI00480357, IPI00126716, IPI00118438, IPI00474980, IPI00129430, IPI00605628, IPI00474430, IPI00889986, IPI00465574, IPI00223444, IPI00129323, IPI00226397, IPI00132443, IPI00269661, IPI00623284, IPI00469298, IPI00622847, IPI006706…	562	201	13588	3.36807	0.000117975	4.91592e-06	0.000105244
GOTERM_BP_FAT	GO:0043623~cellular protein complex assembly	20	2.53807	7.91966e-08	IPI00129028, IPI00323881, IPI00458204, IPI00662501, IPI00121558, IPI00112251, IPI00169463, IPI00122928, IPI00338039, IPI00665335, IPI00110753, IPI00808370, IPI00109061, IPI00626994, IPI00403810, IPI00118316, IPI00850173, IPI00409936, IPI00117352, IPI00117350, IPI00672924, IPI00466390, IPI00757250, IPI00117348, IPI00311175, IPI00348094, IPI00109073	562	108	13588	4.4774	0.000151888	6.07594e-06	0.000135499
GOTERM_BP_FAT	GO:0006397~mRNA processing	32	4.06091	1.27912e-07	IPI00649659, IPI00660581, IPI00121758, IPI00421085, IPI00377298, IPI00130885, IPI00120046, IPI00407909, IPI00311103, IPI00119220, IPI00224729, IPI00280967, IPI00749630, IPI00553777, IPI00223253, IPI00480357, IPI00126716, IPI00474980, IPI00118438, IPI00129430, IPI00474430, IPI00605628, IPI00889986, IPI00465574, IPI00223444, IPI00129323, IPI00226397, IPI00132443, IPI00269661, IPI00623284, IPI004692…	562	262	13588	2.95303	0.000245306	9.43595e-06	0.000218847
GOTERM_BP_FAT	GO:0043933~macromolecular complex subunit organization	39	4.94924	1.71304e-07	IPI00458204, IPI00130959, IPI00111560, IPI00674226, IPI00120046, IPI00555055, IPI00662501, IPI00121558, IPI00410883, IPI00468717, IPI00112251, IPI00272033, IPI00133977, IPI00338039, IPI00322562, IPI00665335, IPI00229542, IPI00623951, IPI00347814, IPI00153874, IPI00850173, IPI00230264, IPI00117352, IPI00117350, IPI00649157, IPI00466390, IPI00672924, IPI00117348, IPI00311175, IPI00134202, IPI003317…	562	367	13588	2.56932	0.000328507	1.21689e-05	0.000293086
GOTERM_BP_FAT	GO:0033043~regulation of organelle organization	23	2.91878	3.51529e-07	IPI00117896, IPI00653404, IPI00850217, IPI00122965, IPI00551236, IPI00408119, IPI00674226, IPI00379103, IPI00165854, IPI00468717, IPI00848816, IPI00127408, IPI00406741, IPI00409405, IPI00895463, IPI00475138, IPI00648621, IPI00121892, IPI00224740, IPI00669522, IPI00227392, IPI00894724, IPI00319830, IPI00130375, IPI00127987, IPI00753793, IPI00118075, IPI00753815, IPI00890117, IPI00895965, IPI004748…	562	154	13588	3.61099	0.000674005	2.40794e-05	0.000601434
GOTERM_BP_FAT	GO:0065003~macromolecular complex assembly	36	4.56853	5.29523e-07	IPI00458204, IPI00111560, IPI00674226, IPI00555055, IPI00662501, IPI00121558, IPI00410883, IPI00468717, IPI00112251, IPI00272033, IPI00133977, IPI00338039, IPI00665335, IPI00229542, IPI00322562, IPI00623951, IPI00347814, IPI00153874, IPI00850173, IPI00230264, IPI00117352, IPI00117350, IPI00466390, IPI00672924, IPI00117348, IPI00311175, IPI00134202, IPI00331734, IPI00853742, IPI00109073, IPI001290…	562	338	13588	2.57516	0.00101511	3.5021e-05	0.000905966
GOTERM_BP_FAT	GO:0007242~intracellular signaling cascade	70	8.88325	6.92941e-07	IPI00230427, IPI00121183, IPI00556914, IPI00316495, IPI00880471, IPI00742329, IPI00751303, IPI00114560, IPI00118101, IPI00136388, IPI00775970, IPI00761379, IPI00230719, IPI00221613, IPI00272230, IPI00221615, IPI00123180, IPI00626688, IPI00113127, IPI00331663, IPI00894915, IPI00311361, IPI00853924, IPI00120716, IPI00227392, IPI00625848, IPI00317740, IPI00127989, IPI00130589, IPI00420924, IPI001220…	562	915	13588	1.84968	0.00132818	4.4301e-05	0.00118556
GOTERM_BP_FAT	GO:0070507~regulation of microtubule cytoskeleton organization	11	1.39594	1.2783e-06	IPI00117896, IPI00653404, IPI00551236, IPI00408119, IPI00674226, IPI00468717, IPI00406741, IPI00895463, IPI00475138, IPI00648621, IPI00669522, IPI00894724, IPI00118075, IPI00895965, IPI00649157, IPI00672924, IPI00130920, IPI00757250, IPI00399663, IPI00649841, IPI00672213, IPI00321978, IPI00473748, IPI00849626, IPI00127415	562	36	13588	7.3877	0.00244877	7.90864e-05	0.00218704
GOTERM_BP_FAT	GO:0032886~regulation of microtubule-based process	12	1.52284	1.52256e-06	IPI00117896, IPI00653404, IPI00551236, IPI00408119, IPI00674226, IPI00468717, IPI00406741, IPI00895463, IPI00475138, IPI00648621, IPI00669522, IPI00894724, IPI00118075, IPI00404359, IPI00895965, IPI00649157, IPI00672924, IPI00130920, IPI00757250, IPI00649841, IPI00399663, IPI00672213, IPI00321978, IPI00473748, IPI00849626, IPI00127415	562	45	13588	6.44745	0.00291601	9.12543e-05	0.00260494
GOTERM_BP_FAT	GO:0045104~intermediate filament cytoskeleton organization	9	1.14213	1.5377e-06	IPI00227140, IPI00130589, IPI00131209, IPI00122621, IPI00131368, IPI00762364, IPI00323800, IPI00874585, IPI00135197, IPI00135857, IPI00230365, IPI00874909, IPI00131366	562	22	13588	9.89097	0.00294496	8.93688e-05	0.00263084
GOTERM_BP_FAT	GO:0018198~peptidyl-cysteine modification	6	0.761421	2.31037e-06	IPI00229027, IPI00116697, IPI00757748, IPI00116688, IPI00458129, IPI00895100, IPI00229026, IPI00113112, IPI00277554, IPI00555004, IPI00894915, IPI00229030	562	7	13588	20.7239	0.0044215	0.000130324	0.00395278
GOTERM_BP_FAT	GO:0045109~intermediate filament organization	7	0.888325	6.45704e-06	IPI00227140, IPI00131368, IPI00762364, IPI00323800, IPI00135197, IPI00874909, IPI00230365, IPI00122621, IPI00131366	562	13	13588	13.0189	0.0123083	0.000353785	0.0110469
GOTERM_BP_FAT	GO:0043244~regulation of protein complex disassembly	11	1.39594	7.42755e-06	IPI00420949, IPI00753793, IPI00118075, IPI00653404, IPI00753815, IPI00408119, IPI00890117, IPI00895965, IPI00850525, IPI00848816, IPI00474883, IPI00406741, IPI00130920, IPI00409405, IPI00895463, IPI00798592, IPI00672213, IPI00121892, IPI00473748, IPI00669522, IPI00471441, IPI00127942, IPI00319830, IPI00894724	562	43	13588	6.18505	0.0141451	0.000395646	0.0127071
GOTERM_BP_FAT	GO:0006396~RNA processing	39	4.94924	1.19921e-05	IPI00649659, IPI00660581, IPI00121758, IPI00421085, IPI00876121, IPI00377298, IPI00130885, IPI00120046, IPI00134300, IPI00407909, IPI00785218, IPI00311103, IPI00119220, IPI00322562, IPI00224729, IPI00280967, IPI00749630, IPI00553777, IPI00223253, IPI00353010, IPI00480357, IPI00277554, IPI00126716, IPI00474980, IPI00118438, IPI00129430, IPI00474430, IPI00605628, IPI00889986, IPI00465574, IPI002234…	562	437	13588	2.15776	0.0227385	0.000621457	0.0205155
GOTERM_BP_FAT	GO:0006091~generation of precursor metabolites and energy	27	3.4264	3.04886e-05	IPI00856272, IPI00280156, IPI00467833, IPI00875406, IPI00889980, IPI00845840, IPI00663957, IPI00119458, IPI00830766, IPI00850377, IPI00108939, IPI00756114, IPI00849046, IPI00849792, IPI00850779, IPI00753028, IPI00319994, IPI00850337, IPI00649143, IPI00127989, IPI00462008, IPI00555060, IPI00848801, IPI00273646, IPI00856379, IPI00113141, IPI00407130, IPI00848775, IPI00849050, IPI00133580, IPI006599…	562	261	13588	2.50117	0.056801	0.00153771	0.0521506
GOTERM_BP_FAT	GO:0031032~actomyosin structure organization	8	1.01523	4.9441e-05	IPI00756257, IPI00885570, IPI00757312, IPI00480406, IPI00749707, IPI00118316, IPI00654242, IPI00119111, IPI00515398, IPI00338604, IPI00874482, IPI00114593, IPI00661635, IPI00604969, IPI00653007, IPI00136929, IPI00648161, IPI00856609, IPI00110827	562	25	13588	7.73694	0.0904727	0.00242859	0.0845558
GOTERM_BP_FAT	GO:0000226~microtubule cytoskeleton organization	16	2.03046	4.98355e-05	IPI00421063, IPI00129028, IPI00653404, IPI00551236, IPI00674226, IPI00468717, IPI00895463, IPI00475138, IPI00648621, IPI00665335, IPI00894724, IPI00118075, IPI00895965, IPI00874846, IPI00117352, IPI00230074, IPI00649157, IPI00672924, IPI00757250, IPI00130920, IPI00117348, IPI00323800, IPI00649841, IPI00399663, IPI00321978, IPI00311175, IPI00331711, IPI00849626, IPI00348094, IPI00127415	562	111	13588	3.48511	0.0911605	0.00238682	0.08523
GOTERM_BP_FAT	GO:0043254~regulation of protein complex assembly	12	1.52284	6.34889e-05	IPI00117896, IPI00130375, IPI00753793, IPI00127987, IPI00753815, IPI00885943, IPI00551236, IPI00474883, IPI00649157, IPI00127408, IPI00672924, IPI00757250, IPI00475138, IPI00798592, IPI00648621, IPI00121892, IPI00224740, IPI00319830	562	65	13588	4.46362	0.114653	0.00296573	0.108569
GOTERM_BP_FAT	GO:0030239~myofibril assembly	7	0.888325	8.25538e-05	IPI00885570, IPI00756257, IPI00757312, IPI00480406, IPI00749707, IPI00118316, IPI00654242, IPI00515398, IPI00338604, IPI00874482, IPI00114593, IPI00661635, IPI00604969, IPI00653007, IPI00136929, IPI00648161, IPI00856609, IPI00110827	562	19	13588	8.90766	0.146444	0.00376301	0.141149
GOTERM_BP_FAT	GO:0032271~regulation of protein polymerization	11	1.39594	9.9445e-05	IPI00117896, IPI00130375, IPI00753793, IPI00127987, IPI00753815, IPI00551236, IPI00474883, IPI00649157, IPI00127408, IPI00672924, IPI00757250, IPI00475138, IPI00798592, IPI00648621, IPI00121892, IPI00224740, IPI00319830	562	57	13588	4.66592	0.173657	0.00442611	0.170006
GOTERM_BP_FAT	GO:0031110~regulation of microtubule polymerization or depolymerization	8	1.01523	0.00010933	IPI00117896, IPI00118075, IPI00653404, IPI00408119, IPI00551236, IPI00895965, IPI00649157, IPI00406741, IPI00672924, IPI00130920, IPI00757250, IPI00895463, IPI00475138, IPI00672213, IPI00648621, IPI00473748, IPI00669522, IPI00894724	562	28	13588	6.90798	0.189177	0.0047547	0.186889
GOTERM_BP_FAT	GO:0051494~negative regulation of cytoskeleton organization	10	1.26904	0.000129691	IPI00117896, IPI00753793, IPI00118075, IPI00653404, IPI00753815, IPI00408119, IPI00551236, IPI00895965, IPI00474883, IPI00649157, IPI00406741, IPI00130920, IPI00895463, IPI00475138, IPI00798592, IPI00672213, IPI00121892, IPI00473748, IPI00224740, IPI00669522, IPI00319830, IPI00894724	562	48	13588	5.03707	0.220236	0.00551285	0.22166
GOTERM_BP_FAT	GO:0070271~protein complex biogenesis	23	2.91878	0.000185724	IPI00129028, IPI00323881, IPI00458204, IPI00674226, IPI00662501, IPI00121558, IPI00112251, IPI00468717, IPI00169463, IPI00848597, IPI00122928, IPI00338039, IPI00665335, IPI00110753, IPI00808370, IPI00109061, IPI00626994, IPI00403810, IPI00118316, IPI00153874, IPI00850173, IPI00409936, IPI00117352, IPI00117350, IPI00466390, IPI00672924, IPI00757250, IPI00117348, IPI00649841, IPI00311175, IPI003480…	562	227	13588	2.44975	0.299703	0.00771468	0.317283
GOTERM_BP_FAT	GO:0006461~protein complex assembly	23	2.91878	0.000185724	IPI00129028, IPI00323881, IPI00458204, IPI00674226, IPI00662501, IPI00121558, IPI00112251, IPI00468717, IPI00169463, IPI00848597, IPI00122928, IPI00338039, IPI00665335, IPI00110753, IPI00808370, IPI00109061, IPI00626994, IPI00403810, IPI00118316, IPI00153874, IPI00850173, IPI00409936, IPI00117352, IPI00117350, IPI00466390, IPI00672924, IPI00757250, IPI00117348, IPI00649841, IPI00311175, IPI003480…	562	227	13588	2.44975	0.299703	0.00771468	0.317283
GOTERM_BP_FAT	GO:0010639~negative regulation of organelle organization	11	1.39594	0.000205757	IPI00117896, IPI00753793, IPI00118075, IPI00653404, IPI00753815, IPI00408119, IPI00551236, IPI00895965, IPI00474883, IPI00649157, IPI00406741, IPI00130920, IPI00895463, IPI00475138, IPI00798592, IPI00399663, IPI00672213, IPI00121892, IPI00473748, IPI00224740, IPI00669522, IPI00319830, IPI00894724	562	62	13588	4.28963	0.326106	0.00836233	0.351449
GOTERM_BP_FAT	GO:0046907~intracellular transport	35	4.44162	0.000229936	IPI00121183, IPI00404997, IPI00622235, IPI00674226, IPI00114560, IPI00851023, IPI00468717, IPI00124954, IPI00622283, IPI00121892, IPI00853924, IPI00127109, IPI00227392, IPI00553777, IPI00828266, IPI00320836, IPI00118384, IPI00261638, IPI00320831, IPI00515398, IPI00473203, IPI00135190, IPI00889986, IPI00230707, IPI00323800, IPI00229613, IPI00169916, IPI00230682, IPI00116498, IPI00124751, IPI001301…	562	431	13588	1.96341	0.356651	0.00914683	0.392673
GOTERM_BP_FAT	GO:0010638~positive regulation of organelle organization	10	1.26904	0.000245652	IPI00130375, IPI00850217, IPI00890117, IPI00674226, IPI00379103, IPI00165854, IPI00468717, IPI00848816, IPI00127408, IPI00672924, IPI00757250, IPI00409405, IPI00649841, IPI00399663, IPI00321978, IPI00648621, IPI00849626, IPI00127942, IPI00127415	562	52	13588	4.6496	0.375758	0.00957059	0.419459
GOTERM_BP_FAT	GO:0046777~protein amino acid autophosphorylation	11	1.39594	0.000348256	IPI00470962, IPI00117909, IPI00228044, IPI00556914, IPI00453895, IPI00857865, IPI00624499, IPI00875723, IPI00229217, IPI00230005, IPI00515172, IPI00474446, IPI00227900, IPI00858144, IPI00672924, IPI00757250, IPI00475302, IPI00312128, IPI00754025, IPI00474502	562	66	13588	4.02966	0.487303	0.0132725	0.594167
GOTERM_BP_FAT	GO:0031111~negative regulation of microtubule polymerization or depolymerization	6	0.761421	0.000352283	IPI00117896, IPI00118075, IPI00653404, IPI00408119, IPI00551236, IPI00895965, IPI00649157, IPI00406741, IPI00130920, IPI00895463, IPI00475138, IPI00672213, IPI00473748, IPI00669522, IPI00894724	562	16	13588	9.06673	0.49125	0.0131635	0.60102
GOTERM_BP_FAT	GO:0032535~regulation of cellular component size	18	2.28426	0.000356618	IPI00674226, IPI00120046, IPI00830647, IPI00468717, IPI00848816, IPI00127408, IPI00409405, IPI00118286, IPI00648621, IPI00121892, IPI00224740, IPI00230365, IPI00319830, IPI00420924, IPI00130375, IPI00753793, IPI00127987, IPI00753815, IPI00890117, IPI00468380, IPI00314429, IPI00474883, IPI00323800, IPI00798592, IPI00649841, IPI00849626, IPI00874909, IPI00127942, IPI00127415	562	161	13588	2.70312	0.495463	0.0130699	0.608393
GOTERM_BP_FAT	GO:0044265~cellular macromolecule catabolic process	44	5.58376	0.000411063	IPI00379383, IPI00165706, IPI00622235, IPI00120046, IPI00108388, IPI00349698, IPI00379103, IPI00881918, IPI00407909, IPI00283862, IPI00129105, IPI00308498, IPI00154004, IPI00623570, IPI00895319, IPI00875550, IPI00875197, IPI00849985, IPI00130589, IPI00652998, IPI00123313, IPI00402913, IPI00314467, IPI00667859, IPI00129512, IPI00126716, IPI00337053, IPI00377342, IPI00131407, IPI00131406, IPI004207…	562	609	13588	1.74685	0.545511	0.0147688	0.700971
GOTERM_BP_FAT	GO:0051495~positive regulation of cytoskeleton organization	7	0.888325	0.000547424	IPI00127408, IPI00130375, IPI00672924, IPI00757250, IPI00409405, IPI00890117, IPI00399663, IPI00648621, IPI00127942, IPI00848816	562	26	13588	6.50944	0.650148	0.0192611	0.932478
GOTERM_BP_FAT	GO:0033554~cellular response to stress	32	4.06091	0.000689967	IPI00875791, IPI00850030, IPI00230427, IPI00224152, IPI00118139, IPI00120046, IPI00379103, IPI00230277, IPI00462291, IPI00131695, IPI00308498, IPI00461384, IPI00319992, IPI00674562, IPI00848536, IPI00605254, IPI00877238, IPI00130589, IPI00122073, IPI00346073, IPI00113830, IPI00229801, IPI00119663, IPI00230264, IPI00473314, IPI00117910, IPI00133208, IPI00130399, IPI00129430, IPI00135197, IPI008857…	562	404	13588	1.91508	0.733881	0.023782	1.17394
GOTERM_BP_FAT	GO:0051603~proteolysis involved in cellular protein catabolic process	39	4.94924	0.000767398	IPI00379383, IPI00165706, IPI00622235, IPI00108388, IPI00349698, IPI00881918, IPI00379103, IPI00283862, IPI00129105, IPI00154004, IPI00623570, IPI00875550, IPI00895319, IPI00875197, IPI00849985, IPI00652998, IPI00123313, IPI00402913, IPI00314467, IPI00667859, IPI00129512, IPI00337053, IPI00377342, IPI00131407, IPI00131406, IPI00420745, IPI00227759, IPI00848548, IPI00129526, IPI00670546, IPI003139…	562	534	13588	1.7658	0.770633	0.0259508	1.30487
GOTERM_BP_FAT	GO:0044257~cellular protein catabolic process	39	4.94924	0.000857134	IPI00379383, IPI00165706, IPI00622235, IPI00108388, IPI00349698, IPI00881918, IPI00379103, IPI00283862, IPI00129105, IPI00154004, IPI00623570, IPI00875550, IPI00895319, IPI00875197, IPI00849985, IPI00652998, IPI00123313, IPI00402913, IPI00314467, IPI00667859, IPI00129512, IPI00337053, IPI00377342, IPI00131407, IPI00131406, IPI00420745, IPI00227759, IPI00848548, IPI00129526, IPI00670546, IPI003139…	562	537	13588	1.75594	0.806927	0.0284419	1.4564
GOTERM_BP_FAT	GO:0030163~protein catabolic process	40	5.07614	0.000879054	IPI00379383, IPI00165706, IPI00622235, IPI00108388, IPI00349698, IPI00881918, IPI00379103, IPI00283862, IPI00129105, IPI00154004, IPI00623570, IPI00895319, IPI00875550, IPI00875197, IPI00849985, IPI00652998, IPI00123313, IPI00402913, IPI00314467, IPI00667859, IPI00129512, IPI00337053, IPI00377342, IPI00131407, IPI00131406, IPI00420745, IPI00227759, IPI00848548, IPI00129526, IPI00670546, IPI003139…	562	556	13588	1.73942	0.814883	0.0286634	1.49339
GOTERM_BP_FAT	GO:0008064~regulation of actin polymerization or depolymerization	9	1.14213	0.00093158	IPI00130375, IPI00753793, IPI00127987, IPI00753815, IPI00890117, IPI00848816, IPI00474883, IPI00127408, IPI00409405, IPI00798592, IPI00121892, IPI00224740, IPI00319830, IPI00127942	562	50	13588	4.35203	0.832639	0.029844	1.58195
GOTERM_BP_FAT	GO:0009057~macromolecule catabolic process	45	5.71066	0.000956697	IPI00379383, IPI00165706, IPI00622235, IPI00120046, IPI00108388, IPI00349698, IPI00379103, IPI00881918, IPI00407909, IPI00283862, IPI00129105, IPI00308498, IPI00154004, IPI00623570, IPI00895319, IPI00875550, IPI00875197, IPI00849985, IPI00130589, IPI00652998, IPI00123313, IPI00402913, IPI00314467, IPI00667859, IPI00129512, IPI00126716, IPI00337053, IPI00377342, IPI00131407, IPI00131406, IPI004207…	562	654	13588	1.66362	0.840518	0.0301337	1.62428
GOTERM_BP_FAT	GO:0030029~actin filament-based process	18	2.28426	0.000990485	IPI00885570, IPI00757312, IPI00749707, IPI00654242, IPI00119111, IPI00874482, IPI00848816, IPI00127408, IPI00604969, IPI00409405, IPI00136929, IPI00227805, IPI00648161, IPI00224740, IPI00808370, IPI00856609, IPI00110827, IPI00756257, IPI00135475, IPI00480406, IPI00261638, IPI00118316, IPI00775816, IPI00890117, IPI00338604, IPI00515398, IPI00114593, IPI00661635, IPI00474883, IPI00653007, IPI006729…	562	176	13588	2.47274	0.850535	0.0306784	1.68118
GOTERM_BP_FAT	GO:0044087~regulation of cellular component biogenesis	12	1.52284	0.00106094	IPI00117896, IPI00130375, IPI00753793, IPI00127987, IPI00753815, IPI00885943, IPI00551236, IPI00474883, IPI00649157, IPI00127408, IPI00672924, IPI00757250, IPI00475138, IPI00798592, IPI00648621, IPI00121892, IPI00224740, IPI00319830	562	89	13588	3.25995	0.869446	0.0323049	1.79976
GOTERM_BP_FAT	GO:0030832~regulation of actin filament length	9	1.14213	0.00106569	IPI00130375, IPI00753793, IPI00127987, IPI00753815, IPI00890117, IPI00848816, IPI00474883, IPI00127408, IPI00409405, IPI00798592, IPI00121892, IPI00224740, IPI00319830, IPI00127942	562	51	13588	4.26669	0.870631	0.0319405	1.80774
GOTERM_BP_FAT	GO:0034728~nucleosome organization	11	1.39594	0.0010898	IPI00123199, IPI00347814, IPI00130959, IPI00230264, IPI00111560, IPI00555055, IPI00153400, IPI00410883, IPI00849165, IPI00272033, IPI00133977, IPI00229542, IPI00623951, IPI00331734	562	76	13588	3.49944	0.876483	0.0321497	1.84828
GOTERM_BP_FAT	GO:0006886~intracellular protein transport	24	3.04569	0.0011258	IPI00121183, IPI00323881, IPI00622235, IPI00114560, IPI00851023, IPI00458129, IPI00622283, IPI00114477, IPI00405977, IPI00121892, IPI00853924, IPI00127109, IPI00227392, IPI00889213, IPI00319830, IPI00828266, IPI00320836, IPI00626994, IPI00229834, IPI00760000, IPI00118384, IPI00754545, IPI00320831, IPI00134621, IPI00409936, IPI00473203, IPI00116697, IPI00757748, IPI00126133, IPI00230707, IPI002296…	562	276	13588	2.10243	0.884733	0.0326922	1.90878
GOTERM_BP_FAT	GO:0030036~actin cytoskeleton organization	17	2.15736	0.00132416	IPI00885570, IPI00757312, IPI00749707, IPI00654242, IPI00119111, IPI00874482, IPI00848816, IPI00127408, IPI00604969, IPI00409405, IPI00136929, IPI00227805, IPI00648161, IPI00224740, IPI00808370, IPI00856609, IPI00110827, IPI00756257, IPI00135475, IPI00480406, IPI00118316, IPI00775816, IPI00890117, IPI00338604, IPI00515398, IPI00114593, IPI00661635, IPI00474883, IPI00653007, IPI00672924, IPI007572…	562	165	13588	2.49106	0.921246	0.0377745	2.24153
GOTERM_BP_FAT	GO:0051129~negative regulation of cellular component organization	12	1.52284	0.00152731	IPI00117896, IPI00753793, IPI00118075, IPI00653404, IPI00753815, IPI00408119, IPI00551236, IPI00895965, IPI00474883, IPI00649157, IPI00406741, IPI00130920, IPI00895463, IPI00475138, IPI00798592, IPI00399663, IPI00672213, IPI00121892, IPI00473748, IPI00224740, IPI00669522, IPI00227392, IPI00319830, IPI00894724	562	93	13588	3.11973	0.946689	0.042812	2.5812
GOTERM_BP_FAT	GO:0003012~muscle system process	10	1.26904	0.00165001	IPI00130589, IPI00229027, IPI00756257, IPI00261638, IPI00749707, IPI00229026, IPI00857865, IPI00118316, IPI00229030, IPI00420807, IPI00117043, IPI00404662, IPI00858144, IPI00604969, IPI00831626, IPI00135857, IPI00830884, IPI00874728	562	67	13588	3.60865	0.957885	0.0455104	2.78583
GOTERM_BP_FAT	GO:0048010~vascular endothelial growth factor receptor signaling pathway	5	0.634518	0.00206663	IPI00121827, IPI00124497, IPI00844650, IPI00124326, IPI00273133	562	14	13588	8.63498	0.981087	0.0558837	3.47759
GOTERM_BP_FAT	GO:0003015~heart process	5	0.634518	0.00206663	IPI00130589, IPI00858144, IPI00857865, IPI00118316, IPI00831626, IPI00135857, IPI00420807, IPI00404662, IPI00830884	562	14	13588	8.63498	0.981087	0.0558837	3.47759
GOTERM_BP_FAT	GO:0060047~heart contraction	5	0.634518	0.00206663	IPI00130589, IPI00858144, IPI00857865, IPI00118316, IPI00831626, IPI00135857, IPI00420807, IPI00404662, IPI00830884	562	14	13588	8.63498	0.981087	0.0558837	3.47759
GOTERM_BP_FAT	GO:0043242~negative regulation of protein complex disassembly	7	0.888325	0.00281671	IPI00753793, IPI00118075, IPI00653404, IPI00753815, IPI00408119, IPI00895965, IPI00474883, IPI00406741, IPI00130920, IPI00895463, IPI00798592, IPI00672213, IPI00121892, IPI00473748, IPI00669522, IPI00894724, IPI00319830	562	35	13588	4.83559	0.995529	0.0743757	4.71136
GOTERM_BP_FAT	GO:0006334~nucleosome assembly	10	1.26904	0.00301198	IPI00123199, IPI00347814, IPI00230264, IPI00111560, IPI00555055, IPI00410883, IPI00153400, IPI00849165, IPI00272033, IPI00133977, IPI00229542, IPI00623951, IPI00331734	562	73	13588	3.31205	0.996929	0.0782568	5.0301
GOTERM_BP_FAT	GO:0006936~muscle contraction	9	1.14213	0.00309641	IPI00229027, IPI00756257, IPI00261638, IPI00749707, IPI00229026, IPI00857865, IPI00118316, IPI00229030, IPI00420807, IPI00117043, IPI00404662, IPI00858144, IPI00604969, IPI00831626, IPI00830884, IPI00874728	562	60	13588	3.62669	0.997389	0.0792925	5.16761
GOTERM_BP_FAT	GO:0032956~regulation of actin cytoskeleton organization	9	1.14213	0.00309641	IPI00130375, IPI00753793, IPI00127987, IPI00753815, IPI00890117, IPI00848816, IPI00474883, IPI00127408, IPI00409405, IPI00798592, IPI00121892, IPI00224740, IPI00319830, IPI00127942	562	60	13588	3.62669	0.997389	0.0792925	5.16761
GOTERM_BP_FAT	GO:0034613~cellular protein localization	24	3.04569	0.00316654	IPI00121183, IPI00323881, IPI00622235, IPI00114560, IPI00851023, IPI00458129, IPI00622283, IPI00114477, IPI00405977, IPI00121892, IPI00853924, IPI00127109, IPI00227392, IPI00889213, IPI00319830, IPI00828266, IPI00320836, IPI00626994, IPI00229834, IPI00760000, IPI00118384, IPI00754545, IPI00320831, IPI00134621, IPI00409936, IPI00473203, IPI00116697, IPI00757748, IPI00126133, IPI00230707, IPI002296…	562	299	13588	1.9407	0.997719	0.0799522	5.28168
GOTERM_BP_FAT	GO:0010927~cellular component assembly involved in morphogenesis	7	0.888325	0.00326432	IPI00885570, IPI00756257, IPI00757312, IPI00480406, IPI00749707, IPI00118316, IPI00654242, IPI00515398, IPI00338604, IPI00874482, IPI00114593, IPI00661635, IPI00604969, IPI00653007, IPI00136929, IPI00648161, IPI00856609, IPI00110827	562	36	13588	4.70127	0.99811	0.0812543	5.44051
GOTERM_BP_FAT	GO:0046209~nitric oxide metabolic process	4	0.507614	0.00335521	IPI00229027, IPI00229026, IPI00652731, IPI00894970, IPI00227855, IPI00109482, IPI00229030, IPI00830977, IPI00330804	562	8	13588	12.089	0.998413	0.0823583	5.58794
GOTERM_BP_FAT	GO:0006809~nitric oxide biosynthetic process	4	0.507614	0.00335521	IPI00229027, IPI00229026, IPI00652731, IPI00894970, IPI00227855, IPI00109482, IPI00229030, IPI00830977, IPI00330804	562	8	13588	12.089	0.998413	0.0823583	5.58794
GOTERM_BP_FAT	GO:0032970~regulation of actin filament-based process	9	1.14213	0.00343807	IPI00130375, IPI00753793, IPI00127987, IPI00753815, IPI00890117, IPI00848816, IPI00474883, IPI00127408, IPI00409405, IPI00798592, IPI00121892, IPI00224740, IPI00319830, IPI00127942	562	61	13588	3.56724	0.998647	0.0832454	5.72214
GOTERM_BP_FAT	GO:0070727~cellular macromolecule localization	24	3.04569	0.00344447	IPI00121183, IPI00323881, IPI00622235, IPI00114560, IPI00851023, IPI00458129, IPI00622283, IPI00114477, IPI00405977, IPI00121892, IPI00853924, IPI00127109, IPI00227392, IPI00889213, IPI00319830, IPI00828266, IPI00320836, IPI00626994, IPI00229834, IPI00760000, IPI00118384, IPI00754545, IPI00320831, IPI00134621, IPI00409936, IPI00473203, IPI00116697, IPI00757748, IPI00126133, IPI00230707, IPI002296…	562	301	13588	1.92781	0.998664	0.0823569	5.73251
GOTERM_BP_FAT	GO:0031497~chromatin assembly	10	1.26904	0.00362381	IPI00123199, IPI00347814, IPI00230264, IPI00111560, IPI00555055, IPI00410883, IPI00153400, IPI00849165, IPI00272033, IPI00133977, IPI00229542, IPI00623951, IPI00331734	562	75	13588	3.22372	0.999054	0.0854017	6.02232
GOTERM_BP_FAT	GO:0065004~protein-DNA complex assembly	10	1.26904	0.0039642	IPI00123199, IPI00347814, IPI00230264, IPI00111560, IPI00555055, IPI00410883, IPI00153400, IPI00849165, IPI00272033, IPI00133977, IPI00229542, IPI00623951, IPI00331734	562	76	13588	3.18131	0.999509	0.091932	6.57011
GOTERM_BP_FAT	GO:0031333~negative regulation of protein complex assembly	6	0.761421	0.00447257	IPI00117896, IPI00649157, IPI00753793, IPI00753815, IPI00551236, IPI00475138, IPI00798592, IPI00121892, IPI00224740, IPI00319830, IPI00474883	562	27	13588	5.37287	0.999815	0.101897	7.38263
GOTERM_BP_FAT	GO:0032272~negative regulation of protein polymerization	6	0.761421	0.00447257	IPI00117896, IPI00649157, IPI00753793, IPI00753815, IPI00551236, IPI00475138, IPI00798592, IPI00121892, IPI00224740, IPI00319830, IPI00474883	562	27	13588	5.37287	0.999815	0.101897	7.38263
GOTERM_BP_FAT	GO:0007049~cell cycle	40	5.07614	0.00456466	IPI00470962, IPI00117896, IPI00130959, IPI00857865, IPI00624499, IPI00113536, IPI00132942, IPI00875406, IPI00674226, IPI00108388, IPI00851023, IPI00662501, IPI00468717, IPI00230277, IPI00112251, IPI00858144, IPI00605733, IPI00875723, IPI00119663, IPI00828848, IPI00230264, IPI00473314, IPI00874846, IPI00515398, IPI00117352, IPI00649157, IPI00229613, IPI00672213, IPI00311873, IPI00134202, IPI008857…	562	611	13588	1.58284	0.999845	0.102672	7.52911
GOTERM_BP_FAT	GO:0017014~protein amino acid nitrosylation	3	0.380711	0.00496494	IPI00229027, IPI00229026, IPI00109482, IPI00555004, IPI00229030	562	3	13588	24.1779	0.999929	0.109899	8.16323
GOTERM_BP_FAT	GO:0018125~peptidyl-cysteine methylation	3	0.380711	0.00496494	IPI00116697, IPI00757748, IPI00116688, IPI00458129, IPI00895100, IPI00113112, IPI00894915	562	3	13588	24.1779	0.999929	0.109899	8.16323
GOTERM_BP_FAT	GO:0006511~ubiquitin-dependent protein catabolic process	14	1.77665	0.00557217	IPI00331644, IPI00652998, IPI00131845, IPI00850217, IPI00113214, IPI00108388, IPI00881918, IPI00165854, IPI00379103, IPI00131407, IPI00788336, IPI00131406, IPI00109122, IPI00420745, IPI00317902, IPI00283862, IPI00798468, IPI00129526, IPI00875197, IPI00313962, IPI00653686	562	141	13588	2.40065	0.999978	0.121135	9.11741
GOTERM_BP_FAT	GO:0008015~blood circulation	12	1.52284	0.00610641	IPI00130589, IPI00229027, IPI00830535, IPI00229026, IPI00857865, IPI00118316, IPI00555004, IPI00229030, IPI00420807, IPI00314429, IPI00117043, IPI00404662, IPI00114329, IPI00858144, IPI00672924, IPI00757250, IPI00831626, IPI00135857, IPI00126195, IPI00830884	562	111	13588	2.61383	0.999992	0.130518	9.94916
GOTERM_BP_FAT	GO:0003013~circulatory system process	12	1.52284	0.00610641	IPI00130589, IPI00229027, IPI00830535, IPI00229026, IPI00857865, IPI00118316, IPI00555004, IPI00229030, IPI00420807, IPI00314429, IPI00117043, IPI00404662, IPI00114329, IPI00858144, IPI00672924, IPI00757250, IPI00831626, IPI00135857, IPI00126195, IPI00830884	562	111	13588	2.61383	0.999992	0.130518	9.94916
GOTERM_BP_FAT	GO:0055002~striated muscle cell development	8	1.01523	0.00647903	IPI00756257, IPI00885570, IPI00757312, IPI00480406, IPI00785346, IPI00749707, IPI00118316, IPI00654242, IPI00515398, IPI00338604, IPI00874482, IPI00114593, IPI00661635, IPI00604969, IPI00653007, IPI00403938, IPI00785310, IPI00136929, IPI00648161, IPI00785360, IPI00856609, IPI00110827	562	54	13588	3.58192	0.999996	0.136424	10.525
GOTERM_BP_FAT	GO:0060048~cardiac muscle contraction	4	0.507614	0.00675854	IPI00858144, IPI00857865, IPI00118316, IPI00831626, IPI00420807, IPI00404662, IPI00830884	562	10	13588	9.67117	0.999998	0.140361	10.9547
GOTERM_BP_FAT	GO:0022402~cell cycle process	28	3.5533	0.00682745	IPI00470962, IPI00117896, IPI00857865, IPI00624499, IPI00113536, IPI00132942, IPI00875406, IPI00674226, IPI00108388, IPI00662501, IPI00851023, IPI00468717, IPI00112251, IPI00858144, IPI00875723, IPI00828848, IPI00230264, IPI00874846, IPI00515398, IPI00117352, IPI00649157, IPI00229613, IPI00672213, IPI00134202, IPI00421063, IPI00757312, IPI00551236, IPI00515172, IPI00874587, IPI00126400, IPI004751…	562	393	13588	1.7226	0.999998	0.140182	11.0604
GOTERM_BP_FAT	GO:0043632~modification-dependent macromolecule catabolic process	34	4.31472	0.00687779	IPI00379383, IPI00165706, IPI00622235, IPI00108388, IPI00349698, IPI00881918, IPI00379103, IPI00283862, IPI00129105, IPI00154004, IPI00623570, IPI00875550, IPI00895319, IPI00875197, IPI00849985, IPI00652998, IPI00402913, IPI00123313, IPI00667859, IPI00337053, IPI00377342, IPI00131407, IPI00131406, IPI00420745, IPI00227759, IPI00848548, IPI00129526, IPI00670546, IPI00313962, IPI00421063, IPI001318…	562	508	13588	1.61821	0.999998	0.139656	11.1375
GOTERM_BP_FAT	GO:0019941~modification-dependent protein catabolic process	34	4.31472	0.00687779	IPI00379383, IPI00165706, IPI00622235, IPI00108388, IPI00349698, IPI00881918, IPI00379103, IPI00283862, IPI00129105, IPI00154004, IPI00623570, IPI00875550, IPI00895319, IPI00875197, IPI00849985, IPI00652998, IPI00402913, IPI00123313, IPI00667859, IPI00337053, IPI00377342, IPI00131407, IPI00131406, IPI00420745, IPI00227759, IPI00848548, IPI00129526, IPI00670546, IPI00313962, IPI00421063, IPI001318…	562	508	13588	1.61821	0.999998	0.139656	11.1375
GOTERM_BP_FAT	GO:0008213~protein amino acid alkylation	7	0.888325	0.00801288	IPI00830289, IPI00116688, IPI00420678, IPI00895100, IPI00830611, IPI00225522, IPI00116697, IPI00757748, IPI00458129, IPI00113112, IPI00229962, IPI00229961, IPI00120495, IPI00876109, IPI00894915	562	43	13588	3.93594	1	0.15918	12.8593
GOTERM_BP_FAT	GO:0006479~protein amino acid methylation	7	0.888325	0.00801288	IPI00830289, IPI00116688, IPI00420678, IPI00895100, IPI00830611, IPI00225522, IPI00116697, IPI00757748, IPI00458129, IPI00113112, IPI00229962, IPI00229961, IPI00120495, IPI00876109, IPI00894915	562	43	13588	3.93594	1	0.15918	12.8593
GOTERM_BP_FAT	GO:0042743~hydrogen peroxide metabolic process	5	0.634518	0.00821818	IPI00130589, IPI00831115, IPI00117264, IPI00649406, IPI00461384, IPI00135857, IPI00848536, IPI00605254, IPI00117910, IPI00121788, IPI00881087	562	20	13588	6.04448	1	0.161266	13.1673
GOTERM_BP_FAT	GO:0006323~DNA packaging	11	1.39594	0.00878808	IPI00123199, IPI00347814, IPI00230264, IPI00111560, IPI00555055, IPI00153400, IPI00410883, IPI00272033, IPI00849165, IPI00121136, IPI00808206, IPI00133977, IPI00229542, IPI00623951, IPI00331734	562	101	13588	2.63324	1	0.169763	14.017
GOTERM_BP_FAT	GO:0045214~sarcomere organization	4	0.507614	0.00901093	IPI00756257, IPI00885570, IPI00604969, IPI00749707, IPI00118316, IPI00136929, IPI00648161, IPI00856609, IPI00874482, IPI00661635	562	11	13588	8.79198	1	0.171973	14.3472
GOTERM_BP_FAT	GO:0017157~regulation of exocytosis	6	0.761421	0.00942041	IPI00605733, IPI00116688, IPI00850740, IPI00850420, IPI00316495, IPI00895100, IPI00113112, IPI00122965, IPI00894915, IPI00671283	562	32	13588	4.53336	1	0.177333	14.9507
GOTERM_BP_FAT	GO:0030833~regulation of actin filament polymerization	7	0.888325	0.00999031	IPI00127408, IPI00130375, IPI00127987, IPI00753793, IPI00753815, IPI00798592, IPI00121892, IPI00224740, IPI00319830, IPI00474883	562	45	13588	3.76101	1	0.185247	15.784
GOTERM_BP_FAT	GO:0030705~cytoskeleton-dependent intracellular transport	6	0.761421	0.0107346	IPI00757312, IPI00555125, IPI00261638, IPI00124954, IPI00323800, IPI00131084, IPI00515398, IPI00338604, IPI00653686, IPI00313962	562	33	13588	4.39599	1	0.195792	16.8607
GOTERM_BP_FAT	GO:0032989~cellular component morphogenesis	25	3.17259	0.0109214	IPI00851023, IPI00604969, IPI00409405, IPI00312128, IPI00753326, IPI00421137, IPI00136929, IPI00110827, IPI00130589, IPI00420924, IPI00756257, IPI00624192, IPI00453895, IPI00890117, IPI00468380, IPI00322209, IPI00515398, IPI00230074, IPI00649157, IPI00229613, IPI00134202, IPI00313962, IPI00128973, IPI00885570, IPI00757312, IPI00749707, IPI00122965, IPI00654242, IPI00551236, IPI00830647, IPI008744…	562	351	13588	1.72208	1	0.197	17.1289
GOTERM_BP_FAT	GO:0031113~regulation of microtubule polymerization	4	0.507614	0.0116507	IPI00117896, IPI00649157, IPI00672924, IPI00757250, IPI00551236, IPI00475138, IPI00648621	562	12	13588	8.05931	1	0.206835	18.1682
GOTERM_BP_FAT	GO:0051130~positive regulation of cellular component organization	12	1.52284	0.0121004	IPI00130375, IPI00850217, IPI00885943, IPI00890117, IPI00674226, IPI00379103, IPI00165854, IPI00468717, IPI00848816, IPI00127408, IPI00672924, IPI00757250, IPI00409405, IPI00649841, IPI00399663, IPI00321978, IPI00648621, IPI00849626, IPI00471441, IPI00127942, IPI00127415	562	122	13588	2.37816	1	0.212008	18.8029
GOTERM_BP_FAT	GO:0055001~muscle cell development	8	1.01523	0.0124765	IPI00756257, IPI00885570, IPI00757312, IPI00480406, IPI00785346, IPI00749707, IPI00118316, IPI00654242, IPI00515398, IPI00338604, IPI00874482, IPI00114593, IPI00661635, IPI00604969, IPI00653007, IPI00403938, IPI00785310, IPI00136929, IPI00648161, IPI00785360, IPI00856609, IPI00110827	562	61	13588	3.17088	1	0.215914	19.3301
GOTERM_BP_FAT	GO:0015669~gas transport	4	0.507614	0.0146883	IPI00469114, IPI00553333, IPI00856927, IPI00875929, IPI00831055, IPI00762198, IPI00857391, IPI00665513, IPI00555131, IPI00875584, IPI00856352, IPI00316491	562	13	13588	7.43936	1	0.24709	22.3662
GOTERM_BP_FAT	GO:0043470~regulation of carbohydrate catabolic process	3	0.380711	0.0156589	IPI00461809, IPI00108939, IPI00621282, IPI00875792, IPI00314429, IPI00761360, IPI00665601, IPI00420261	562	5	13588	14.5068	1	0.258972	23.6644
GOTERM_BP_FAT	GO:0043471~regulation of cellular carbohydrate catabolic process	3	0.380711	0.0156589	IPI00461809, IPI00108939, IPI00621282, IPI00875792, IPI00314429, IPI00761360, IPI00665601, IPI00420261	562	5	13588	14.5068	1	0.258972	23.6644
GOTERM_BP_FAT	GO:0030834~regulation of actin filament depolymerization	5	0.634518	0.0158269	IPI00753793, IPI00409405, IPI00753815, IPI00890117, IPI00798592, IPI00121892, IPI00127942, IPI00319830, IPI00848816, IPI00474883	562	24	13588	5.03707	1	0.259173	23.887
GOTERM_BP_FAT	GO:0042542~response to hydrogen peroxide	5	0.634518	0.0158269	IPI00130589, IPI00831115, IPI00117264, IPI00649406, IPI00461384, IPI00135857, IPI00848536, IPI00605254, IPI00117910, IPI00121788, IPI00881087	562	24	13588	5.03707	1	0.259173	23.887
GOTERM_BP_FAT	GO:0009820~alkaloid metabolic process	5	0.634518	0.0158269	IPI00336324, IPI00124692, IPI00467833, IPI00471091, IPI00132080, IPI00881318	562	24	13588	5.03707	1	0.259173	23.887
GOTERM_BP_FAT	GO:0006769~nicotinamide metabolic process	5	0.634518	0.0158269	IPI00336324, IPI00124692, IPI00467833, IPI00471091, IPI00132080, IPI00881318	562	24	13588	5.03707	1	0.259173	23.887
GOTERM_BP_FAT	GO:0006941~striated muscle contraction	5	0.634518	0.0158269	IPI00858144, IPI00229027, IPI00857865, IPI00229026, IPI00118316, IPI00831626, IPI00229030, IPI00420807, IPI00404662, IPI00830884	562	24	13588	5.03707	1	0.259173	23.887
GOTERM_BP_FAT	GO:0046496~nicotinamide nucleotide metabolic process	5	0.634518	0.0158269	IPI00336324, IPI00124692, IPI00467833, IPI00471091, IPI00132080, IPI00881318	562	24	13588	5.03707	1	0.259173	23.887
GOTERM_BP_FAT	GO:0006468~protein amino acid phosphorylation	39	4.94924	0.0159016	IPI00117909, IPI00470962, IPI00556914, IPI00857865, IPI00624499, IPI00844650, IPI00124326, IPI00742329, IPI00230277, IPI00118101, IPI00858144, IPI00828761, IPI00604969, IPI00409405, IPI00230719, IPI00895463, IPI00312128, IPI00121892, IPI00130589, IPI00756257, IPI00453895, IPI00875723, IPI00124497, IPI00108003, IPI00890117, IPI00119663, IPI00620900, IPI00468380, IPI00117910, IPI00227900, IPI006729…	562	640	13588	1.47334	1	0.258061	23.9857
GOTERM_BP_FAT	GO:0006974~response to DNA damage stimulus	21	2.66497	0.0159665	IPI00165850, IPI00230427, IPI00850030, IPI00421063, IPI00890120, IPI00224152, IPI00850217, IPI00118139, IPI00850525, IPI00120046, IPI00165854, IPI00379103, IPI00230277, IPI00462291, IPI00308498, IPI00123119, IPI00674562, IPI00877238, IPI00224030, IPI00130589, IPI00122073, IPI00420949, IPI00346073, IPI00113830, IPI00229801, IPI00119663, IPI00230264, IPI00473314, IPI00133208, IPI00129430, IPI004742…	562	287	13588	1.76912	1	0.256834	24.0715
GOTERM_BP_FAT	GO:0006457~protein folding	12	1.52284	0.0159798	IPI00652998, IPI00323357, IPI00554989, IPI00116283, IPI00554929, IPI00116281, IPI00321816, IPI00330804, IPI00830977, IPI00886090, IPI00886297, IPI00459493, IPI00880348, IPI00132762, IPI00129526, IPI00321308, IPI00649678, IPI00229080, IPI00830562, IPI00116279, IPI00118678	562	127	13588	2.28453	1	0.254914	24.0891
GOTERM_BP_FAT	GO:0022403~cell cycle phase	23	2.91878	0.0178159	IPI00117896, IPI00470962, IPI00857865, IPI00624499, IPI00113536, IPI00551236, IPI00132942, IPI00875406, IPI00108388, IPI00662501, IPI00515172, IPI00112251, IPI00874587, IPI00858144, IPI00126400, IPI00475138, IPI00474502, IPI00669522, IPI00130185, IPI00228044, IPI00404359, IPI00875723, IPI00828848, IPI00230264, IPI00874846, IPI00134621, IPI00124240, IPI00117352, IPI00649157, IPI00126133, IPI004753…	562	328	13588	1.6954	1	0.27767	26.4763
GOTERM_BP_FAT	GO:0007026~negative regulation of microtubule depolymerization	4	0.507614	0.0181305	IPI00406741, IPI00653404, IPI00118075, IPI00130920, IPI00895463, IPI00408119, IPI00895965, IPI00672213, IPI00473748, IPI00669522, IPI00894724	562	14	13588	6.90798	1	0.27962	26.8782
GOTERM_BP_FAT	GO:0055006~cardiac cell development	4	0.507614	0.0181305	IPI00756257, IPI00757312, IPI00604969, IPI00480406, IPI00653007, IPI00749707, IPI00654242, IPI00515398, IPI00338604, IPI00114593, IPI00661635	562	14	13588	6.90798	1	0.27962	26.8782
GOTERM_BP_FAT	GO:0055013~cardiac muscle cell development	4	0.507614	0.0181305	IPI00756257, IPI00757312, IPI00604969, IPI00480406, IPI00653007, IPI00749707, IPI00654242, IPI00515398, IPI00338604, IPI00114593, IPI00661635	562	14	13588	6.90798	1	0.27962	26.8782
GOTERM_BP_FAT	GO:0031114~regulation of microtubule depolymerization	4	0.507614	0.0181305	IPI00406741, IPI00653404, IPI00118075, IPI00130920, IPI00895463, IPI00408119, IPI00895965, IPI00672213, IPI00473748, IPI00669522, IPI00894724	562	14	13588	6.90798	1	0.27962	26.8782
GOTERM_BP_FAT	GO:0006739~NADP metabolic process	4	0.507614	0.0181305	IPI00124692, IPI00467833, IPI00471091, IPI00132080, IPI00881318	562	14	13588	6.90798	1	0.27962	26.8782
GOTERM_BP_FAT	GO:0060627~regulation of vesicle-mediated transport	9	1.14213	0.0210189	IPI00605733, IPI00116688, IPI00224518, IPI00895100, IPI00316495, IPI00850420, IPI00116563, IPI00122965, IPI00671283, IPI00849548, IPI00850740, IPI00113112, IPI00113127, IPI00894915	562	83	13588	2.6217	1	0.314261	30.4725
GOTERM_BP_FAT	GO:0006605~protein targeting	12	1.52284	0.021786	IPI00323881, IPI00851023, IPI00622283, IPI00405977, IPI00121892, IPI00853924, IPI00889213, IPI00319830, IPI00828266, IPI00760000, IPI00118384, IPI00626994, IPI00320836, IPI00754545, IPI00134621, IPI00320831, IPI00409936, IPI00473203, IPI00126133, IPI00230707, IPI00229613, IPI00230682, IPI00116498, IPI00848566, IPI00885651, IPI00884482	562	133	13588	2.18147	1	0.32131	31.3988
GOTERM_BP_FAT	GO:0016310~phosphorylation	42	5.32995	0.021811	IPI00117909, IPI00470962, IPI00556914, IPI00857865, IPI00624499, IPI00844650, IPI00124326, IPI00742329, IPI00230277, IPI00118101, IPI00858144, IPI00828761, IPI00131459, IPI00604969, IPI00409405, IPI00230719, IPI00895463, IPI00312128, IPI00121892, IPI00130589, IPI00756257, IPI00453895, IPI00555060, IPI00875723, IPI00124497, IPI00108003, IPI00890117, IPI00119663, IPI00620900, IPI00468380, IPI001179…	562	718	13588	1.41431	1	0.319218	31.4288
GOTERM_BP_FAT	GO:0006281~DNA repair	17	2.15736	0.0221172	IPI00165850, IPI00850030, IPI00421063, IPI00890120, IPI00224152, IPI00850217, IPI00118139, IPI00850525, IPI00120046, IPI00379103, IPI00165854, IPI00462291, IPI00123119, IPI00674562, IPI00877238, IPI00224030, IPI00130589, IPI00420949, IPI00346073, IPI00113830, IPI00229801, IPI00230264, IPI00473314, IPI00133208, IPI00129430, IPI00331711, IPI00135857, IPI00885719	562	222	13588	1.85146	1	0.320541	31.7951
GOTERM_BP_FAT	GO:0055003~cardiac myofibril assembly	3	0.380711	0.0228508	IPI00756257, IPI00757312, IPI00604969, IPI00480406, IPI00653007, IPI00749707, IPI00654242, IPI00515398, IPI00338604, IPI00114593	562	6	13588	12.089	1	0.3269	32.6653
GOTERM_BP_FAT	GO:0043243~positive regulation of protein complex disassembly	3	0.380711	0.0228508	IPI00409405, IPI00890117, IPI00471441, IPI00127942, IPI00848816	562	6	13588	12.089	1	0.3269	32.6653
GOTERM_BP_FAT	GO:0042274~ribosomal small subunit biogenesis	3	0.380711	0.0228508	IPI00353010, IPI00649841, IPI00322562, IPI00674226, IPI00849626, IPI00468717, IPI00785218, IPI00127415	562	6	13588	12.089	1	0.3269	32.6653
GOTERM_BP_FAT	GO:0019362~pyridine nucleotide metabolic process	5	0.634518	0.0268018	IPI00336324, IPI00124692, IPI00467833, IPI00471091, IPI00132080, IPI00881318	562	28	13588	4.31749	1	0.369427	37.1747
GOTERM_BP_FAT	GO:0006979~response to oxidative stress	9	1.14213	0.0270349	IPI00130589, IPI00830535, IPI00117264, IPI00135231, IPI00117910, IPI00114329, IPI00881087, IPI00317902, IPI00830766, IPI00831115, IPI00649406, IPI00461384, IPI00135857, IPI00605254, IPI00848536, IPI00875197, IPI00121788	562	87	13588	2.50117	1	0.369418	37.4317
GOTERM_BP_FAT	GO:0051146~striated muscle cell differentiation	9	1.14213	0.0304511	IPI00756257, IPI00885570, IPI00757312, IPI00480406, IPI00785346, IPI00749707, IPI00118316, IPI00654242, IPI00515398, IPI00338604, IPI00874482, IPI00114593, IPI00661635, IPI00228583, IPI00604969, IPI00653007, IPI00403938, IPI00785310, IPI00136929, IPI00648161, IPI00785360, IPI00856609, IPI00110827	562	89	13588	2.44496	1	0.402956	41.0859
GOTERM_BP_FAT	GO:0001578~microtubule bundle formation	4	0.507614	0.0309112	IPI00230074, IPI00653404, IPI00118075, IPI00130920, IPI00895463, IPI00895965, IPI00648621, IPI00894724	562	17	13588	5.68893	1	0.404984	41.5624
GOTERM_BP_FAT	GO:0006081~cellular aldehyde metabolic process	4	0.507614	0.0309112	IPI00135231, IPI00467833, IPI00555004, IPI00466128	562	17	13588	5.68893	1	0.404984	41.5624
GOTERM_BP_FAT	GO:0006796~phosphate metabolic process	48	6.09137	0.0332736	IPI00117909, IPI00470962, IPI00556914, IPI00857865, IPI00624499, IPI00844650, IPI00124326, IPI00875406, IPI00742329, IPI00467332, IPI00230277, IPI00118101, IPI00858144, IPI00828761, IPI00131459, IPI00604969, IPI00409405, IPI00230719, IPI00895463, IPI00312128, IPI00874719, IPI00121892, IPI00130589, IPI00756257, IPI00453895, IPI00555060, IPI00875723, IPI00124497, IPI00108003, IPI00890117, IPI001196…	562	866	13588	1.34012	1	0.425779	43.9524
GOTERM_BP_FAT	GO:0006793~phosphorus metabolic process	48	6.09137	0.0332736	IPI00117909, IPI00470962, IPI00556914, IPI00857865, IPI00624499, IPI00844650, IPI00124326, IPI00875406, IPI00742329, IPI00467332, IPI00230277, IPI00118101, IPI00858144, IPI00828761, IPI00131459, IPI00604969, IPI00409405, IPI00230719, IPI00895463, IPI00312128, IPI00874719, IPI00121892, IPI00130589, IPI00756257, IPI00453895, IPI00555060, IPI00875723, IPI00124497, IPI00108003, IPI00890117, IPI001196…	562	866	13588	1.34012	1	0.425779	43.9524
GOTERM_BP_FAT	GO:0008544~epidermis development	11	1.39594	0.0340733	IPI00127989, IPI00122621, IPI00131368, IPI00121120, IPI00762364, IPI00308498, IPI00468956, IPI00118286, IPI00321308, IPI00131336, IPI00230365, IPI00874909, IPI00131366	562	125	13588	2.12766	1	0.430782	44.7404
GOTERM_BP_FAT	GO:0006732~coenzyme metabolic process	12	1.52284	0.0346902	IPI00336324, IPI00130589, IPI00830535, IPI00135231, IPI00277554, IPI00124692, IPI00467833, IPI00471091, IPI00408829, IPI00113141, IPI00114329, IPI00126248, IPI00283531, IPI00555023, IPI00762047, IPI00135857, IPI00132080, IPI00881318	562	143	13588	2.02892	1	0.433939	45.3412
GOTERM_BP_FAT	GO:0010970~microtubule-based transport	4	0.507614	0.0359853	IPI00555125, IPI00124954, IPI00323800, IPI00131084, IPI00653686, IPI00313962	562	18	13588	5.37287	1	0.443322	46.5823
GOTERM_BP_FAT	GO:0034614~cellular response to reactive oxygen species	4	0.507614	0.0359853	IPI00130589, IPI00831115, IPI00461384, IPI00135857, IPI00848536, IPI00605254, IPI00117910, IPI00121788, IPI00881087	562	18	13588	5.37287	1	0.443322	46.5823
GOTERM_BP_FAT	GO:0006333~chromatin assembly or disassembly	10	1.26904	0.0362674	IPI00123199, IPI00347814, IPI00230264, IPI00111560, IPI00555055, IPI00410883, IPI00153400, IPI00849165, IPI00272033, IPI00133977, IPI00229542, IPI00623951, IPI00331734	562	109	13588	2.21816	1	0.44321	46.8492
GOTERM_BP_FAT	GO:0006098~pentose-phosphate shunt	3	0.380711	0.0403829	IPI00124692, IPI00467833, IPI00132080	562	8	13588	9.06673	1	0.476933	50.6017
GOTERM_BP_FAT	GO:0032273~positive regulation of protein polymerization	4	0.507614	0.0414589	IPI00127408, IPI00130375, IPI00672924, IPI00757250, IPI00648621	562	19	13588	5.09009	1	0.48329	51.5409
GOTERM_BP_FAT	GO:0042254~ribosome biogenesis	10	1.26904	0.0420173	IPI00353010, IPI00462006, IPI00458502, IPI00752782, IPI00461356, IPI00876121, IPI00126716, IPI00674226, IPI00468717, IPI00407909, IPI00785218, IPI00622160, IPI00387439, IPI00649841, IPI00314950, IPI00322562, IPI00134202, IPI00265107, IPI00849626, IPI00626504, IPI00127415	562	112	13588	2.15874	1	0.485192	52.0216
GOTERM_BP_FAT	GO:0045454~cell redox homeostasis	7	0.888325	0.0421282	IPI00230108, IPI00828909, IPI00831115, IPI00224152, IPI00116254, IPI00848536, IPI00605254, IPI00127358, IPI00117910, IPI00121788, IPI00222496	562	62	13588	2.72977	1	0.483369	52.1165
GOTERM_BP_FAT	GO:0051301~cell division	19	2.41117	0.0441451	IPI00117896, IPI00757312, IPI00132942, IPI00875406, IPI00108388, IPI00874587, IPI00848816, IPI00409405, IPI00123862, IPI00124787, IPI00669522, IPI00130185, IPI00605733, IPI00756086, IPI00890117, IPI00828848, IPI00874846, IPI00473314, IPI00134621, IPI00515398, IPI00338604, IPI00124240, IPI00850740, IPI00126133, IPI00798468, IPI00399663, IPI00672213, IPI00311873, IPI00114786, IPI00885719, IPI001279…	562	281	13588	1.63481	1	0.497053	53.8127
GOTERM_BP_FAT	GO:0000279~M phase	19	2.41117	0.0468131	IPI00117896, IPI00551236, IPI00132942, IPI00875406, IPI00108388, IPI00662501, IPI00112251, IPI00874587, IPI00126400, IPI00475138, IPI00669522, IPI00130185, IPI00404359, IPI00828848, IPI00230264, IPI00874846, IPI00134621, IPI00124240, IPI00117352, IPI00649157, IPI00126133, IPI00798468, IPI00399663, IPI00672213, IPI00321978, IPI00134202, IPI00348094	562	283	13588	1.62325	1	0.515225	55.9694
GOTERM_BP_FAT	GO:0050880~regulation of blood vessel size	6	0.761421	0.0469483	IPI00130589, IPI00830535, IPI00672924, IPI00757250, IPI00135857, IPI00126195, IPI00314429, IPI00117043, IPI00114329	562	48	13588	3.02224	1	0.51351	56.0761
GOTERM_BP_FAT	GO:0035150~regulation of tube size	6	0.761421	0.0469483	IPI00130589, IPI00830535, IPI00672924, IPI00757250, IPI00135857, IPI00126195, IPI00314429, IPI00117043, IPI00114329	562	48	13588	3.02224	1	0.51351	56.0761
GOTERM_BP_FAT	GO:0000278~mitotic cell cycle	17	2.15736	0.0471773	IPI00117896, IPI00470962, IPI00857865, IPI00624499, IPI00113536, IPI00551236, IPI00132942, IPI00108388, IPI00662501, IPI00515172, IPI00112251, IPI00874587, IPI00858144, IPI00475138, IPI00474502, IPI00669522, IPI00228044, IPI00404359, IPI00875723, IPI00828848, IPI00874846, IPI00134621, IPI00124240, IPI00649157, IPI00126133, IPI00475302, IPI00798468, IPI00399663, IPI00672213, IPI00134202	562	244	13588	1.68453	1	0.512531	56.2564
GOTERM_BP_FAT	GO:0007398~ectoderm development	11	1.39594	0.0486707	IPI00127989, IPI00122621, IPI00131368, IPI00121120, IPI00762364, IPI00308498, IPI00468956, IPI00118286, IPI00321308, IPI00131336, IPI00230365, IPI00874909, IPI00131366	562	133	13588	1.99968	1	0.521042	57.4147
GOTERM_BP_FAT	GO:0010907~positive regulation of glucose metabolic process	3	0.380711	0.0505267	IPI00461809, IPI00108939, IPI00621282, IPI00875792, IPI00314429, IPI00761360, IPI00665601, IPI00420261	562	9	13588	8.05931	1	0.53192	58.8141
GOTERM_BP_FAT	GO:0016574~histone ubiquitination	3	0.380711	0.0505267	IPI00453615, IPI00453613, IPI00850217, IPI00756086, IPI00114786, IPI00463909, IPI00379103, IPI00165854	562	9	13588	8.05931	1	0.53192	58.8141
GOTERM_BP_FAT	GO:0001701~in utero embryonic development	18	2.28426	0.0518526	IPI00830289, IPI00757312, IPI00112947, IPI00749707, IPI00130959, IPI00844650, IPI00889980, IPI00111141, IPI00604969, IPI00831626, IPI00830884, IPI00649143, IPI00756257, IPI00462072, IPI00121827, IPI00469114, IPI00756086, IPI00119663, IPI00135971, IPI00420807, IPI00322209, IPI00338604, IPI00515398, IPI00404662, IPI00131870, IPI00474243, IPI00229962, IPI00229961, IPI00120495, IPI00648821, IPI008761…	562	267	13588	1.62997	1	0.538683	59.7871
GOTERM_BP_FAT	GO:0006308~DNA catabolic process	4	0.507614	0.0535746	IPI00130589, IPI00308498, IPI00850217, IPI00135857, IPI00120046, IPI00379103, IPI00165854	562	21	13588	4.60532	1	0.547998	61.0186
GOTERM_BP_FAT	GO:0051236~establishment of RNA localization	7	0.888325	0.0543782	IPI00458502, IPI00469298, IPI00622847, IPI00126716, IPI00874846, IPI00674226, IPI00468717, IPI00407909, IPI00114407, IPI00889986, IPI00311103, IPI00649841, IPI00849626, IPI00828488, IPI00127415, IPI00553777	562	66	13588	2.56433	1	0.550806	61.581
GOTERM_BP_FAT	GO:0050658~RNA transport	7	0.888325	0.0543782	IPI00458502, IPI00469298, IPI00622847, IPI00126716, IPI00874846, IPI00674226, IPI00468717, IPI00407909, IPI00114407, IPI00889986, IPI00311103, IPI00649841, IPI00849626, IPI00828488, IPI00127415, IPI00553777	562	66	13588	2.56433	1	0.550806	61.581
GOTERM_BP_FAT	GO:0050657~nucleic acid transport	7	0.888325	0.0543782	IPI00458502, IPI00469298, IPI00622847, IPI00126716, IPI00874846, IPI00674226, IPI00468717, IPI00407909, IPI00114407, IPI00889986, IPI00311103, IPI00649841, IPI00849626, IPI00828488, IPI00127415, IPI00553777	562	66	13588	2.56433	1	0.550806	61.581
GOTERM_BP_FAT	GO:0003018~vascular process in circulatory system	6	0.761421	0.0543829	IPI00130589, IPI00830535, IPI00672924, IPI00757250, IPI00135857, IPI00126195, IPI00314429, IPI00117043, IPI00114329	562	50	13588	2.90135	1	0.548167	61.5842
GOTERM_BP_FAT	GO:0000904~cell morphogenesis involved in differentiation	15	1.90355	0.0566233	IPI00128973, IPI00757312, IPI00122965, IPI00551236, IPI00830647, IPI00127408, IPI00312128, IPI00475138, IPI00753326, IPI00421137, IPI00117288, IPI00653686, IPI00130589, IPI00420924, IPI00624192, IPI00453895, IPI00468380, IPI00322209, IPI00338604, IPI00515398, IPI00649157, IPI00134202, IPI00135857, IPI00313962, IPI00753618	562	212	13588	1.7107	1	0.560473	63.1121
GOTERM_BP_FAT	GO:0022613~ribonucleoprotein complex biogenesis	11	1.39594	0.0573404	IPI00353010, IPI00283637, IPI00462006, IPI00458502, IPI00752782, IPI00461356, IPI00876121, IPI00126716, IPI00674226, IPI00468717, IPI00407909, IPI00785218, IPI00622160, IPI00387439, IPI00649841, IPI00314950, IPI00134202, IPI00322562, IPI00265107, IPI00849626, IPI00626504, IPI00127415	562	137	13588	1.94129	1	0.562509	63.5889
GOTERM_BP_FAT	GO:0006403~RNA localization	7	0.888325	0.057744	IPI00458502, IPI00469298, IPI00622847, IPI00126716, IPI00874846, IPI00674226, IPI00468717, IPI00407909, IPI00114407, IPI00889986, IPI00311103, IPI00649841, IPI00849626, IPI00828488, IPI00127415, IPI00553777	562	67	13588	2.52605	1	0.562492	63.8547
GOTERM_BP_FAT	GO:0006508~proteolysis	54	6.85279	0.0587476	IPI00379383, IPI00165706, IPI00622235, IPI00349698, IPI00108388, IPI00379103, IPI00881918, IPI00283862, IPI00604969, IPI00129105, IPI00308498, IPI00154004, IPI00623570, IPI00875550, IPI00895319, IPI00381611, IPI00875197, IPI00849985, IPI00652998, IPI00756257, IPI00123313, IPI00402913, IPI00314467, IPI00667859, IPI00421257, IPI00880524, IPI00129512, IPI00128108, IPI00337053, IPI00377342, IPI001314…	562	1034	13588	1.26268	1	0.566307	64.5078
GOTERM_BP_FAT	GO:0000302~response to reactive oxygen species	5	0.634518	0.0597121	IPI00130589, IPI00831115, IPI00117264, IPI00649406, IPI00461384, IPI00135857, IPI00848536, IPI00605254, IPI00117910, IPI00121788, IPI00881087	562	36	13588	3.35805	1	0.569797	65.1249
GOTERM_BP_FAT	GO:0034599~cellular response to oxidative stress	4	0.507614	0.0601981	IPI00130589, IPI00831115, IPI00461384, IPI00135857, IPI00848536, IPI00605254, IPI00117910, IPI00121788, IPI00881087	562	22	13588	4.39599	1	0.570249	65.432
GOTERM_BP_FAT	GO:0008299~isoprenoid biosynthetic process	4	0.507614	0.0601981	IPI00420718, IPI00120457, IPI00221534, IPI00331707	562	22	13588	4.39599	1	0.570249	65.432
GOTERM_BP_FAT	GO:0007167~enzyme linked receptor protein signaling pathway	18	2.28426	0.0612979	IPI00352475, IPI00117909, IPI00130375, IPI00121827, IPI00556914, IPI00124497, IPI00844650, IPI00108003, IPI00124326, IPI00620900, IPI00273133, IPI00108388, IPI00400434, IPI00379844, IPI00118101, IPI00267041, IPI00798468, IPI00754025, IPI00122230, IPI00121892, IPI00319830	562	273	13588	1.59415	1	0.574469	66.1176
GOTERM_BP_FAT	GO:0045913~positive regulation of carbohydrate metabolic process	3	0.380711	0.0614687	IPI00461809, IPI00108939, IPI00621282, IPI00875792, IPI00314429, IPI00761360, IPI00665601, IPI00420261	562	10	13588	7.25338	1	0.572962	66.223
GOTERM_BP_FAT	GO:0010676~positive regulation of cellular carbohydrate metabolic process	3	0.380711	0.0614687	IPI00461809, IPI00108939, IPI00621282, IPI00875792, IPI00314429, IPI00761360, IPI00665601, IPI00420261	562	10	13588	7.25338	1	0.572962	66.223
GOTERM_BP_FAT	GO:0043193~positive regulation of gene-specific transcription	5	0.634518	0.0648608	IPI00461809, IPI00621282, IPI00453895, IPI00312128, IPI00875792, IPI00648621, IPI00117288, IPI00462291, IPI00761360, IPI00665601, IPI00420261	562	37	13588	3.26729	1	0.590656	68.2519
GOTERM_BP_FAT	GO:0016049~cell growth	5	0.634518	0.0648608	IPI00420924, IPI00649841, IPI00120046, IPI00830647, IPI00468380, IPI00674226, IPI00849626, IPI00314429, IPI00468717, IPI00127415	562	37	13588	3.26729	1	0.590656	68.2519
GOTERM_BP_FAT	GO:0070647~protein modification by small protein conjugation or removal	9	1.14213	0.0656787	IPI00453615, IPI00379383, IPI00165706, IPI00453613, IPI00122955, IPI00850217, IPI00885943, IPI00756086, IPI00652964, IPI00108388, IPI00165854, IPI00379103, IPI00227759, IPI00798468, IPI00114786, IPI00463909, IPI00653686, IPI00313962	562	104	13588	2.09232	1	0.592866	68.7237
GOTERM_BP_FAT	GO:0060341~regulation of cellular localization	12	1.52284	0.0699407	IPI00605733, IPI00116688, IPI00850420, IPI00316495, IPI00895100, IPI00404359, IPI00122965, IPI00230005, IPI00671283, IPI00227900, IPI00850740, IPI00113112, IPI00123862, IPI00399663, IPI00135197, IPI00894915, IPI00605254, IPI00848536, IPI00121788	562	161	13588	1.80208	1	0.614233	71.077
GOTERM_BP_FAT	GO:0006733~oxidoreduction coenzyme metabolic process	5	0.634518	0.0702334	IPI00336324, IPI00124692, IPI00467833, IPI00471091, IPI00132080, IPI00881318	562	38	13588	3.18131	1	0.613317	71.2323
GOTERM_BP_FAT	GO:0030030~cell projection organization	20	2.53807	0.0711982	IPI00128973, IPI00757312, IPI00653404, IPI00122965, IPI00551236, IPI00830647, IPI00848816, IPI00127408, IPI00409405, IPI00895463, IPI00475138, IPI00753326, IPI00421137, IPI00894724, IPI00653686, IPI00420924, IPI00130589, IPI00624192, IPI00118075, IPI00890117, IPI00895965, IPI00468380, IPI00338604, IPI00515398, IPI00474883, IPI00649157, IPI00230074, IPI00130920, IPI00157462, IPI00134202, IPI003120…	562	319	13588	1.51586	1	0.616028	71.7388
GOTERM_BP_FAT	GO:0043414~biopolymer methylation	7	0.888325	0.0724289	IPI00830289, IPI00116688, IPI00420678, IPI00895100, IPI00830611, IPI00225522, IPI00116697, IPI00757748, IPI00458129, IPI00113112, IPI00229962, IPI00229961, IPI00120495, IPI00876109, IPI00894915	562	71	13588	2.38374	1	0.620093	72.3727
GOTERM_BP_FAT	GO:0015671~oxygen transport	3	0.380711	0.073126	IPI00469114, IPI00553333, IPI00831055, IPI00762198, IPI00555131, IPI00316491	562	11	13588	6.59398	1	0.621292	72.7258
GOTERM_BP_FAT	GO:0006749~glutathione metabolic process	4	0.507614	0.0745211	IPI00130589, IPI00283531, IPI00830535, IPI00135231, IPI00555023, IPI00135857, IPI00408829, IPI00114329	562	24	13588	4.02966	1	0.626072	73.4197
GOTERM_BP_FAT	GO:0031334~positive regulation of protein complex assembly	4	0.507614	0.0745211	IPI00127408, IPI00130375, IPI00672924, IPI00757250, IPI00648621	562	24	13588	4.02966	1	0.626072	73.4197
GOTERM_BP_FAT	GO:0016358~dendrite development	5	0.634518	0.0758268	IPI00420924, IPI00127408, IPI00653404, IPI00118075, IPI00130920, IPI00895463, IPI00895965, IPI00830647, IPI00468380, IPI00894724	562	39	13588	3.09974	1	0.63029	74.0541
GOTERM_BP_FAT	GO:0043603~cellular amide metabolic process	5	0.634518	0.0758268	IPI00336324, IPI00124692, IPI00467833, IPI00471091, IPI00132080, IPI00881318	562	39	13588	3.09974	1	0.63029	74.0541
GOTERM_BP_FAT	GO:0008361~regulation of cell size	9	1.14213	0.0781153	IPI00420924, IPI00890117, IPI00120046, IPI00674226, IPI00468380, IPI00830647, IPI00314429, IPI00468717, IPI00848816, IPI00409405, IPI00118286, IPI00649841, IPI00648621, IPI00874909, IPI00230365, IPI00849626, IPI00127415	562	108	13588	2.01483	1	0.639265	75.1317
GOTERM_BP_FAT	GO:0051098~regulation of binding	8	1.01523	0.078239	IPI00831115, IPI00474243, IPI00850217, IPI00754947, IPI00119663, IPI00123119, IPI00117910, IPI00379103, IPI00165854, IPI00230277, IPI00107940, IPI00462291	562	90	13588	2.14915	1	0.637476	75.1887
GOTERM_BP_FAT	GO:0046185~aldehyde catabolic process	2	0.253807	0.0808712	IPI00555004, IPI00466128	562	2	13588	24.1779	1	0.647782	76.3734
GOTERM_BP_FAT	GO:0045578~negative regulation of B cell differentiation	2	0.253807	0.0808712	IPI00117909, IPI00624005, IPI00228879	562	2	13588	24.1779	1	0.647782	76.3734
GOTERM_BP_FAT	GO:0051409~response to nitrosative stress	2	0.253807	0.0808712	IPI00830535, IPI00555004, IPI00114329	562	2	13588	24.1779	1	0.647782	76.3734
GOTERM_BP_FAT	GO:0000738~DNA catabolic process, exonucleolytic	2	0.253807	0.0808712	IPI00850217, IPI00120046, IPI00379103, IPI00165854	562	2	13588	24.1779	1	0.647782	76.3734
GOTERM_BP_FAT	GO:0045819~positive regulation of glycogen catabolic process	2	0.253807	0.0808712	IPI00461809, IPI00621282, IPI00875792, IPI00314429, IPI00761360, IPI00665601, IPI00420261	562	2	13588	24.1779	1	0.647782	76.3734
GOTERM_BP_FAT	GO:0019307~mannose biosynthetic process	2	0.253807	0.0808712	IPI00131228, IPI00132682	562	2	13588	24.1779	1	0.647782	76.3734
GOTERM_BP_FAT	GO:0031115~negative regulation of microtubule polymerization	2	0.253807	0.0808712	IPI00117896, IPI00649157, IPI00551236, IPI00475138	562	2	13588	24.1779	1	0.647782	76.3734
GOTERM_BP_FAT	GO:0051351~positive regulation of ligase activity	2	0.253807	0.0808712	IPI00830535, IPI00850217, IPI00379103, IPI00165854, IPI00114329	562	2	13588	24.1779	1	0.647782	76.3734
GOTERM_BP_FAT	GO:0005981~regulation of glycogen catabolic process	2	0.253807	0.0808712	IPI00461809, IPI00621282, IPI00875792, IPI00314429, IPI00761360, IPI00665601, IPI00420261	562	2	13588	24.1779	1	0.647782	76.3734
GOTERM_BP_FAT	GO:0018119~peptidyl-cysteine S-nitrosylation	2	0.253807	0.0808712	IPI00229027, IPI00229026, IPI00555004, IPI00229030	562	2	13588	24.1779	1	0.647782	76.3734
GOTERM_BP_FAT	GO:0030837~negative regulation of actin filament polymerization	4	0.507614	0.0821956	IPI00753793, IPI00753815, IPI00798592, IPI00121892, IPI00224740, IPI00319830, IPI00474883	562	25	13588	3.86847	1	0.651648	76.9492
GOTERM_BP_FAT	GO:0051101~regulation of DNA binding	7	0.888325	0.0847209	IPI00831115, IPI00474243, IPI00850217, IPI00754947, IPI00119663, IPI00117910, IPI00379103, IPI00165854, IPI00230277, IPI00107940, IPI00462291	562	74	13588	2.2871	1	0.660909	78.0106
GOTERM_BP_FAT	GO:0015931~nucleobase, nucleoside, nucleotide and nucleic acid transport	7	0.888325	0.0847209	IPI00458502, IPI00469298, IPI00622847, IPI00126716, IPI00874846, IPI00674226, IPI00468717, IPI00407909, IPI00114407, IPI00889986, IPI00311103, IPI00649841, IPI00849626, IPI00828488, IPI00127415, IPI00553777	562	74	13588	2.2871	1	0.660909	78.0106
GOTERM_BP_FAT	GO:0070301~cellular response to hydrogen peroxide	3	0.380711	0.0854211	IPI00831115, IPI00461384, IPI00848536, IPI00605254, IPI00117910, IPI00121788, IPI00881087	562	12	13588	6.04448	1	0.661737	78.2966
GOTERM_BP_FAT	GO:0042744~hydrogen peroxide catabolic process	3	0.380711	0.0854211	IPI00831115, IPI00461384, IPI00848536, IPI00605254, IPI00117910, IPI00121788, IPI00881087	562	12	13588	6.04448	1	0.661737	78.2966
GOTERM_BP_FAT	GO:0030324~lung development	9	1.14213	0.0883056	IPI00127989, IPI00621282, IPI00404997, IPI00844650, IPI00122965, IPI00875792, IPI00124326, IPI00875406, IPI00420261, IPI00761360, IPI00227759, IPI00461809, IPI00672924, IPI00757250, IPI00775850, IPI00130185, IPI00665601	562	111	13588	1.96037	1	0.672157	79.4385
GOTERM_BP_FAT	GO:0080135~regulation of cellular response to stress	7	0.888325	0.089059	IPI00553333, IPI00130375, IPI00850217, IPI00754947, IPI00674226, IPI00754038, IPI00379103, IPI00165854, IPI00468717, IPI00830488, IPI00316491, IPI00649841, IPI00762198, IPI00831055, IPI00605254, IPI00848536, IPI00849626, IPI00121788, IPI00830259, IPI00121335, IPI00127415	562	75	13588	2.25661	1	0.673119	79.7273
GOTERM_BP_FAT	GO:0000902~cell morphogenesis	19	2.41117	0.0913635	IPI00128973, IPI00757312, IPI00122965, IPI00551236, IPI00830647, IPI00851023, IPI00848816, IPI00127408, IPI00409405, IPI00312128, IPI00475138, IPI00753326, IPI00421137, IPI00405977, IPI00117288, IPI00889213, IPI00653686, IPI00420924, IPI00130589, IPI00624192, IPI00453895, IPI00890117, IPI00468380, IPI00322209, IPI00338604, IPI00515398, IPI00649157, IPI00230074, IPI00229613, IPI00848566, IPI001342…	562	309	13588	1.48667	1	0.680625	80.5871
GOTERM_BP_FAT	GO:0030323~respiratory tube development	9	1.14213	0.0955084	IPI00127989, IPI00621282, IPI00404997, IPI00844650, IPI00122965, IPI00875792, IPI00124326, IPI00875406, IPI00420261, IPI00761360, IPI00227759, IPI00461809, IPI00672924, IPI00757250, IPI00775850, IPI00130185, IPI00665601	562	113	13588	1.92568	1	0.695315	82.0478
GOTERM_BP_FAT	GO:0007512~adult heart development	3	0.380711	0.0982816	IPI00756257, IPI00757312, IPI00604969, IPI00749707, IPI00515398, IPI00338604, IPI00314429	562	13	13588	5.57952	1	0.703977	82.9666
GOTERM_BP_FAT	GO:0043467~regulation of generation of precursor metabolites and energy	3	0.380711	0.0982816	IPI00461809, IPI00108939, IPI00621282, IPI00875792, IPI00314429, IPI00761360, IPI00665601, IPI00420261	562	13	13588	5.57952	1	0.703977	82.9666
GOTERM_BP_FAT	GO:0031331~positive regulation of cellular catabolic process	3	0.380711	0.0982816	IPI00461809, IPI00108939, IPI00621282, IPI00875792, IPI00314429, IPI00761360, IPI00665601, IPI00420261	562	13	13588	5.57952	1	0.703977	82.9666
GOTERM_BP_FAT	GO:0045620~negative regulation of lymphocyte differentiation	3	0.380711	0.0982816	IPI00117909, IPI00831115, IPI00624005, IPI00228879, IPI00117910	562	13	13588	5.57952	1	0.703977	82.9666
