# Supplementary material for: Protein Expression Profiles Characterize Distinct Features of Mouse Cerebral Cortices at Different Developmental Stages
Source: PLoS One. 2015 Apr 27;10(4):e0125608. doi: 10.1371/journal.pone.0125608 (PMC4411115; doi:10.1371/journal.pone.0125608)
Supplement: S4 Table — (XLSX) [file pone.0125608.s006.xlsx]

## Sheet: Sheet1
Table S4. GO analyses of the proteins differentially expressed in cortices at E13.5 and E15.5.
Biological Process
Category	Term	Count	%	PValue	Genes	List Total	Pop Hits	Pop Total	Fold Enrichment	Bonferroni	Benjamini	FDR
GOTERM_BP_FAT	GO:0051258~protein polymerization	11	32.3529	4.54815e-20	IPI00129028, IPI00403810, IPI00662501, IPI00117352, IPI00112251, IPI00117350, IPI00169463, IPI00122928, IPI00117348, IPI00110753, IPI00348094, IPI00109061, IPI00109073	26	40	13588	143.719	1.05517e-17	1.05517e-17	5.83897e-17
GOTERM_BP_FAT	GO:0043623~cellular protein complex assembly	12	35.2941	1.91192e-17	IPI00129028, IPI00403810, IPI00131138, IPI00886056, IPI00662501, IPI00112251, IPI00117352, IPI00117350, IPI00169463, IPI00122928, IPI00117348, IPI00110753, IPI00348094, IPI00109061, IPI00109073	26	108	13588	58.0684	4.43565e-15	2.21782e-15	2.45455e-14
GOTERM_BP_FAT	GO:0007018~microtubule-based movement	11	32.3529	9.63351e-16	IPI00129028, IPI00403810, IPI00662501, IPI00117352, IPI00112251, IPI00117350, IPI00169463, IPI00122928, IPI00117348, IPI00110753, IPI00348094, IPI00109061, IPI00109073	26	101	13588	56.9185	2.31815e-13	7.72715e-14	1.28786e-12
GOTERM_BP_FAT	GO:0034622~cellular macromolecular complex assembly	12	35.2941	4.9004e-14	IPI00129028, IPI00403810, IPI00131138, IPI00886056, IPI00662501, IPI00112251, IPI00117352, IPI00117350, IPI00169463, IPI00122928, IPI00117348, IPI00110753, IPI00348094, IPI00109061, IPI00109073	26	217	13588	28.9004	1.13589e-11	2.83973e-12	6.28608e-11
GOTERM_BP_FAT	GO:0070271~protein complex biogenesis	12	35.2941	8.06171e-14	IPI00129028, IPI00403810, IPI00131138, IPI00886056, IPI00662501, IPI00112251, IPI00117352, IPI00117350, IPI00169463, IPI00122928, IPI00117348, IPI00110753, IPI00348094, IPI00109061, IPI00109073	26	227	13588	27.6272	1.86997e-11	3.7399e-12	1.03473e-10
GOTERM_BP_FAT	GO:0006461~protein complex assembly	12	35.2941	8.06171e-14	IPI00129028, IPI00403810, IPI00131138, IPI00886056, IPI00662501, IPI00112251, IPI00117352, IPI00117350, IPI00169463, IPI00122928, IPI00117348, IPI00110753, IPI00348094, IPI00109061, IPI00109073	26	227	13588	27.6272	1.86997e-11	3.7399e-12	1.03473e-10
GOTERM_BP_FAT	GO:0034621~cellular macromolecular complex subunit organization	12	35.2941	1.86704e-13	IPI00129028, IPI00403810, IPI00131138, IPI00886056, IPI00662501, IPI00112251, IPI00117352, IPI00117350, IPI00169463, IPI00122928, IPI00117348, IPI00110753, IPI00348094, IPI00109061, IPI00109073	26	245	13588	25.5975	4.33236e-11	7.22056e-12	2.39742e-10
GOTERM_BP_FAT	GO:0007017~microtubule-based process	11	32.3529	1.75721e-12	IPI00129028, IPI00403810, IPI00662501, IPI00117352, IPI00112251, IPI00117350, IPI00169463, IPI00122928, IPI00117348, IPI00110753, IPI00348094, IPI00109061, IPI00109073	26	211	13588	27.2454	4.07659e-10	5.8237e-11	2.25585e-09
GOTERM_BP_FAT	GO:0065003~macromolecular complex assembly	12	35.2941	6.26817e-12	IPI00129028, IPI00403810, IPI00131138, IPI00886056, IPI00662501, IPI00112251, IPI00117352, IPI00117350, IPI00169463, IPI00122928, IPI00117348, IPI00110753, IPI00348094, IPI00109061, IPI00109073	26	338	13588	18.5544	1.45422e-09	1.81778e-10	8.04721e-09
GOTERM_BP_FAT	GO:0043933~macromolecular complex subunit organization	12	35.2941	1.52729e-11	IPI00129028, IPI00403810, IPI00131138, IPI00886056, IPI00662501, IPI00112251, IPI00117352, IPI00117350, IPI00169463, IPI00122928, IPI00117348, IPI00110753, IPI00348094, IPI00109061, IPI00109073	26	367	13588	17.0882	3.54331e-09	3.93701e-10	1.96075e-08
GOTERM_BP_FAT	GO:0034613~cellular protein localization	5	14.7059	0.00201779	IPI00118384, IPI00131138, IPI00473170, IPI00230707, IPI00886056, IPI00116498, IPI00828266	26	299	13588	8.73939	0.374122	0.045779	2.55975
GOTERM_BP_FAT	GO:0070727~cellular macromolecule localization	5	14.7059	0.00206746	IPI00118384, IPI00131138, IPI00473170, IPI00230707, IPI00886056, IPI00116498, IPI00828266	26	301	13588	8.68132	0.381308	0.0427109	2.622
GOTERM_BP_FAT	GO:0007010~cytoskeleton organization	5	14.7059	0.00276217	IPI00129028, IPI00131138, IPI00886056, IPI00117348, IPI00348094, IPI00117352, IPI00131366	26	326	13588	8.01557	0.473608	0.0520711	3.4887
GOTERM_BP_FAT	GO:0046907~intracellular transport	5	14.7059	0.00744227	IPI00118384, IPI00131138, IPI00473170, IPI00230707, IPI00886056, IPI00116498, IPI00828266	26	431	13588	6.06282	0.823258	0.124809	9.14471
GOTERM_BP_FAT	GO:0006886~intracellular protein transport	4	11.7647	0.0137014	IPI00118384, IPI00473170, IPI00230707, IPI00116498, IPI00828266	26	276	13588	7.57414	0.959266	0.20437	16.2318
GOTERM_BP_FAT	GO:0000279~M phase	4	11.7647	0.0146503	IPI00662501, IPI00348094, IPI00124240, IPI00112251, IPI00117352	26	283	13588	7.38679	0.967419	0.204089	17.2606
GOTERM_BP_FAT	GO:0000226~microtubule cytoskeleton organization	3	8.82353	0.0175532	IPI00129028, IPI00117348, IPI00348094, IPI00117352	26	111	13588	14.1247	0.983568	0.226463	20.3359
GOTERM_BP_FAT	GO:0015671~oxygen transport	2	5.88235	0.0200606	IPI00407504, IPI00230261	26	11	13588	95.021	0.990917	0.241605	22.9071
GOTERM_BP_FAT	GO:0022403~cell cycle phase	4	11.7647	0.021637	IPI00662501, IPI00348094, IPI00124240, IPI00112251, IPI00117352	26	328	13588	6.37336	0.993748	0.24568	24.4842
GOTERM_BP_FAT	GO:0015669~gas transport	2	5.88235	0.0236662	IPI00407504, IPI00230261	26	13	13588	80.4024	0.996138	0.253569	26.4705
GOTERM_BP_FAT	GO:0006605~protein targeting	3	8.82353	0.0246259	IPI00118384, IPI00230707, IPI00116498, IPI00828266	26	133	13588	11.7883	0.996926	0.251165	27.393
GOTERM_BP_FAT	GO:0051225~spindle assembly	2	5.88235	0.0272591	IPI00348094, IPI00117352	26	15	13588	69.6821	0.998358	0.263119	29.8697
GOTERM_BP_FAT	GO:0045184~establishment of protein localization	5	14.7059	0.0303652	IPI00118384, IPI00131138, IPI00473170, IPI00230707, IPI00886056, IPI00116498, IPI00828266	26	656	13588	3.98335	0.999218	0.2776	32.6908
GOTERM_BP_FAT	GO:0022402~cell cycle process	4	11.7647	0.034472	IPI00662501, IPI00348094, IPI00124240, IPI00112251, IPI00117352	26	393	13588	5.31924	0.999708	0.298021	36.2604
GOTERM_BP_FAT	GO:0008104~protein localization	5	14.7059	0.0468049	IPI00118384, IPI00131138, IPI00473170, IPI00230707, IPI00886056, IPI00116498, IPI00828266	26	753	13588	3.47022	0.999985	0.370845	45.9578
GOTERM_BP_FAT	GO:0007051~spindle organization	2	5.88235	0.0503054	IPI00348094, IPI00117352	26	28	13588	37.3297	0.999994	0.380589	48.4511
Molecular Function
Category	Term	Count	%	PValue	Genes	List Total	Pop Hits	Pop Total	Fold Enrichment	Bonferroni	Benjamini	FDR
GOTERM_MF_FAT	GO:0005198~structural molecule activity	17	50	1.01543e-16	IPI00129028, IPI00403810, IPI00133185, IPI00124499, IPI00331092, IPI00662501, IPI00471047, IPI00112251, IPI00117352, IPI00117350, IPI00169463, IPI00122928, IPI00117348, IPI00110753, IPI00348094, IPI00221797, IPI00109061, IPI00131366, IPI00109073	30	450	13288	16.733	7.10543e-15	7.10543e-15	1.11022e-13
GOTERM_MF_FAT	GO:0003924~GTPase activity	11	32.3529	8.26793e-14	IPI00129028, IPI00403810, IPI00662501, IPI00117352, IPI00112251, IPI00117350, IPI00169463, IPI00122928, IPI00117348, IPI00110753, IPI00348094, IPI00109061, IPI00109073	30	128	13288	38.0646	5.29354e-12	2.64677e-12	8.40217e-11
GOTERM_MF_FAT	GO:0005525~GTP binding	11	32.3529	2.02515e-09	IPI00129028, IPI00403810, IPI00662501, IPI00117352, IPI00112251, IPI00117350, IPI00169463, IPI00122928, IPI00117348, IPI00110753, IPI00348094, IPI00109061, IPI00109073	30	354	13288	13.7635	1.29609e-07	4.32031e-08	2.05735e-06
GOTERM_MF_FAT	GO:0019001~guanyl nucleotide binding	11	32.3529	2.58043e-09	IPI00129028, IPI00403810, IPI00662501, IPI00117352, IPI00112251, IPI00117350, IPI00169463, IPI00122928, IPI00117348, IPI00110753, IPI00348094, IPI00109061, IPI00109073	30	363	13288	13.4222	1.65147e-07	4.12868e-08	2.62146e-06
GOTERM_MF_FAT	GO:0032561~guanyl ribonucleotide binding	11	32.3529	2.58043e-09	IPI00129028, IPI00403810, IPI00662501, IPI00117352, IPI00112251, IPI00117350, IPI00169463, IPI00122928, IPI00117348, IPI00110753, IPI00348094, IPI00109061, IPI00109073	30	363	13288	13.4222	1.65147e-07	4.12868e-08	2.62146e-06
GOTERM_MF_FAT	GO:0032553~ribonucleotide binding	15	44.1176	6.82856e-06	IPI00129028, IPI00403810, IPI00396797, IPI00662501, IPI00124240, IPI00112251, IPI00117352, IPI00117350, IPI00169463, IPI00122928, IPI00117348, IPI00221528, IPI00110753, IPI00348094, IPI00229080, IPI00109061, IPI00109073	30	1796	13288	3.69933	0.000436934	8.7402e-05	0.00693694
GOTERM_MF_FAT	GO:0032555~purine ribonucleotide binding	15	44.1176	6.82856e-06	IPI00129028, IPI00403810, IPI00396797, IPI00662501, IPI00124240, IPI00112251, IPI00117352, IPI00117350, IPI00169463, IPI00122928, IPI00117348, IPI00221528, IPI00110753, IPI00348094, IPI00229080, IPI00109061, IPI00109073	30	1796	13288	3.69933	0.000436934	8.7402e-05	0.00693694
GOTERM_MF_FAT	GO:0017076~purine nucleotide binding	15	44.1176	1.10919e-05	IPI00129028, IPI00403810, IPI00396797, IPI00662501, IPI00124240, IPI00112251, IPI00117352, IPI00117350, IPI00169463, IPI00122928, IPI00117348, IPI00221528, IPI00110753, IPI00348094, IPI00229080, IPI00109061, IPI00109073	30	1871	13288	3.55104	0.000709633	0.000118307	0.0112677
GOTERM_MF_FAT	GO:0000166~nucleotide binding	15	44.1176	6.62883e-05	IPI00129028, IPI00403810, IPI00396797, IPI00662501, IPI00124240, IPI00112251, IPI00117352, IPI00117350, IPI00169463, IPI00122928, IPI00117348, IPI00221528, IPI00110753, IPI00348094, IPI00229080, IPI00109061, IPI00109073	30	2183	13288	3.04352	0.0042336	0.000605901	0.0673221
GOTERM_MF_FAT	GO:0005200~structural constituent of cytoskeleton	3	8.82353	0.0018002	IPI00129028, IPI00117348, IPI00348094, IPI00117352	30	29	13288	45.8207	0.108916	0.0143112	1.81383
GOTERM_MF_FAT	GO:0019904~protein domain specific binding	4	11.7647	0.00823141	IPI00118384, IPI00230707, IPI00116498, IPI00229080, IPI00828266	30	192	13288	9.22778	0.4108	0.0570827	8.05404
GOTERM_MF_FAT	GO:0005344~oxygen transporter activity	2	5.88235	0.0237552	IPI00407504, IPI00230261	30	11	13288	80.5333	0.785336	0.142615	21.6702
GOTERM_MF_FAT	GO:0005080~protein kinase C binding	2	5.88235	0.0237552	IPI00131138, IPI00230707, IPI00886056	30	11	13288	80.5333	0.785336	0.142615	21.6702
GOTERM_MF_FAT	GO:0019825~oxygen binding	2	5.88235	0.0301388	IPI00407504, IPI00230261	30	14	13288	63.2762	0.858936	0.163099	26.7205
GOTERM_MF_FAT	GO:0003735~structural constituent of ribosome	3	8.82353	0.0426325	IPI00133185, IPI00331092, IPI00471047	30	151	13288	8.8	0.938477	0.207341	35.7641
Cellular Component
Category	Term	Count	%	PValue	Genes	List Total	Pop Hits	Pop Total	Fold Enrichment	Bonferroni	Benjamini	FDR
GOTERM_CC_FAT	GO:0043228~non-membrane-bounded organelle	21	61.7647	4.35183e-12	IPI00129028, IPI00403810, IPI00131138, IPI00133185, IPI00886056, IPI00124499, IPI00331092, IPI00662501, IPI00471047, IPI00124240, IPI00112251, IPI00117352, IPI00117350, IPI00169463, IPI00473170, IPI00122928, IPI00117348, IPI00221528, IPI00110753, IPI00348094, IPI00221797, IPI00109061, IPI00131366, IPI00109073	27	1919	12504	5.06792	3.0463e-10	3.0463e-10	4.5038e-09
GOTERM_CC_FAT	GO:0043232~intracellular non-membrane-bounded organelle	21	61.7647	4.35183e-12	IPI00129028, IPI00403810, IPI00131138, IPI00133185, IPI00886056, IPI00124499, IPI00331092, IPI00662501, IPI00471047, IPI00124240, IPI00112251, IPI00117352, IPI00117350, IPI00169463, IPI00473170, IPI00122928, IPI00117348, IPI00221528, IPI00110753, IPI00348094, IPI00221797, IPI00109061, IPI00131366, IPI00109073	27	1919	12504	5.06792	3.0463e-10	3.0463e-10	4.5038e-09
GOTERM_CC_FAT	GO:0005874~microtubule	11	32.3529	2.28394e-11	IPI00129028, IPI00403810, IPI00662501, IPI00117352, IPI00112251, IPI00117350, IPI00169463, IPI00122928, IPI00117348, IPI00110753, IPI00348094, IPI00109061, IPI00109073	27	240	12504	21.2259	1.59876e-09	7.99379e-10	2.36368e-08
GOTERM_CC_FAT	GO:0005856~cytoskeleton	16	47.0588	5.38435e-10	IPI00129028, IPI00403810, IPI00131138, IPI00886056, IPI00124499, IPI00662501, IPI00112251, IPI00117352, IPI00117350, IPI00169463, IPI00122928, IPI00117348, IPI00221528, IPI00110753, IPI00348094, IPI00221797, IPI00109061, IPI00131366, IPI00109073	27	1122	12504	6.60408	3.76905e-08	1.25635e-08	5.57234e-07
GOTERM_CC_FAT	GO:0044430~cytoskeletal part	14	41.1765	8.6989e-10	IPI00129028, IPI00403810, IPI00124499, IPI00662501, IPI00112251, IPI00117352, IPI00117350, IPI00169463, IPI00122928, IPI00117348, IPI00110753, IPI00348094, IPI00221797, IPI00109061, IPI00131366, IPI00109073	27	774	12504	8.37669	6.08923e-08	1.52231e-08	9.00262e-07
GOTERM_CC_FAT	GO:0015630~microtubule cytoskeleton	11	32.3529	1.04461e-08	IPI00129028, IPI00403810, IPI00662501, IPI00117352, IPI00112251, IPI00117350, IPI00169463, IPI00122928, IPI00117348, IPI00110753, IPI00348094, IPI00109061, IPI00109073	27	450	12504	11.3205	7.31224e-07	1.46245e-07	1.08108e-05
GOTERM_CC_FAT	GO:0045298~tubulin complex	2	5.88235	0.00622554	IPI00169463, IPI00117352	27	3	12504	308.741	0.354125	0.0702674	6.25861
GOTERM_CC_FAT	GO:0045095~keratin filament	3	8.82353	0.00774401	IPI00124499, IPI00221797, IPI00131366	27	64	12504	21.7083	0.419688	0.0747964	7.73043
GOTERM_CC_FAT	GO:0042470~melanosome	3	8.82353	0.0133521	IPI00118384, IPI00116498, IPI00229080, IPI00828266	27	85	12504	16.3451	0.609741	0.110965	12.9871
GOTERM_CC_FAT	GO:0048770~pigment granule	3	8.82353	0.0133521	IPI00118384, IPI00116498, IPI00229080, IPI00828266	27	85	12504	16.3451	0.609741	0.110965	12.9871
GOTERM_CC_FAT	GO:0005833~hemoglobin complex	2	5.88235	0.0165187	IPI00407504, IPI00230261	27	8	12504	115.778	0.688379	0.121511	15.8343
GOTERM_CC_FAT	GO:0000307~cyclin-dependent protein kinase holoenzyme complex	2	5.88235	0.018565	IPI00473170, IPI00124240	27	9	12504	102.914	0.730656	0.122937	17.6291
GOTERM_CC_FAT	GO:0005882~intermediate filament	3	8.82353	0.0326227	IPI00124499, IPI00221797, IPI00131366	27	137	12504	10.1411	0.90189	0.190275	29.0537
GOTERM_CC_FAT	GO:0045111~intermediate filament cytoskeleton	3	8.82353	0.0339437	IPI00124499, IPI00221797, IPI00131366	27	140	12504	9.92381	0.91084	0.18245	30.0499
GOTERM_CC_FAT	GO:0005840~ribosome	3	8.82353	0.0599149	IPI00133185, IPI00331092, IPI00471047	27	192	12504	7.23611	0.986766	0.283006	47.2402
GOTERM_CC_FAT	GO:0030529~ribonucleoprotein complex	4	11.7647	0.0695098	IPI00133185, IPI00461356, IPI00331092, IPI00471047	27	462	12504	4.00962	0.993546	0.302476	52.5546
