# Supplementary material for: Protein Expression Profiles Characterize Distinct Features of Mouse Cerebral Cortices at Different Developmental Stages
Source: PLoS One. 2015 Apr 27;10(4):e0125608. doi: 10.1371/journal.pone.0125608 (PMC4411115; doi:10.1371/journal.pone.0125608)
Supplement: S5 Table — (XLSX) [file pone.0125608.s007.xlsx]

## Sheet: Sheet1
Table S5. GO analyses of the proteins differentially expressed in cortices at E13.5 and P1.
Biological Process
Category	Term	Count	%	PValue	Genes	List Total	Pop Hits	Pop Total	Fold Enrichment	Bonferroni	Benjamini	FDR
GOTERM_BP_FAT	GO:0051258~protein polymerization	12	19.3548	5.12456e-19	IPI00129028, IPI00662501, IPI00117352, IPI00112251, IPI00117350, IPI00169463, IPI00122928, IPI00338039, IPI00311175, IPI00110753, IPI00348094, IPI00109061, IPI00109073	48	40	13588	84.925	2.55203e-16	2.55203e-16	7.37542e-16
GOTERM_BP_FAT	GO:0043623~cellular protein complex assembly	14	22.5806	2.6538e-17	IPI00230139, IPI00129028, IPI00131138, IPI00886056, IPI00662501, IPI00112251, IPI00117352, IPI00117350, IPI00169463, IPI00122928, IPI00338039, IPI00311175, IPI00110753, IPI00348094, IPI00109061, IPI00109073	48	108	13588	36.696	1.32159e-14	6.60797e-15	3.81943e-14
GOTERM_BP_FAT	GO:0007018~microtubule-based movement	13	20.9677	6.00995e-16	IPI00129028, IPI00662501, IPI00112251, IPI00117352, IPI00117350, IPI00169463, IPI00122928, IPI00323800, IPI00338039, IPI00311175, IPI00110753, IPI00348094, IPI00109061, IPI00109073	48	101	13588	36.4365	2.76446e-13	9.21485e-14	7.99361e-13
GOTERM_BP_FAT	GO:0034621~cellular macromolecular complex subunit organization	15	24.1935	5.3283e-14	IPI00230139, IPI00129028, IPI00131138, IPI00886056, IPI00662501, IPI00112251, IPI00830976, IPI00117352, IPI00117350, IPI00169463, IPI00122928, IPI00338039, IPI00311175, IPI00110753, IPI00348094, IPI00109061, IPI00109073	48	245	13588	17.3316	2.65388e-11	6.63469e-12	7.66942e-11
GOTERM_BP_FAT	GO:0034622~cellular macromolecular complex assembly	14	22.5806	2.67289e-13	IPI00230139, IPI00129028, IPI00131138, IPI00886056, IPI00662501, IPI00112251, IPI00117352, IPI00117350, IPI00169463, IPI00122928, IPI00338039, IPI00311175, IPI00110753, IPI00348094, IPI00109061, IPI00109073	48	217	13588	18.2634	1.33136e-10	2.66273e-11	3.8477e-10
GOTERM_BP_FAT	GO:0006461~protein complex assembly	14	22.5806	4.76753e-13	IPI00230139, IPI00129028, IPI00131138, IPI00886056, IPI00662501, IPI00112251, IPI00117352, IPI00117350, IPI00169463, IPI00122928, IPI00338039, IPI00311175, IPI00110753, IPI00348094, IPI00109061, IPI00109073	48	227	13588	17.4589	2.37411e-10	3.95686e-11	6.86129e-10
GOTERM_BP_FAT	GO:0070271~protein complex biogenesis	14	22.5806	4.76753e-13	IPI00230139, IPI00129028, IPI00131138, IPI00886056, IPI00662501, IPI00112251, IPI00117352, IPI00117350, IPI00169463, IPI00122928, IPI00338039, IPI00311175, IPI00110753, IPI00348094, IPI00109061, IPI00109073	48	227	13588	17.4589	2.37411e-10	3.95686e-11	6.86129e-10
GOTERM_BP_FAT	GO:0007017~microtubule-based process	13	20.9677	4.65937e-12	IPI00129028, IPI00662501, IPI00112251, IPI00117352, IPI00117350, IPI00169463, IPI00122928, IPI00323800, IPI00338039, IPI00311175, IPI00110753, IPI00348094, IPI00109061, IPI00109073	48	211	13588	17.4412	2.32037e-09	3.31482e-10	6.70592e-09
GOTERM_BP_FAT	GO:0043933~macromolecular complex subunit organization	15	24.1935	1.30831e-11	IPI00230139, IPI00129028, IPI00131138, IPI00886056, IPI00662501, IPI00112251, IPI00830976, IPI00117352, IPI00117350, IPI00169463, IPI00122928, IPI00338039, IPI00311175, IPI00110753, IPI00348094, IPI00109061, IPI00109073	48	367	13588	11.5702	6.51538e-09	8.14422e-10	1.88296e-08
GOTERM_BP_FAT	GO:0065003~macromolecular complex assembly	14	22.5806	7.28535e-11	IPI00230139, IPI00129028, IPI00131138, IPI00886056, IPI00662501, IPI00112251, IPI00117352, IPI00117350, IPI00169463, IPI00122928, IPI00338039, IPI00311175, IPI00110753, IPI00348094, IPI00109061, IPI00109073	48	338	13588	11.7253	3.6281e-08	4.03123e-09	1.04853e-07
GOTERM_BP_FAT	GO:0007010~cytoskeleton organization	9	14.5161	1.40133e-05	IPI00129028, IPI00756257, IPI00749707, IPI00131138, IPI00468956, IPI00886056, IPI00323800, IPI00311175, IPI00348094, IPI00117352, IPI00110827	48	326	13588	7.81518	0.00695439	0.000697625	0.0201665
GOTERM_BP_FAT	GO:0000226~microtubule cytoskeleton organization	5	8.06452	0.000574002	IPI00129028, IPI00323800, IPI00311175, IPI00348094, IPI00117352	48	111	13588	12.7515	0.248689	0.0256592	0.822953
GOTERM_BP_FAT	GO:0015671~oxygen transport	3	4.83871	0.000631403	IPI00407504, IPI00845802, IPI00230261	48	11	13588	77.2045	0.269874	0.025871	0.904902
GOTERM_BP_FAT	GO:0015669~gas transport	3	4.83871	0.000891502	IPI00407504, IPI00845802, IPI00230261	48	13	13588	65.3269	0.358641	0.0335895	1.27545
GOTERM_BP_FAT	GO:0046907~intracellular transport	7	11.2903	0.0035112	IPI00754545, IPI00131138, IPI00473170, IPI00230707, IPI00886056, IPI00323800, IPI00116498, IPI00113870, IPI00880644	48	431	13588	4.59764	0.826513	0.117607	4.93631
GOTERM_BP_FAT	GO:0034613~cellular protein localization	6	9.67742	0.00359309	IPI00754545, IPI00131138, IPI00473170, IPI00230707, IPI00886056, IPI00116498, IPI00113870, IPI00880644	48	299	13588	5.6806	0.83347	0.112641	5.04869
GOTERM_BP_FAT	GO:0070727~cellular macromolecule localization	6	9.67742	0.0036967	IPI00754545, IPI00131138, IPI00473170, IPI00230707, IPI00886056, IPI00116498, IPI00113870, IPI00880644	48	301	13588	5.64286	0.841874	0.108877	5.19069
GOTERM_BP_FAT	GO:0014706~striated muscle tissue development	4	6.45161	0.00958369	IPI00756257, IPI00749707, IPI00403938, IPI00663627, IPI00110827	48	127	13588	8.91601	0.991735	0.245802	12.9421
GOTERM_BP_FAT	GO:0006096~glycolysis	3	4.83871	0.0101002	IPI00849045, IPI00457898, IPI00407130	48	44	13588	19.3011	0.993626	0.244866	13.5933
GOTERM_BP_FAT	GO:0006605~protein targeting	4	6.45161	0.0108617	IPI00754545, IPI00230707, IPI00116498, IPI00880644	48	133	13588	8.51378	0.995655	0.248924	14.545
GOTERM_BP_FAT	GO:0060537~muscle tissue development	4	6.45161	0.011536	IPI00756257, IPI00749707, IPI00403938, IPI00663627, IPI00110827	48	136	13588	8.32598	0.996906	0.250925	15.3796
GOTERM_BP_FAT	GO:0006007~glucose catabolic process	3	4.83871	0.0139118	IPI00849045, IPI00457898, IPI00407130	48	52	13588	16.3317	0.999067	0.282673	18.2601
GOTERM_BP_FAT	GO:0019320~hexose catabolic process	3	4.83871	0.0139118	IPI00849045, IPI00457898, IPI00407130	48	52	13588	16.3317	0.999067	0.282673	18.2601
GOTERM_BP_FAT	GO:0055002~striated muscle cell development	3	4.83871	0.0149479	IPI00756257, IPI00749707, IPI00403938, IPI00110827	48	54	13588	15.7269	0.999447	0.288884	19.4876
GOTERM_BP_FAT	GO:0046365~monosaccharide catabolic process	3	4.83871	0.0149479	IPI00849045, IPI00457898, IPI00407130	48	54	13588	15.7269	0.999447	0.288884	19.4876
GOTERM_BP_FAT	GO:0006886~intracellular protein transport	5	8.06452	0.0149842	IPI00754545, IPI00473170, IPI00230707, IPI00116498, IPI00113870, IPI00880644	48	276	13588	5.12832	0.999457	0.278841	19.5303
GOTERM_BP_FAT	GO:0006260~DNA replication	4	6.45161	0.0155367	IPI00756257, IPI00749707, IPI00473170, IPI00406377, IPI00830976, IPI00113870	48	152	13588	7.44956	0.999589	0.277412	20.1774
GOTERM_BP_FAT	GO:0044275~cellular carbohydrate catabolic process	3	4.83871	0.0182484	IPI00849045, IPI00457898, IPI00407130	48	60	13588	14.1542	0.999896	0.307097	23.2842
GOTERM_BP_FAT	GO:0055001~muscle cell development	3	4.83871	0.0188259	IPI00756257, IPI00749707, IPI00403938, IPI00110827	48	61	13588	13.9221	0.999922	0.305126	23.9311
GOTERM_BP_FAT	GO:0046164~alcohol catabolic process	3	4.83871	0.0212119	IPI00849045, IPI00457898, IPI00407130	48	65	13588	13.0654	0.999977	0.326624	26.5505
GOTERM_BP_FAT	GO:0007517~muscle organ development	4	6.45161	0.0228381	IPI00756257, IPI00749707, IPI00403938, IPI00663627, IPI00110827	48	176	13588	6.43371	0.99999	0.336949	28.2875
GOTERM_BP_FAT	GO:0006412~translation	5	8.06452	0.024093	IPI00606764, IPI00466069, IPI00119667, IPI00307837, IPI00880644	48	319	13588	4.43704	0.999995	0.342164	29.6015
GOTERM_BP_FAT	GO:0045184~establishment of protein localization	7	11.2903	0.0246741	IPI00754545, IPI00131138, IPI00473170, IPI00230707, IPI00886056, IPI00116498, IPI00830976, IPI00113870, IPI00880644	48	656	13588	3.02071	0.999996	0.33948	30.2025
GOTERM_BP_FAT	GO:0007519~skeletal muscle tissue development	3	4.83871	0.0256719	IPI00403938, IPI00663627, IPI00110827	48	72	13588	11.7951	0.999998	0.341501	31.2231
GOTERM_BP_FAT	GO:0060538~skeletal muscle organ development	3	4.83871	0.0270105	IPI00403938, IPI00663627, IPI00110827	48	74	13588	11.4764	0.999999	0.34697	32.5706
GOTERM_BP_FAT	GO:0016052~carbohydrate catabolic process	3	4.83871	0.0319115	IPI00849045, IPI00457898, IPI00407130	48	81	13588	10.4846	1	0.387022	37.2975
GOTERM_BP_FAT	GO:0051146~striated muscle cell differentiation	3	4.83871	0.0379062	IPI00756257, IPI00749707, IPI00403938, IPI00110827	48	89	13588	9.54213	1	0.432214	42.6597
GOTERM_BP_FAT	GO:0008104~protein localization	7	11.2903	0.0440687	IPI00754545, IPI00131138, IPI00473170, IPI00230707, IPI00886056, IPI00116498, IPI00830976, IPI00113870, IPI00880644	48	753	13588	2.63158	1	0.473377	47.7249
GOTERM_BP_FAT	GO:0051225~spindle assembly	2	3.22581	0.0506719	IPI00348094, IPI00117352	48	15	13588	37.7444	1	0.512928	52.6882
GOTERM_BP_FAT	GO:0048821~erythrocyte development	2	3.22581	0.0539592	IPI00845802, IPI00230261	48	16	13588	35.3854	1	0.52602	54.9922
GOTERM_BP_FAT	GO:0042692~muscle cell differentiation	3	4.83871	0.0618336	IPI00756257, IPI00749707, IPI00403938, IPI00110827	48	117	13588	7.25855	1	0.566768	60.0935
GOTERM_BP_FAT	GO:0030239~myofibril assembly	2	3.22581	0.0637544	IPI00756257, IPI00749707, IPI00110827	48	19	13588	29.7982	1	0.568809	61.2534
GOTERM_BP_FAT	GO:0015031~protein transport	6	9.67742	0.0730033	IPI00754545, IPI00473170, IPI00230707, IPI00116498, IPI00830976, IPI00113870, IPI00880644	48	651	13588	2.60906	1	0.610844	66.4123
GOTERM_BP_FAT	GO:0031032~actomyosin structure organization	2	3.22581	0.0830478	IPI00756257, IPI00749707, IPI00110827	48	25	13588	22.6467	1	0.651141	71.2868
GOTERM_BP_FAT	GO:0051651~maintenance of location in cell	2	3.22581	0.0830478	IPI00131138, IPI00886056, IPI00131695	48	25	13588	22.6467	1	0.651141	71.2868
GOTERM_BP_FAT	GO:0006006~glucose metabolic process	3	4.83871	0.0843902	IPI00849045, IPI00457898, IPI00407130	48	140	13588	6.06607	1	0.648443	71.8858
GOTERM_BP_FAT	GO:0007051~spindle organization	2	3.22581	0.0925481	IPI00348094, IPI00117352	48	28	13588	20.2202	1	0.675258	75.2836
Molecular Function
Category	Term	Count	%	PValue	Genes	List Total	Pop Hits	Pop Total	Fold Enrichment	Bonferroni	Benjamini	FDR
GOTERM_MF_FAT	GO:0005198~structural molecule activity	25	40.3226	4.33261e-21	IPI00129028, IPI00749707, IPI00625729, IPI00662501, IPI00112251, IPI00169463, IPI00122928, IPI00606764, IPI00338039, IPI00110753, IPI00222228, IPI00622240, IPI00109061, IPI00221797, IPI00756257, IPI00124499, IPI00420312, IPI00406377, IPI00117352, IPI00117350, IPI00420970, IPI00468956, IPI00323800, IPI00347096, IPI00311175, IPI00348094, IPI00109073	57	450	13288	12.9513	6.84552e-19	6.84552e-19	5.22033e-18
GOTERM_MF_FAT	GO:0003924~GTPase activity	15	24.1935	1.15204e-16	IPI00129028, IPI00662501, IPI00466069, IPI00112251, IPI00117352, IPI00117350, IPI00169463, IPI00122928, IPI00338039, IPI00311175, IPI00110753, IPI00307837, IPI00348094, IPI00119667, IPI00109061, IPI00109073	57	128	13288	27.3191	1.75415e-14	8.77076e-15	1.33227e-13
GOTERM_MF_FAT	GO:0005525~GTP binding	16	25.8065	1.0855e-11	IPI00230139, IPI00129028, IPI00662501, IPI00466069, IPI00112251, IPI00117352, IPI00117350, IPI00169463, IPI00122928, IPI00338039, IPI00311175, IPI00110753, IPI00307837, IPI00348094, IPI00119667, IPI00109061, IPI00109073	57	354	13288	10.5366	1.71509e-09	5.71696e-10	1.30791e-08
GOTERM_MF_FAT	GO:0032561~guanyl ribonucleotide binding	16	25.8065	1.552e-11	IPI00230139, IPI00129028, IPI00662501, IPI00466069, IPI00112251, IPI00117352, IPI00117350, IPI00169463, IPI00122928, IPI00338039, IPI00311175, IPI00110753, IPI00307837, IPI00348094, IPI00119667, IPI00109061, IPI00109073	57	363	13288	10.2754	2.45216e-09	6.13041e-10	1.87e-08
GOTERM_MF_FAT	GO:0019001~guanyl nucleotide binding	16	25.8065	1.552e-11	IPI00230139, IPI00129028, IPI00662501, IPI00466069, IPI00112251, IPI00117352, IPI00117350, IPI00169463, IPI00122928, IPI00338039, IPI00311175, IPI00110753, IPI00307837, IPI00348094, IPI00119667, IPI00109061, IPI00109073	57	363	13288	10.2754	2.45216e-09	6.13041e-10	1.87e-08
GOTERM_MF_FAT	GO:0005200~structural constituent of cytoskeleton	6	9.67742	1.21762e-07	IPI00129028, IPI00756257, IPI00749707, IPI00468956, IPI00311175, IPI00348094, IPI00117352	57	29	13288	48.2323	1.92382e-05	3.84768e-06	0.00014671
GOTERM_MF_FAT	GO:0032555~purine ribonucleotide binding	24	38.7097	3.16118e-07	IPI00230139, IPI00129028, IPI00749707, IPI00554929, IPI00662501, IPI00466069, IPI00112251, IPI00169463, IPI00122928, IPI00338039, IPI00319992, IPI00110753, IPI00119667, IPI00110827, IPI00229080, IPI00109061, IPI00756257, IPI00117352, IPI00407130, IPI00117350, IPI00221528, IPI00311175, IPI00348094, IPI00307837, IPI00230035, IPI00109073, IPI00880644	57	1796	13288	3.11523	4.99454e-05	8.3244e-06	0.000380887
GOTERM_MF_FAT	GO:0032553~ribonucleotide binding	24	38.7097	3.16118e-07	IPI00230139, IPI00129028, IPI00749707, IPI00554929, IPI00662501, IPI00466069, IPI00112251, IPI00169463, IPI00122928, IPI00338039, IPI00319992, IPI00110753, IPI00119667, IPI00110827, IPI00229080, IPI00109061, IPI00756257, IPI00117352, IPI00407130, IPI00117350, IPI00221528, IPI00311175, IPI00348094, IPI00307837, IPI00230035, IPI00109073, IPI00880644	57	1796	13288	3.11523	4.99454e-05	8.3244e-06	0.000380887
GOTERM_MF_FAT	GO:0017076~purine nucleotide binding	24	38.7097	6.64586e-07	IPI00230139, IPI00129028, IPI00749707, IPI00554929, IPI00662501, IPI00466069, IPI00112251, IPI00169463, IPI00122928, IPI00338039, IPI00319992, IPI00110753, IPI00119667, IPI00110827, IPI00229080, IPI00109061, IPI00756257, IPI00117352, IPI00407130, IPI00117350, IPI00221528, IPI00311175, IPI00348094, IPI00307837, IPI00230035, IPI00109073, IPI00880644	57	1871	13288	2.99035	0.000104999	1.50006e-05	0.000800752
GOTERM_MF_FAT	GO:0000166~nucleotide binding	25	40.3226	2.60996e-06	IPI00129028, IPI00230139, IPI00749707, IPI00554929, IPI00466069, IPI00662501, IPI00112251, IPI00169463, IPI00122928, IPI00849045, IPI00338039, IPI00110753, IPI00319992, IPI00119667, IPI00229080, IPI00110827, IPI00109061, IPI00756257, IPI00117352, IPI00407130, IPI00117350, IPI00221528, IPI00311175, IPI00230035, IPI00348094, IPI00307837, IPI00109073, IPI00880644	57	2183	13288	2.66975	0.000412289	5.15454e-05	0.00314468
GOTERM_MF_FAT	GO:0019825~oxygen binding	4	6.45161	2.49724e-05	IPI00407504, IPI00845802, IPI00230261, IPI00131695	57	14	13288	66.6065	0.00393791	0.000438313	0.0300849
GOTERM_MF_FAT	GO:0005344~oxygen transporter activity	3	4.83871	0.00093634	IPI00407504, IPI00845802, IPI00230261	57	11	13288	63.5789	0.137578	0.0146921	1.12237
GOTERM_MF_FAT	GO:0003746~translation elongation factor activity	3	4.83871	0.00750034	IPI00466069, IPI00119667, IPI00307837	57	31	13288	22.5603	0.695633	0.102497	8.67191
GOTERM_MF_FAT	GO:0005080~protein kinase C binding	2	3.22581	0.0454098	IPI00131138, IPI00230707, IPI00886056	57	11	13288	42.386	0.999353	0.457678	42.8763
GOTERM_MF_FAT	GO:0019904~protein domain specific binding	4	6.45161	0.047114	IPI00754545, IPI00230707, IPI00116498, IPI00554929, IPI00229080	57	192	13288	4.85673	0.999512	0.443754	44.093
GOTERM_MF_FAT	GO:0008135~translation factor activity, nucleic acid binding	3	4.83871	0.0641324	IPI00466069, IPI00119667, IPI00307837	57	98	13288	7.13641	0.999972	0.526703	55.005
GOTERM_MF_FAT	GO:0051219~phosphoprotein binding	2	3.22581	0.0732459	IPI00230139, IPI00462445	57	18	13288	25.9025	0.999994	0.551227	60.0094
GOTERM_MF_FAT	GO:0070003~threonine-type peptidase activity	2	3.22581	0.0849301	IPI00331644, IPI00314467	57	21	13288	22.2022	0.999999	0.583744	65.6786
GOTERM_MF_FAT	GO:0004298~threonine-type endopeptidase activity	2	3.22581	0.0849301	IPI00331644, IPI00314467	57	21	13288	22.2022	0.999999	0.583744	65.6786
Cellular Component
Category	Term	Count	%	PValue	Genes	List Total	Pop Hits	Pop Total	Fold Enrichment	Bonferroni	Benjamini	FDR
GOTERM_CC_FAT	GO:0044430~cytoskeletal part	26	41.9355	6.84222e-17	IPI00129028, IPI00749707, IPI00625729, IPI00663627, IPI00662501, IPI00112251, IPI00169463, IPI00122928, IPI00338039, IPI00110753, IPI00222228, IPI00110827, IPI00622240, IPI00109061, IPI00221797, IPI00756257, IPI00124499, IPI00420312, IPI00406377, IPI00117352, IPI00117350, IPI00420970, IPI00468956, IPI00323800, IPI00347096, IPI00311175, IPI00348094, IPI00109073	54	774	12504	7.77835	1.42109e-14	1.42109e-14	1.33227e-13
GOTERM_CC_FAT	GO:0005856~cytoskeleton	29	46.7742	3.21186e-16	IPI00129028, IPI00749707, IPI00625729, IPI00663627, IPI00662501, IPI00112251, IPI00169463, IPI00122928, IPI00875117, IPI00338039, IPI00110753, IPI00222228, IPI00110827, IPI00622240, IPI00109061, IPI00221797, IPI00756257, IPI00131138, IPI00886056, IPI00124499, IPI00420312, IPI00406377, IPI00117352, IPI00117350, IPI00420970, IPI00468956, IPI00221528, IPI00312527, IPI00323800, IPI00347096, IPI003111…	54	1122	12504	5.98495	4.26326e-14	2.13163e-14	3.88578e-13
GOTERM_CC_FAT	GO:0045095~keratin filament	10	16.129	4.99114e-12	IPI00420970, IPI00625729, IPI00468956, IPI00347096, IPI00124499, IPI00420312, IPI00222228, IPI00406377, IPI00221797, IPI00622240	54	64	12504	36.1806	6.38863e-10	2.12954e-10	5.79635e-09
GOTERM_CC_FAT	GO:0043232~intracellular non-membrane-bounded organelle	31	50	5.14038e-12	IPI00129028, IPI00749707, IPI00625729, IPI00663627, IPI00662501, IPI00112251, IPI00169463, IPI00122928, IPI00473170, IPI00875117, IPI00606764, IPI00338039, IPI00110753, IPI00222228, IPI00110827, IPI00622240, IPI00113870, IPI00109061, IPI00221797, IPI00756257, IPI00131138, IPI00886056, IPI00124499, IPI00420312, IPI00406377, IPI00117352, IPI00117350, IPI00420970, IPI00468956, IPI00221528, IPI003125…	54	1919	12504	3.74061	6.57963e-10	1.64491e-10	5.96964e-09
GOTERM_CC_FAT	GO:0043228~non-membrane-bounded organelle	31	50	5.14038e-12	IPI00129028, IPI00749707, IPI00625729, IPI00663627, IPI00662501, IPI00112251, IPI00169463, IPI00122928, IPI00473170, IPI00875117, IPI00606764, IPI00338039, IPI00110753, IPI00222228, IPI00110827, IPI00622240, IPI00113870, IPI00109061, IPI00221797, IPI00756257, IPI00131138, IPI00886056, IPI00124499, IPI00420312, IPI00406377, IPI00117352, IPI00117350, IPI00420970, IPI00468956, IPI00221528, IPI003125…	54	1919	12504	3.74061	6.57963e-10	1.64491e-10	5.96964e-09
GOTERM_CC_FAT	GO:0005882~intermediate filament	11	17.7419	2.33818e-10	IPI00420970, IPI00625729, IPI00468956, IPI00347096, IPI00323800, IPI00124499, IPI00420312, IPI00222228, IPI00406377, IPI00221797, IPI00622240	54	137	12504	18.5921	2.99287e-08	5.98573e-09	2.7154e-07
GOTERM_CC_FAT	GO:0045111~intermediate filament cytoskeleton	11	17.7419	2.89767e-10	IPI00420970, IPI00625729, IPI00468956, IPI00347096, IPI00323800, IPI00124499, IPI00420312, IPI00222228, IPI00406377, IPI00221797, IPI00622240	54	140	12504	18.1937	3.70902e-08	6.1817e-09	3.36516e-07
GOTERM_CC_FAT	GO:0005874~microtubule	12	19.3548	3.88153e-09	IPI00129028, IPI00662501, IPI00117352, IPI00112251, IPI00117350, IPI00169463, IPI00122928, IPI00338039, IPI00311175, IPI00110753, IPI00348094, IPI00109061, IPI00109073	54	240	12504	11.5778	4.96836e-07	7.09765e-08	4.50775e-06
GOTERM_CC_FAT	GO:0015630~microtubule cytoskeleton	12	19.3548	2.25556e-06	IPI00129028, IPI00662501, IPI00117352, IPI00112251, IPI00117350, IPI00169463, IPI00122928, IPI00338039, IPI00311175, IPI00110753, IPI00348094, IPI00109061, IPI00109073	54	450	12504	6.17481	0.00028867	3.60884e-05	0.00261943
GOTERM_CC_FAT	GO:0043005~neuron projection	8	12.9032	7.27467e-05	IPI00624192, IPI00114375, IPI00875117, IPI00312527, IPI00323800, IPI00662501, IPI00112251, IPI00652543, IPI00109073, IPI00406447	54	245	12504	7.561	0.00926869	0.00103412	0.0844505
GOTERM_CC_FAT	GO:0005833~hemoglobin complex	3	4.83871	0.000485605	IPI00407504, IPI00845802, IPI00230261	54	8	12504	86.8333	0.0602792	0.00619796	0.562498
GOTERM_CC_FAT	GO:0043025~cell soma	5	8.06452	0.00149735	IPI00624192, IPI00114375, IPI00875117, IPI00312527, IPI00652543, IPI00109073	54	117	12504	9.89554	0.174532	0.0172856	1.72517
GOTERM_CC_FAT	GO:0042995~cell projection	9	14.5161	0.00270978	IPI00624192, IPI00114375, IPI00875117, IPI00312527, IPI00323800, IPI00662501, IPI00112251, IPI00407130, IPI00652543, IPI00109073, IPI00406447	54	575	12504	3.62435	0.293423	0.0285287	3.1021
GOTERM_CC_FAT	GO:0005829~cytosol	8	12.9032	0.008088	IPI00331644, IPI00129028, IPI00462445, IPI00407504, IPI00314467, IPI00845802, IPI00230261, IPI00117352	54	549	12504	3.37422	0.646359	0.0768462	8.99998
GOTERM_CC_FAT	GO:0030424~axon	4	6.45161	0.0104675	IPI00114375, IPI00323800, IPI00662501, IPI00112251, IPI00109073	54	107	12504	8.65628	0.739956	0.0917244	11.5032
GOTERM_CC_FAT	GO:0030425~dendrite	4	6.45161	0.0112812	IPI00624192, IPI00114375, IPI00875117, IPI00312527, IPI00652543	54	110	12504	8.4202	0.765944	0.0922743	12.3446
GOTERM_CC_FAT	GO:0045298~tubulin complex	2	3.22581	0.0126631	IPI00169463, IPI00117352	54	3	12504	154.37	0.804311	0.0969269	13.7569
GOTERM_CC_FAT	GO:0044445~cytosolic part	3	4.83871	0.0292008	IPI00407504, IPI00845802, IPI00230261	54	63	12504	11.0265	0.97748	0.199996	29.119
GOTERM_CC_FAT	GO:0030017~sarcomere	3	4.83871	0.0451519	IPI00756257, IPI00749707, IPI00663627, IPI00110827	54	80	12504	8.68333	0.997299	0.280037	41.525
GOTERM_CC_FAT	GO:0042470~melanosome	3	4.83871	0.0503364	IPI00116498, IPI00554929, IPI00319992, IPI00229080	54	85	12504	8.17255	0.998654	0.293859	45.1078
GOTERM_CC_FAT	GO:0048770~pigment granule	3	4.83871	0.0503364	IPI00116498, IPI00554929, IPI00319992, IPI00229080	54	85	12504	8.17255	0.998654	0.293859	45.1078
GOTERM_CC_FAT	GO:0044449~contractile fiber part	3	4.83871	0.0513981	IPI00756257, IPI00749707, IPI00663627, IPI00110827	54	86	12504	8.07752	0.998834	0.286593	45.8163
GOTERM_CC_FAT	GO:0030016~myofibril	3	4.83871	0.0568263	IPI00756257, IPI00749707, IPI00663627, IPI00110827	54	91	12504	7.6337	0.999441	0.299948	49.3097
GOTERM_CC_FAT	GO:0043292~contractile fiber	3	4.83871	0.0613072	IPI00756257, IPI00749707, IPI00663627, IPI00110827	54	95	12504	7.31228	0.999696	0.307951	52.037
GOTERM_CC_FAT	GO:0005839~proteasome core complex	2	3.22581	0.0815041	IPI00331644, IPI00314467	54	20	12504	23.1556	0.999981	0.376959	62.7434
GOTERM_CC_FAT	GO:0001725~stress fiber	2	3.22581	0.0931536	IPI00663627, IPI00110827	54	23	12504	20.1353	0.999996	0.406374	67.8763
GOTERM_CC_FAT	GO:0032432~actin filament bundle	2	3.22581	0.0970045	IPI00663627, IPI00110827	54	24	12504	19.2963	0.999998	0.406924	69.4253
