# Supplementary material for: Protein Expression Profiles Characterize Distinct Features of Mouse Cerebral Cortices at Different Developmental Stages
Source: PLoS One. 2015 Apr 27;10(4):e0125608. doi: 10.1371/journal.pone.0125608 (PMC4411115; doi:10.1371/journal.pone.0125608)
Supplement: S6 Table — (XLSX) [file pone.0125608.s008.xlsx]

## Sheet: Sheet1
Table S6. KEGG pathway analyses of proteins differentially expressed between E13.5 and E15.5, and E13.5 and P1 cortexes.
E13.5 and E15.5
Category	Term	Count	%	PValue	Genes	List Total	Pop Hits	Pop Total	Fold Enrichment	Bonferroni	Benjamini	FDR
KEGG_PATHWAY	mmu04540:Gap junction	11	32.3529	2.7749e-14	IPI00129028, IPI00403810, IPI00662501, IPI00117352, IPI00112251, IPI00117350, IPI00169463, IPI00122928, IPI00117348, IPI00110753, IPI00348094, IPI00109061, IPI00109073	20	86	5738	36.6965	4.996e-13	4.996e-13	2.04614e-11
KEGG_PATHWAY	mmu04110:Cell cycle	5	14.7059	0.000706133	IPI00118384, IPI00473170, IPI00230707, IPI00116498, IPI00124240, IPI00828266	20	128	5738	11.207	0.0126344	0.00633728	0.519337
KEGG_PATHWAY	mmu04114:Oocyte meiosis	4	11.7647	0.00601305	IPI00118384, IPI00230707, IPI00116498, IPI00124240, IPI00828266	20	115	5738	9.97913	0.102876	0.0355403	4.34836
KEGG_PATHWAY	mmu04722:Neurotrophin signaling pathway	3	8.82353	0.0677673	IPI00118384, IPI00230707, IPI00116498, IPI00828266	20	130	5738	6.62077	0.717227	0.270779	40.3848
E13.5 and P1
Category	Term	Count	%	PValue	Genes	List Total	Pop Hits	Pop Total	Fold Enrichment	Bonferroni	Benjamini	FDR
KEGG_PATHWAY	mmu04540:Gap junction	12	19.3548	1.97227e-12	IPI00129028, IPI00662501, IPI00117352, IPI00112251, IPI00117350, IPI00169463, IPI00122928, IPI00338039, IPI00311175, IPI00110753, IPI00348094, IPI00109061, IPI00109073	37	86	5738	21.6392	8.08648e-11	8.08648e-11	1.81506e-09
KEGG_PATHWAY	mmu04110:Cell cycle	4	6.45161	0.0453622	IPI00754545, IPI00473170, IPI00230707, IPI00116498, IPI00113870	37	128	5738	4.84628	0.850932	0.613907	34.7679
KEGG_PATHWAY	mmu00010:Glycolysis / Gluconeogenesis	3	4.83871	0.067358	IPI00849045, IPI00457898, IPI00407130	37	68	5738	6.84181	0.942679	0.614429	47.3624
